# Supplementary material for: DeepACSON automated segmentation of white matter in 3D electron microscopy
Source: Commun Biol. 2021 Feb 10;4:179. doi: 10.1038/s42003-021-01699-w (PMC7876004; doi:10.1038/s42003-021-01699-w)
Supplement: Supplementary file 4 — Supplementary Data 1 [file 42003_2021_1699_MOESM4_ESM.xlsx]

## Sheet: Sheet1
	Corpus callosum - Contra								Corpus callosum - Ipsi								Cingulum - Contra								Cingulum - Ipsi
	dataset	diameter	Eccentricity	Tortuosity					dataset	diameter	Eccentricity	Tortuosity					dataset	diameter	Eccentricity	Tortuosity					dataset	diameter	Eccentricity	Tortuosity
	Sham#25	0.283502	0.679606	1.067					Sham#25	0.919084	0.731992	1.71127					Sham#25	0.530852	0.759625	1.69456					Sham#25	0.482662	0.66358	1.07609
	Sham#25	0.482869	0.816797	1.09645					Sham#25	0.480183	0.744736	1.27128					Sham#25	0.327005	0.761115	1.04318					Sham#25	0.643816	0.559525	1.06042
	Sham#25	0.499475	0.849542	1.07401					Sham#25	0.437019	0.66311	1.39774					Sham#25	0.425253	0.619296	1.06026					Sham#25	1.6733	0.221792	1.10007
	Sham#25	0.430368	0.861658	1.0511					Sham#25	0.504133	0.580486	1.09094					Sham#25	0.286815	0.902756	1.02269					Sham#25	0.550085	0.731885	1.07064
	Sham#25	0.714625	0.780799	1.12814					Sham#25	0.763156	0.752369	1.29581					Sham#25	1.50307	0.522288	1.07515					Sham#25	0.640951	0.647139	1.07052
	Sham#25	0.477066	0.770643	1.03927					Sham#25	0.346069	0.790569	1.21796					Sham#25	0.466524	0.756393	1.0466					Sham#25	1.40687	0.624593	1.06948
	Sham#25	0.302184	0.850828	1.01844					Sham#25	0.454864	0.613611	1.10602					Sham#25	0.763222	0.720479	1.05637					Sham#25	0.407087	0.690072	1.07046
	Sham#25	0.640175	0.743036	1.05614					Sham#25	0.809642	0.811774	1.12628					Sham#25	0.460299	0.57743	1.04212					Sham#25	0.712534	0.715178	1.09576
	Sham#25	0.444019	0.699922	1.06283					Sham#25	0.47644	0.678501	1.1425					Sham#25	0.46267	0.668884	1.06399					Sham#25	1.34894	0.551144	1.07803
	Sham#25	0.740465	0.539457	1.014					Sham#25	0.521017	0.922202	1.60583					Sham#25	0.755954	0.655343	1.05912					Sham#25	1.12573	0.644834	1.06678
	Sham#25	0.636747	0.744931	1.05611					Sham#25	0.35007	0.694291	1.07438					Sham#25	0.826783	0.724549	1.06174					Sham#25	0.43083	0.60734	1.06699
	Sham#25	0.449142	0.703277	1.08669					Sham#25	0.409524	0.6397	1.0537					Sham#25	0.501463	0.587922	1.05544					Sham#25	1.56778	0.435039	1.06935
	Sham#25	0.472246	0.724681	1.06122					Sham#25	0.601398	0.72165	1.09946					Sham#25	0.56595	0.667823	1.06308					Sham#25	1.63809	0.348892	1.11363
	Sham#25	0.37331	0.793985	1.09012					Sham#25	0.657045	0.731098	1.1554					Sham#25	0.484308	0.681469	1.06247					Sham#25	0.453111	0.655969	1.07084
	Sham#25	0.569105	0.716917	1.07091					Sham#25	0.441661	0.800387	1.02078					Sham#25	0.454755	0.654971	1.03372					Sham#25	1.07917	0.696597	1.07576
	Sham#25	0.378207	0.70272	1.08366					Sham#25	0.809027	0.837607	1.10806					Sham#25	0.589369	0.672538	1.06243					Sham#25	0.685496	0.683431	1.08128
	Sham#25	0.440872	0.700639	1.05317					Sham#25	0.342022	0.716813	1.12313					Sham#25	0.971897	0.636966	1.06717					Sham#25	1.22581	0.620969	1.07433
	Sham#25	0.637294	0.707755	1.05635					Sham#25	1.08364	0.746115	1.08821					Sham#25	0.71948	0.709014	1.06017					Sham#25	0.385759	0.718182	1.06525
	Sham#25	0.400436	0.682018	1.0424					Sham#25	0.39969	0.690112	1.06558					Sham#25	0.432213	0.572251	1.04329					Sham#25	1.65381	0.303776	1.12661
	Sham#25	0.529445	0.709262	1.06001					Sham#25	0.60057	0.681044	1.06376					Sham#25	1.15865	0.704459	1.07484					Sham#25	1.30238	0.612973	1.0699
	Sham#25	0.264252	0.766182	1.02125					Sham#25	0.41279	0.68029	1.10161					Sham#25	0.420312	0.536669	1.04776					Sham#25	0.417462	0.593024	1.04049
	Sham#25	0.415073	0.672637	1.05182					Sham#25	0.795637	0.693379	1.07262					Sham#25	0.860909	0.796589	1.07973					Sham#25	0.691708	0.537672	1.06784
	Sham#25	0.523778	0.698933	1.05516					Sham#25	0.690268	0.76679	1.09453					Sham#25	0.473508	0.59488	1.03826					Sham#25	1.59296	0.432452	1.1028
	Sham#25	0.670532	0.684851	1.06795					Sham#25	0.622848	0.751463	1.63505					Sham#25	0.656136	0.635448	1.07051					Sham#25	1.27739	0.703877	1.08819
	Sham#25	0.273864	0.609484	1.04857					Sham#25	0.547184	0.906036	1.08754					Sham#25	0.681275	0.678822	1.06532					Sham#25	0.990149	0.632696	1.06092
	Sham#25	0.530852	0.759625	1.69456					Sham#25	0.668154	0.672578	1.06284					Sham#25	0.494873	0.683272	1.04902					Sham#25	0.477899	0.614321	1.07296
	Sham#25	0.734937	0.704655	1.06412					Sham#25	0.583261	0.667045	1.09006					Sham#25	0.568402	0.631669	1.04291					Sham#25	0.335711	0.614213	1.03983
	Sham#25	0.501066	0.72313	1.05721					Sham#25	0.67974	0.653437	1.0818					Sham#25	0.409766	0.613901	1.05946					Sham#25	0.436336	0.453965	1
	Sham#25	0.584964	0.688729	1.06065					Sham#25	0.455301	0.696637	1.05664					Sham#25	0.522637	0.659562	1.06903					Sham#25	0.748482	0.66799	1.05222
	Sham#25	0.617717	0.821468	1.07373					Sham#25	0.445473	0.679135	1.07288					Sham#25	0.48328	0.657963	1.0635					Sham#25	0.689114	0.665715	1.06775
	Sham#25	0.657952	0.717626	1.06191					Sham#25	0.470134	0.712348	1.31474					Sham#25	0.642888	0.583961	1.02784					Sham#25	0.490228	0.580021	1.05471
	Sham#25	0.577778	0.725909	1.04403					Sham#25	0.511479	0.795228	1.10227					Sham#25	0.405986	0.689874	1.06195					Sham#25	0.826121	0.621935	1.02931
	Sham#25	0.41603	0.537612	1.04789					Sham#25	0.558163	0.726434	1.10233					Sham#25	0.535423	0.710113	1.07863					Sham#25	0.594578	0.785579	1.07168
	Sham#25	0.936346	0.615795	1.05666					Sham#25	0.727455	0.693363	1.16601					Sham#25	1.67805	0.213142	1.09271					Sham#25	0.487787	0.642944	1.04438
	Sham#25	0.453331	0.740137	1.06931					Sham#25	0.389607	0.724004	1.06707					Sham#25	0.480079	0.597217	1.08085					Sham#25	0.648741	0.684507	1.06898
	Sham#25	0.600405	0.690554	1.09261					Sham#25	0.530758	0.664874	1.05638					Sham#25	0.550446	0.656688	1.06217					Sham#25	0.567354	0.648257	1.05812
	Sham#25	0.396943	0.696894	1.05826					Sham#25	0.404636	0.828509	1.3725					Sham#25	0.472877	0.638662	1.06759					Sham#25	0.664272	0.618315	1.06245
	Sham#25	0.405128	0.723436	1.07369					Sham#25	0.463314	0.762862	1.09128					Sham#25	0.346931	0.703468	1.05102					Sham#25	1.3888	0.557085	1.07229
	Sham#25	0.343762	0.707977	1.04565					Sham#25	0.56551	0.674126	1.04754					Sham#25	0.55153	0.646706	1.06258					Sham#25	0.551349	0.525908	1.03592
	Sham#25	0.433362	0.764681	1.09328					Sham#25	0.52982	0.643906	1.06432					Sham#25	0.439516	0.648252	1.05989					Sham#25	0.691564	0.761138	1.07626
	Sham#25	0.410494	0.726845	1.10802					Sham#25	0.524916	0.774097	1.07107					Sham#25	0.482869	0.593514	1.04714					Sham#25	0.337189	0.651632	1.07082
	Sham#25	0.727113	0.67539	1.04227					Sham#25	0.407332	0.863165	1.07964					Sham#25	0.328976	0.608904	1.0112					Sham#25	0.856217	0.602185	1.06208
	Sham#25	0.377417	0.734333	1.04709					Sham#25	0.342022	0.587183	1.05907					Sham#25	0.643275	0.588884	1.0398					Sham#25	0.615458	0.672089	1.0717
	Sham#25	0.470979	0.651319	1.09027					Sham#25	0.40782	0.663486	1.07571					Sham#25	0.598164	0.691092	1.06299					Sham#25	0.45058	0.669024	1.06762
	Sham#25	0.575622	0.740331	1.06416					Sham#25	0.4631	0.725774	1.06689					Sham#25	0.373176	0.661988	1.04855					Sham#25	1.60298	0.412143	1.11281
	Sham#25	0.463529	0.786053	1.06024					Sham#25	0.355708	0.755849	1.10373					Sham#25	0.56858	0.683245	1.04071					Sham#25	0.694148	0.58697	1.06153
	Sham#25	0.495877	0.710565	1.06262					Sham#25	0.859927	0.73138	1.27574					Sham#25	1.19408	0.593848	1.06683					Sham#25	0.440646	0.67854	1.063
	Sham#25	0.309341	0.697199	1.0521					Sham#25	0.5892	0.695412	1.06601					Sham#25	0.733446	0.738487	1.05744					Sham#25	0.36318	0.659119	1.07587
	Sham#25	0.561362	0.728155	1.05878					Sham#25	0.340272	0.759736	1.07938					Sham#25	0.987634	0.693476	1.06266					Sham#25	0.451462	0.765576	1.05538
	Sham#25	0.281035	0.740165	1.05801					Sham#25	0.477691	0.863626	1.07819					Sham#25	0.898008	0.725905	1.03181					Sham#25	0.591222	0.684402	1.06886
	Sham#25	0.503442	0.741076	1.07501					Sham#25	0.441999	0.745913	1.06046					Sham#25	1.64977	0.289614	1.08215					Sham#25	0.52073	0.722667	1.0419
	Sham#25	0.474766	0.628489	1.02745					Sham#25	0.586662	0.732193	1.12203					Sham#25	0.539863	0.659922	1.05387					Sham#25	0.333182	0.805075	1.02877
	Sham#25	0.269654	0.797992	1.02393					Sham#25	0.568405	0.75235	1.069					Sham#25	0.406354	0.680508	1.06097					Sham#25	0.698078	0.687948	1.05253
	Sham#25	0.574844	0.486652	1.01708					Sham#25	0.457046	0.681969	1.09411					Sham#25	0.402171	0.655854	1.06327					Sham#25	0.739659	0.703331	1.06487
	Sham#25	0.279616	0.706165	1.00981					Sham#25	0.49728	0.667018	1.06546					Sham#25	1.29203	0.604437	1.06742					Sham#25	0.543719	0.654071	1.06828
	Sham#25	0.599742	0.714371	1.76668					Sham#25	0.342603	0.719214	1.07166					Sham#25	0.540048	0.616567	1.07003					Sham#25	0.402418	0.623003	1.06513
	Sham#25	0.411825	0.728316	1.06363					Sham#25	0.433592	0.71041	1.09618					Sham#25	0.672014	0.710727	1.07382					Sham#25	0.696294	0.82177	1.0725
	Sham#25	0.270208	0.720434	1.05175					Sham#25	0.365092	0.723268	1.06515					Sham#25	0.408063	0.589251	1.04356					Sham#25	0.68897	0.60426	1.06819
	Sham#25	0.416985	0.599611	1.04492					Sham#25	0.521303	0.65711	1.08858					Sham#25	0.485334	0.693346	1.05749					Sham#25	0.439063	0.67605	1.08004
	Sham#25	0.417224	0.674729	1.08201					Sham#25	0.38135	0.668849	1.0461					Sham#25	0.493867	0.547774	1.03827					Sham#25	0.464172	0.636659	1.09018
	Sham#25	0.36222	0.665496	1.08416					Sham#25	0.505709	0.715585	1.08348					Sham#25	0.404144	0.582752	1.05563					Sham#25	0.754966	0.668147	1.06516
	Sham#25	0.685641	0.796851	1.05856					Sham#25	0.547457	0.672207	1.08492					Sham#25	1.06885	0.660768	1.06266					Sham#25	0.431061	0.625545	1.09126
	Sham#25	0.458675	0.720636	1.08948					Sham#25	0.578122	0.872623	1.04381					Sham#25	0.369964	0.692774	1.06452					Sham#25	0.309341	0.749446	1.02048
	Sham#25	1.1989	0.640588	1.07867					Sham#25	0.872216	0.702366	1.06688					Sham#25	0.444131	0.612418	1.0548					Sham#25	0.466097	0.633393	1.06418
	Sham#25	0.38999	0.645723	1.04277					Sham#25	0.775504	0.74213	1.06244					Sham#25	0.430367	0.570241	1.05695					Sham#25	0.534121	0.610094	1.06502
	Sham#25	0.256613	0.826045	1.06631					Sham#25	0.412187	0.74764	1.07264					Sham#25	0.371574	0.627514	1.0532					Sham#25	0.658406	0.695644	1.05678
	Sham#25	0.295863	0.71145	1.08706					Sham#25	0.635027	0.704793	1.08672					Sham#25	0.475499	0.59512	1.07123					Sham#25	1.63822	0.400879	1.1283
	Sham#25	0.385501	0.79982	1.08552					Sham#25	0.392279	0.686788	1.06474					Sham#25	0.710717	0.767566	1.475					Sham#25	0.436792	0.654843	1.06773
	Sham#25	0.444915	0.684999	1.12757					Sham#25	0.760087	0.684226	1.07735					Sham#25	0.610101	0.680243	1.07482					Sham#25	0.840505	0.760426	1.05344
	Sham#25	0.436792	0.741693	1.09142					Sham#25	0.50679	0.668346	1.08626					Sham#25	0.437588	0.66542	1.08256					Sham#25	0.50364	0.637871	1.0645
	Sham#25	0.463636	0.797463	1.08251					Sham#25	1.14544	0.762754	1.09556					Sham#25	0.922325	0.656514	1.05471					Sham#25	0.563837	0.639296	1.07079
	Sham#25	0.384338	0.713423	1.21398					Sham#25	0.515547	0.700756	1.06301					Sham#25	0.489009	0.633973	1.06309					Sham#25	0.536351	0.653131	1.07739
	Sham#25	0.416985	0.653548	1.0809					Sham#25	0.605026	0.670059	1.08007					Sham#25	0.449253	0.58818	1.04591					Sham#25	0.599327	0.637008	1.05696
	Sham#25	0.256225	0.732052	1.04284					Sham#25	0.58292	0.749303	1.06253					Sham#25	0.478003	0.635123	1.05557					Sham#25	0.357799	0.557644	1.01955
	Sham#25	0.363179	0.775253	1.03427					Sham#25	0.693001	0.725511	1.07558					Sham#25	0.337926	0.642615	1.03984					Sham#25	0.473087	0.676648	1.0654
	Sham#25	0.451572	0.718373	1.09619					Sham#25	0.429442	0.793371	1.06686					Sham#25	0.447145	0.639025	1.05195					Sham#25	0.632201	0.648755	1.05617
	Sham#25	0.335711	0.7372	1.06764					Sham#25	0.669492	0.73089	1.06454					Sham#25	0.768158	0.782573	1.07511					Sham#25	0.358355	0.606533	1.06188
	Sham#25	0.685931	0.808404	1.06676					Sham#25	0.781446	0.70351	1.08379					Sham#25	0.547002	0.73964	1.06676					Sham#25	0.522447	0.768742	1.07975
	Sham#25	0.65302	0.726407	1.05678					Sham#25	0.49427	0.720994	1.08917					Sham#25	0.519966	0.631538	1.06105					Sham#25	0.552791	0.775355	1.067
	Sham#25	0.379258	0.627935	1.08908					Sham#25	0.492253	0.67334	1.06372					Sham#25	0.56753	0.706884	1.06031					Sham#25	0.544359	0.632939	1.07196
	Sham#25	0.519008	0.736978	1.06059					Sham#25	0.500867	0.728208	1.07697					Sham#25	0.568493	0.733791	1.09026					Sham#25	0.353464	0.627392	1.06699
	Sham#25	0.587001	0.784653	1.06594					Sham#25	0.435423	0.876457	1.04427					Sham#25	1.50749	0.540369	1.06867					Sham#25	0.641417	0.710296	1.06192
	Sham#25	0.268361	0.715132	1.05174					Sham#25	0.362357	0.721768	1.0657					Sham#25	0.532629	0.709333	1.05668					Sham#25	1.11873	0.751998	1.07841
	Sham#25	0.263121	0.677557	1.05233					Sham#25	0.359878	0.776972	1.06953					Sham#25	1.03254	0.572238	1.06487					Sham#25	0.400932	0.723392	1.07688
	Sham#25	0.611891	0.820169	1.07167					Sham#25	0.49718	0.63786	1.03087					Sham#25	0.389352	0.635796	1.03386					Sham#25	0.33822	0.681768	1.06726
	Sham#25	0.266128	0.779375	1.04161					Sham#25	0.388329	0.673729	1.14377					Sham#25	0.357103	0.676739	1.06918					Sham#25	0.557985	0.630098	1.06028
	Sham#25	0.40056	0.743596	1.05712					Sham#25	0.361533	0.678701	1.09053					Sham#25	0.564366	0.7021	1.06006					Sham#25	0.434966	0.752847	1.06022
	Sham#25	0.373975	0.736838	1.06255					Sham#25	0.509921	0.703756	1.07057					Sham#25	0.43929	0.73767	1.07029					Sham#25	0.367265	0.739795	1.02593
	Sham#25	0.41291	0.690728	1.07114					Sham#25	0.282095	0.83496	1.00629					Sham#25	0.663822	0.656398	1.05726					Sham#25	0.895123	0.686518	1.07634
	Sham#25	0.274227	0.789371	1.06285					Sham#25	0.376625	0.752855	1.19729					Sham#25	0.688898	0.746563	1.06763					Sham#25	0.602555	0.657839	1.06002
	Sham#25	0.426071	0.674191	1.14494					Sham#25	0.601398	0.678144	1.14434					Sham#25	0.778704	0.646987	1.06536					Sham#25	0.407087	0.623971	1.06755
	Sham#25	0.316964	0.813966	1.05138					Sham#25	0.519008	0.764836	1.06738					Sham#25	0.824615	0.640093	1.06058					Sham#25	1.66203	0.288487	1.09441
	Sham#25	0.532629	0.674336	1.04642					Sham#25	0.555304	0.677156	1.10403					Sham#25	0.396692	0.588506	1.06311					Sham#25	0.507575	0.657636	1.06531
	Sham#25	0.45069	0.71155	1.09939					Sham#25	0.675925	0.755393	1.09897					Sham#25	0.579497	0.669393	1.05759					Sham#25	0.699359	0.611176	1.06367
	Sham#25	0.451792	0.799983	1.07183					Sham#25	0.634321	0.93996	1.04828					Sham#25	0.358494	0.735228	1.03656					Sham#25	0.685641	0.641923	1.06273
	Sham#25	0.313494	0.707422	1.03647					Sham#25	0.738178	0.666623	1.06212					Sham#25	1.04323	0.686741	1.06369					Sham#25	1.05945	0.633554	1.06665
	Sham#25	0.613678	0.733854	1.03168					Sham#25	0.381871	0.779837	1.04343					Sham#25	0.538203	0.64855	1.02595					Sham#25	0.736154	0.757918	1.0889
	Sham#25	0.155152	0.701448	1.00111					Sham#25	0.371038	0.747847	1.05073					Sham#25	0.496477	0.610646	1.06638					Sham#25	0.637527	0.783055	1.49895
	Sham#25	0.478003	0.74269	1.06118					Sham#25	0.760349	0.709191	1.07846					Sham#25	0.561716	0.596132	1.0548					Sham#25	0.706787	0.654378	1.05085
	Sham#25	0.310625	0.734331	1.02186					Sham#25	0.433133	0.76951	1.07742					Sham#25	0.520444	0.661608	1.05341					Sham#25	0.471824	0.606093	1.07688
	Sham#25	0.519008	0.683673	1.02155					Sham#25	0.462347	0.655396	1.44692					Sham#25	0.429095	0.639633	1.06018					Sham#25	0.509531	0.670884	1.05392
	Sham#25	0.397318	0.793755	1.0664					Sham#25	0.604615	0.780119	1.06697					Sham#25	0.349502	0.486223	1.04853					Sham#25	0.353886	0.6536	1.08249
	Sham#25	0.281742	0.671219	1.05211					Sham#25	0.279971	0.657455	1.10924					Sham#25	0.579325	0.740933	1.06611					Sham#25	0.483692	0.793906	1.08942
	Sham#25	0.419838	0.775685	1.03955					Sham#25	0.589116	0.739645	1.06949					Sham#25	0.889102	0.799857	1.07576					Sham#25	0.710856	0.658061	1.06317
	Sham#25	0.386017	0.779836	1.06124					Sham#25	0.251128	0.882281	1.03188					Sham#25	0.432673	0.680384	1.07278					Sham#25	0.413151	0.685587	1.05759
	Sham#25	0.575881	0.899428	1.0804					Sham#25	0.401428	0.77378	1.06499					Sham#25	0.704814	0.8267	1.07591					Sham#25	0.574324	0.744786	1.03825
	Sham#25	0.405002	0.628112	1.03765					Sham#25	0.512645	0.819912	1.12784					Sham#25	0.684988	0.645888	1.06214					Sham#25	0.430714	0.719268	1.02365
	Sham#25	0.419364	0.79188	1.05581					Sham#25	0.372109	0.833873	1.06934					Sham#25	0.302184	0.603994	1.03732					Sham#25	0.556735	0.692105	1.07748
	Sham#25	0.261223	0.787931	1.04866					Sham#25	0.725675	0.812023	1.0678					Sham#25	0.23112	0.683622	1.01968					Sham#25	0.542895	0.678959	1.07587
	Sham#25	0.136021	0.738681	1.0227					Sham#25	0.713575	0.83936	1.0493					Sham#25	0.333182	0.618747	1.0436					Sham#25	0.53598	0.643338	1.05523
	Sham#25	0.469499	0.781141	1.06363					Sham#25	0.331986	0.891985	1.02873					Sham#25	0.380567	0.68668	1.04441					Sham#25	0.411462	0.625668	1.08043
	Sham#25	0.562424	0.772359	2.08677					Sham#25	0.377944	0.764265	1.0427					Sham#25	0.507183	0.71945	1.0645					Sham#25	0.360706	0.66941	1.06636
	Sham#25	0.462132	0.832253	1.03011					Sham#25	0.453989	0.853387	1.0762					Sham#25	0.585814	0.732225	1.01713					Sham#25	1.63639	0.403784	1.09057
	Sham#25	0.305458	0.707165	1.02619					Sham#25	0.256999	0.794599	1.00354					Sham#25	0.513226	0.617451	1.13446					Sham#25	0.326853	0.649046	1.06389
	Sham#25	0.498079	0.759763	1.051					Sham#25	0.392659	0.777304	1.06934					Sham#25	0.596582	0.569558	1.0564					Sham#25	0.534493	0.65207	1.06309
	Sham#25	0.419601	0.734745	1.04762					Sham#25	0.311264	0.647516	1.02499					Sham#25	0.486767	0.694069	1.07038					Sham#25	0.399441	0.596701	1.0601
	Sham#25	0.450469	0.827664	1.06037					Sham#25	0.627463	0.770502	1.06638					Sham#25	0.41279	0.675882	1.0778					Sham#25	0.394176	0.580897	1.06562
	Sham#25	0.237278	0.690243	1.0202					Sham#25	0.595247	0.78811	1.5541					Sham#25	0.356406	0.747307	1.10274					Sham#25	0.660668	0.581328	1.05758
	Sham#25	0.381871	0.839068	1.08896					Sham#25	0.248911	0.866755	1.01194					Sham#25	0.541152	0.711411	1.06032					Sham#25	0.519008	0.701293	1.07736
	Sham#25	0.433362	0.713588	1.01813					Sham#25	0.353745	0.838732	1.0812					Sham#25	0.857146	0.75186	1.06115					Sham#25	0.454864	0.608972	1.0755
	Sham#25	0.280326	0.732882	1.04566					Sham#25	0.450027	0.753706	1.09103					Sham#25	0.449364	0.734798	1.06417					Sham#25	0.416508	0.574206	1.0605
	Sham#25	0.361258	0.749063	1.05982					Sham#25	0.309341	0.672363	1.11067					Sham#25	0.466737	0.713736	1.06711					Sham#25	0.827264	0.689054	1.07281
	Sham#25	0.244301	0.822951	1.00473					Sham#25	0.490837	0.86314	1.06471					Sham#25	0.395688	0.666273	1.06269					Sham#25	0.50679	0.771954	1.07863
	Sham#25	0.328371	0.799447	1.03549					Sham#25	0.402912	0.747118	1.06669					Sham#25	0.556557	0.618023	1.04074					Sham#25	0.46631	0.617846	1.06291
	Sham#25	0.369426	0.848786	1					Sham#25	0.324102	0.827886	1.06626					Sham#25	0.636747	0.734169	1.05508					Sham#25	0.806688	0.598451	1.05895
	Sham#25	0.41291	0.733847	1.04718					Sham#25	0.457372	0.787023	1.10548					Sham#25	0.387303	0.651069	1.04892					Sham#25	0.384984	0.58349	1.06581
	Sham#25	0.299207	0.730282	1.03076					Sham#25	0.602059	0.792193	1.25363					Sham#25	0.610916	0.70426	1.05485					Sham#25	0.652335	0.67089	1.02705
	Sham#25	0.310304	0.823184	1.03019					Sham#25	0.56366	0.59574	1.10433					Sham#25	0.380174	0.613661	1.06039					Sham#25	0.690556	0.714525	1.06079
	Sham#25	0.543261	0.71732	1.06842					Sham#25	0.587509	0.838863	1.07491					Sham#25	0.463529	0.60573	1.0616					Sham#25	0.437474	0.580061	1.06261
	Sham#25	0.452892	0.703129	1.07415					Sham#25	0.523018	0.763808	1.06903					Sham#25	0.496879	0.726032	1.06302					Sham#25	0.459434	0.634601	1.05725
	Sham#25	0.418414	0.762439	1.05063					Sham#25	0.445361	0.74498	1.16591					Sham#25	0.407698	0.741687	1.03783					Sham#25	0.501264	0.578697	1.06426
	Sham#25	0.510116	0.713535	1.05596					Sham#25	0.567004	0.913639	1.09475					Sham#25	0.580697	0.649611	1.07077					Sham#25	0.456174	0.635804	1.06865
	Sham#25	0.384467	0.775111	1.06273					Sham#25	0.26984	0.694136	1.01671					Sham#25	0.460407	0.658857	1.06439					Sham#25	0.485232	0.635111	1.07447
	Sham#25	0.272773	0.614017	1.03816					Sham#25	0.916483	0.740042	1.0822					Sham#25	0.60057	0.664553	1.07042					Sham#25	0.420312	0.645736	1.06458
	Sham#25	0.430599	0.912748	1.05557					Sham#25	0.456392	0.684593	1.12					Sham#25	0.515739	0.801515	1.07983					Sham#25	0.685351	0.637147	1.05406
	Sham#25	0.367807	0.736294	1.03931					Sham#25	0.439176	0.887583	1.05385					Sham#25	1.0059	0.754904	1.06717					Sham#25	0.383042	0.577281	1.06821
	Sham#25	0.339541	0.796502	1.03541					Sham#25	0.431753	0.743759	1.11184					Sham#25	1.29894	0.521461	1.06773					Sham#25	0.64759	0.58084	1.05655
	Sham#25	0.299871	0.776119	1.03382					Sham#25	0.509823	0.745726	1.1105					Sham#25	0.337926	0.577482	1.047					Sham#25	0.343038	0.869897	1.08273
	Sham#25	0.302019	0.778111	1.04376					Sham#25	0.485232	0.752609	1.09634					Sham#25	0.817102	0.624956	1.06656					Sham#25	0.411462	0.634239	1.04593
	Sham#25	0.295695	0.710791	1.063					Sham#25	0.613353	0.878537	1.16233					Sham#25	0.498478	0.697108	1.06371					Sham#25	0.425019	0.665495	1.05354
	Sham#25	0.573458	0.710932	1.07465					Sham#25	0.508749	0.779973	1.64297					Sham#25	0.915451	0.779449	1.07829					Sham#25	0.499873	0.644305	1.0774
	Sham#25	0.364547	0.621486	1.04386					Sham#25	0.556557	0.822257	1.10824					Sham#25	0.373443	0.69843	1.06936					Sham#25	0.420667	0.649747	1.07575
	Sham#25	0.202441	0.721894	1.02999					Sham#25	0.452452	0.658181	1.12629					Sham#25	0.499475	0.748805	1.07237					Sham#25	0.837304	0.643331	1.06382
	Sham#25	0.305132	0.653987	1.04357					Sham#25	0.558163	0.785056	1.09515					Sham#25	0.504035	0.677762	1.05311					Sham#25	0.65439	0.619386	1.06855
	Sham#25	0.35007	0.641231	1.00834					Sham#25	0.428747	0.730174	1.13275					Sham#25	0.600322	0.782636	1.05747					Sham#25	0.411825	0.761095	1.02266
	Sham#25	0.537925	0.693255	1.0349					Sham#25	0.499276	0.898718	1.0612					Sham#25	0.626193	0.721205	1.06103					Sham#25	0.448921	0.633855	1.06256
	Sham#25	0.322564	0.774661	1.04399					Sham#25	0.506786	0.940071	1.02638					Sham#25	0.629125	0.712422	1.06596					Sham#25	0.379782	0.615645	1.05334
	Sham#25	0.254861	0.730237	1.03825					Sham#25	0.422436	0.721041	1.05664					Sham#25	0.405128	0.61938	1.07075					Sham#25	1.27033	0.586652	1.07032
	Sham#25	0.537463	0.752792	1.0618					Sham#25	0.584709	0.698321	1.23394					Sham#25	0.552611	0.592948	1.03323					Sham#25	0.493061	0.650854	1.045
	Sham#25	0.34535	0.690186	1.02789					Sham#25	0.429442	0.902033	1.14764					Sham#25	0.529257	0.619243	1.06469					Sham#25	0.45835	0.603708	1.07436
	Sham#25	0.342603	0.721058	1.05955					Sham#25	0.47098	0.771386	1.13533					Sham#25	0.86638	0.639572	1.06428					Sham#25	0.347217	0.573229	1.06714
	Sham#25	0.410252	0.613709	1.05228					Sham#25	0.452012	0.766963	1.09778					Sham#25	0.932514	0.710365	1.0702					Sham#25	0.498877	0.696022	1.07425
	Sham#25	0.427585	0.689091	1.07294					Sham#25	0.281388	0.840892	1.09909					Sham#25	0.61173	0.663414	1.06685					Sham#25	0.386017	0.666605	1.05828
	Sham#25	0.413751	0.731763	1.00267					Sham#25	0.359601	0.870982	1.05829					Sham#25	0.555662	0.629977	1.05965					Sham#25	0.479457	0.587294	1.04098
	Sham#25	0.466524	0.740391	1.04201					Sham#25	0.332286	0.853259	1.03304					Sham#25	0.3882	0.657119	1.03699					Sham#25	0.90149	0.699701	1.06295
	Sham#25	0.421021	0.749738	1.06332					Sham#25	0.433362	0.69607	1.0682					Sham#25	0.355428	0.661218	1.07092					Sham#25	0.710856	0.668523	1.06707
	Sham#25	0.626034	0.682556	1.0901					Sham#25	0.300368	0.705078	1.3196					Sham#25	0.571198	0.654946	1.06396					Sham#25	0.441323	0.601897	1.06642
	Sham#25	0.524347	0.656739	1.0938					Sham#25	0.55189	0.899265	1.08443					Sham#25	0.408429	0.63092	1.04493					Sham#25	0.439629	0.623384	1.07191
	Sham#25	0.227432	0.553667	1.03696					Sham#25	0.547729	0.629389	1.31401					Sham#25	0.877049	0.591679	1.04239					Sham#25	0.463314	0.624133	1.06762
	Sham#25	0.315391	0.656978	1.01706					Sham#25	0.316493	0.883787	1.07134					Sham#25	0.585984	0.660723	1.0687					Sham#25	0.676145	0.638611	1.06404
	Sham#25	0.52539	0.76755	1.0625					Sham#25	0.577434	0.721293	1.25889					Sham#25	0.607978	0.68084	1.061					Sham#25	0.402418	0.632137	1.07018
	Sham#25	0.587848	0.682908	1.07095					Sham#25	0.46567	0.900754	1.12667					Sham#25	0.986425	0.71102	1.06377					Sham#25	0.440646	0.568916	1.05731
	Sham#25	0.354026	0.672946	1.03392					Sham#25	0.305458	0.674775	1.0697					Sham#25	0.539863	0.745191	1.10144					Sham#25	0.384079	0.617283	1.04482
	Sham#25	0.357938	0.71076	1.06198					Sham#25	0.590886	0.751876	1.06654					Sham#25	0.31476	0.694441	1.07149					Sham#25	0.357382	0.588851	1.06987
	Sham#25	0.346357	0.693734	1.10816					Sham#25	0.441548	0.776175	1.05806					Sham#25	1.55319	0.450632	1.0695					Sham#25	0.650655	0.717707	1.05947
	Sham#25	0.262363	0.719654	1.04682					Sham#25	0.49708	0.791631	1.10275					Sham#25	0.520157	0.65315	1.06796					Sham#25	0.805206	0.64763	1.066
	Sham#25	0.255058	0.643263	1.03131					Sham#25	0.751797	0.746321	1.06999					Sham#25	0.485232	0.708719	1.04769					Sham#25	0.493464	0.585337	1.05958
	Sham#25	0.498279	0.557365	1.03623					Sham#25	0.787343	0.778524	1.07586					Sham#25	0.409281	0.699631	1.06898					Sham#25	0.638463	0.699669	1.0692
	Sham#25	0.386274	0.802297	1.05865					Sham#25	0.645898	0.724342	1.06246					Sham#25	0.529069	0.702192	1.06278					Sham#25	0.725949	0.763826	1.08244
	Sham#25	0.221449	0.626754	1.01962					Sham#25	0.410978	0.789652	1.07318					Sham#25	0.473192	0.671532	1.05973					Sham#25	0.967281	0.590398	1.06968
	Sham#25	0.359602	0.80641	1.05148					Sham#25	0.509042	0.769335	1.0788					Sham#25	0.566827	0.633937	1.07969					Sham#25	0.441886	0.667449	1.06981
	Sham#25	0.566389	0.735019	1.00397					Sham#25	0.658481	0.669635	1.10488					Sham#25	0.477691	0.610053	1.05548					Sham#25	0.485744	0.609952	1.06489
	Sham#25	0.563925	0.777503	1.0391					Sham#25	0.473087	0.784081	1.15256					Sham#25	0.485334	0.657423	1.05901					Sham#25	0.418414	0.639485	1.0603
	Sham#25	0.320708	0.702185	1.05328					Sham#25	0.425954	0.802619	1.06171					Sham#25	0.734124	0.743746	1.06942					Sham#25	0.500072	0.613872	1.05985
	Sham#25	0.281742	0.821201	1.04035					Sham#25	0.75917	0.721971	1.07815					Sham#25	0.524158	0.805752	1.01844					Sham#25	0.554408	0.67635	1.06365
	Sham#25	0.35007	0.713966	1.03945					Sham#25	0.447145	0.860145	1.06253					Sham#25	0.503936	0.651659	1.05054					Sham#25	0.467801	0.604761	1.03939
	Sham#25	0.363043	0.684016	1.07454					Sham#25	0.334077	0.702559	1.09514					Sham#25	0.573631	0.631194	1.05637					Sham#25	0.467376	0.593971	1.05908
	Sham#25	0.624204	0.690892	1.03518					Sham#25	0.400187	0.933361	1.05486					Sham#25	0.330785	0.617991	1.02852					Sham#25	0.507379	0.704201	1.07891
	Sham#25	0.350638	0.785006	1.06597					Sham#25	0.375303	0.794332	1.06645					Sham#25	0.392913	0.71449	1.06394					Sham#25	0.733039	0.699589	1.06059
	Sham#25	0.274952	0.598217	1.02098					Sham#25	0.619486	0.616881	2.69499					Sham#25	0.892174	0.64837	1.05534					Sham#25	0.382912	0.678986	1.0189
	Sham#25	0.467376	0.877469	1.06816					Sham#25	0.38148	0.905425	1.07068					Sham#25	0.468757	0.623281	1.06503					Sham#25	1.37913	0.599573	1.08157
	Sham#25	0.445585	0.702312	1.08728					Sham#25	0.447145	0.706107	1.12316					Sham#25	0.478211	0.676498	1.0498					Sham#25	0.353182	0.681896	1.06922
	Sham#25	0.513711	0.714513	1.44131					Sham#25	0.425253	0.654074	1.10669					Sham#25	0.619486	0.631984	1.05643					Sham#25	0.610835	0.730851	1.06368
	Sham#25	0.385372	0.817855	1.10565					Sham#25	0.394933	0.725511	1.07109					Sham#25	0.41122	0.674406	1.06127					Sham#25	0.512936	0.62427	1.06957
	Sham#25	0.633458	0.780218	1.02296					Sham#25	0.541335	0.67604	1.08488					Sham#25	0.467907	0.755936	1.04381					Sham#25	0.984305	0.712854	1.06957
	Sham#25	0.385759	0.816617	1.06755					Sham#25	0.38148	0.880662	1.05994					Sham#25	1.64633	0.315432	1.08072					Sham#25	0.403775	0.67687	1.06936
	Sham#25	0.508749	0.800244	1.06696					Sham#25	0.388201	0.752598	1.26735					Sham#25	0.790117	0.671347	1.08698					Sham#25	0.518817	0.627426	1.09694
	Sham#25	0.429211	0.736355	1.05653					Sham#25	0.400684	0.831326	1.03668					Sham#25	1.19491	0.598338	1.06892					Sham#25	0.406843	0.719863	1.11753
	Sham#25	0.591559	0.753455	1.07128					Sham#25	0.514871	0.769823	1.0708					Sham#25	0.888599	0.650079	1.06755					Sham#25	0.425486	0.632718	1.06268
	Sham#25	0.56928	0.782114	1.10004					Sham#25	0.617314	0.793153	1.06811					Sham#25	0.690772	0.664164	1.06517					Sham#25	0.433133	0.613802	1.06288
	Sham#25	0.262742	0.647629	1.05434					Sham#25	0.492253	0.706382	1.10102					Sham#25	0.370635	0.719351	1.06272					Sham#25	0.388073	0.637978	1.07117
	Sham#25	0.638775	0.718607	1.02915					Sham#25	0.413873	0.897535	1.0902					Sham#25	0.487686	0.702349	1.06789					Sham#25	0.678642	0.769699	1.06763
	Sham#25	0.260461	0.830891	1.05851					Sham#25	0.498478	0.768805	1.12992					Sham#25	0.561184	0.668115	1.05607					Sham#25	1.54606	0.538848	1.07684
	Sham#25	0.380305	0.782537	1.09247					Sham#25	0.740734	0.776338	1.07251					Sham#25	0.373709	0.634788	1.04851					Sham#25	0.759956	0.711932	1.06205
	Sham#25	0.322872	0.651661	1.06845					Sham#25	0.43508	0.812767	1.08652					Sham#25	0.295527	0.674999	1.03191					Sham#25	0.426071	0.700052	1.06214
	Sham#25	0.626987	0.739285	1.06599					Sham#25	0.27131	0.848973	1.02244					Sham#25	0.894401	0.688076	1.17314					Sham#25	0.482662	0.575621	1.03095
	Sham#25	0.523778	0.660476	1.0753					Sham#25	0.449364	0.785038	1.06544					Sham#25	0.395436	0.651445	1.03611					Sham#25	0.304153	0.690565	1.07809
	Sham#25	0.510701	0.693885	1.03669					Sham#25	0.538941	0.876433	1.34698					Sham#25	0.545728	0.717427	1.06771					Sham#25	0.403898	0.635958	1.06146
	Sham#25	0.255058	0.771827	1.01851					Sham#25	0.762439	0.75422	1.06304					Sham#25	0.661872	0.620619	1.05958					Sham#25	0.675557	0.734508	1.06204
	Sham#25	0.454098	0.733575	1.03835					Sham#25	0.45344	0.738108	1.0941					Sham#25	0.428515	0.566741	1.04489					Sham#25	0.468014	0.626022	1.07991
	Sham#25	0.919462	0.65841	1.04327					Sham#25	0.095663	0.736	1.0001					Sham#25	0.443235	0.678283	1.08306					Sham#25	0.826663	0.675139	1.07215
	Sham#25	0.587679	0.705	1.06609					Sham#25	0.348361	0.904185	1.07056					Sham#25	0.645282	0.787102	1.0741					Sham#25	0.650808	0.598933	1.06718
	Sham#25	0.333779	0.762336	1.06143					Sham#25	0.845579	0.702694	1.0912					Sham#25	0.382652	0.673236	1.05299					Sham#25	0.36618	0.601009	1.06462
	Sham#25	0.384467	0.764105	1.04457					Sham#25	0.545363	0.715503	1.07515					Sham#25	0.43083	0.655401	1.05093					Sham#25	0.416985	0.645663	1.06056
	Sham#25	0.652944	0.616419	1.04789					Sham#25	1.21444	0.729321	1.08235					Sham#25	0.791689	0.655244	1.06142					Sham#25	0.498079	0.615937	1.06572
	Sham#25	0.505808	0.752234	1.00501					Sham#25	0.548818	0.762646	1.08498					Sham#25	1.26531	0.626709	1.05943					Sham#25	0.581211	0.571985	1.06935
	Sham#25	0.307082	0.724158	1.15817					Sham#25	0.729912	0.767609	1.11952					Sham#25	0.534865	0.637584	1.09139					Sham#25	0.540968	0.629376	1.07078
	Sham#25	0.713371	0.686007	1.05685					Sham#25	0.339687	0.695609	1.10555					Sham#25	0.63165	0.696902	1.06106					Sham#25	0.452012	0.655946	1.0698
	Sham#25	0.595915	0.729893	1.04139					Sham#25	0.269101	0.753654	1.03182					Sham#25	0.499475	0.665675	1.05801					Sham#25	0.444915	0.56946	1.0685
	Sham#25	0.45552	0.778837	1.14947					Sham#25	0.478835	0.707655	1.12057					Sham#25	0.495074	0.697711	1.06817					Sham#25	0.655529	0.714721	1.06711
	Sham#25	0.633144	0.687791	1.0499					Sham#25	0.402665	0.808196	1.0886					Sham#25	0.384338	0.713423	1.21398					Sham#25	0.401428	0.624326	1.06281
	Sham#25	0.275314	0.696508	1.06151					Sham#25	0.443683	0.807971	1.10269					Sham#25	0.390627	0.660352	1.05781					Sham#25	0.513033	0.589323	1.06986
	Sham#25	0.581297	0.84982	1.00179					Sham#25	0.63534	0.885565	1.13969					Sham#25	0.586238	0.627329	1.061					Sham#25	0.472456	0.597795	1.06719
	Sham#25	0.463529	0.795008	1.07765					Sham#25	0.391136	0.771647	1.17395					Sham#25	0.472246	0.665407	1.07479					Sham#25	0.530664	0.604295	1.06091
	Sham#25	0.570763	0.472551	1.02272					Sham#25	0.285599	0.638482	1.11415					Sham#25	0.521112	0.675287	1.03252					Sham#25	0.421021	0.684312	1.06314
	Sham#25	0.615539	0.79603	1.05321					Sham#25	0.490228	0.649266	1.0787					Sham#25	0.371707	0.674103	1.05354					Sham#25	0.462024	0.596208	1.05447
	Sham#25	0.303989	0.743479	1.04585					Sham#25	0.268731	0.854196	1.23083					Sham#25	0.435423	0.574599	1.0548					Sham#25	0.484719	0.636256	1.06548
	Sham#25	0.661421	0.758195	1.05331					Sham#25	0.558519	0.750845	1.06928					Sham#25	0.409766	0.577789	1.0603					Sham#25	0.568143	0.644775	1.0626
	Sham#25	0.614568	0.84662	1.07913					Sham#25	0.500271	0.797708	1.07138					Sham#25	0.561096	0.643321	1.05988					Sham#25	0.358216	0.621913	1.07356
	Sham#25	0.480597	0.74519	1.04361					Sham#25	0.325022	0.647495	1.07086					Sham#25	0.415312	0.727509	1.13963					Sham#25	0.556914	0.713627	1.06556
	Sham#25	0.532068	0.768331	1.06766					Sham#25	0.390118	0.678542	1.40292					Sham#25	0.405863	0.608691	1.05037					Sham#25	0.876823	0.600851	1.06145
	Sham#25	0.348219	0.732399	1.04796					Sham#25	0.621569	0.817091	1.03994					Sham#25	0.429211	0.718183	1.06629					Sham#25	0.69257	0.742183	1.06601
	Sham#25	0.910166	0.713018	1.02151					Sham#25	0.545181	0.703489	1.07008					Sham#25	0.605683	0.665817	1.06644					Sham#25	0.425253	0.683833	1.07896
	Sham#25	0.394428	0.67313	1.0283					Sham#25	0.422436	0.725091	1.14543					Sham#25	0.643893	0.666205	1.0615					Sham#25	0.266874	0.72552	1.0779
	Sham#25	0.416985	0.781764	1.04227					Sham#25	0.667707	0.898666	1.06057					Sham#25	0.359878	0.677732	1.05907					Sham#25	0.379389	0.615617	1.06071
	Sham#25	0.441999	0.725783	1.02851					Sham#25	0.45069	0.759879	1.07506					Sham#25	0.510701	0.577832	1.0606					Sham#25	0.406109	0.656896	1.0214
	Sham#25	0.436792	0.648587	1.07766					Sham#25	0.288717	0.761592	1.06893					Sham#25	0.443571	0.614508	1.05985					Sham#25	1.62293	0.415135	1.07207
	Sham#25	0.419115	0.749015	1.07491					Sham#25	0.198972	0.800427	1.01533					Sham#25	0.487175	0.694447	1.03302					Sham#25	0.45355	0.677153	1.07847
	Sham#25	0.434508	0.773071	1.02449					Sham#25	0.611567	0.797756	1.0593					Sham#25	0.40782	0.722574	1.06684					Sham#25	0.849335	0.696353	1.07011
	Sham#25	0.384209	0.802605	1.07316					Sham#25	0.408064	0.825726	1.08168					Sham#25	0.522447	0.620515	1.06293					Sham#25	0.40782	0.595989	1.07284
	Sham#25	0.481837	0.725693	1.062					Sham#25	0.343473	0.815414	1.07323					Sham#25	1.02776	0.767172	1.07705					Sham#25	0.452452	0.687866	1.07402
	Sham#25	0.435195	0.715023	1.05203					Sham#25	0.370233	0.907538	1.07367					Sham#25	0.562512	0.773211	1.05596					Sham#25	0.325328	0.635785	1.05058
	Sham#25	0.409402	0.666097	1.03476					Sham#25	0.533935	0.700131	1.11947					Sham#25	0.777874	0.742534	1.0624					Sham#25	0.356825	0.623035	1.05442
	Sham#25	0.7817	0.784521	1.06427					Sham#25	0.641107	0.809533	1.13669					Sham#25	0.494069	0.633012	1.05352					Sham#25	0.459434	0.631337	1.06223
	Sham#25	0.427585	0.654233	1.11546					Sham#25	0.27131	0.75215	1.04694					Sham#25	0.43588	0.672146	1.05763					Sham#25	0.409766	0.626567	1.07872
	Sham#25	0.41603	0.809654	1.05913					Sham#25	0.430599	0.676064	1.09612					Sham#25	0.454427	0.649155	1.06032					Sham#25	0.583091	0.706515	1.07248
	Sham#25	0.336894	0.626213	1.03035					Sham#25	0.486971	0.675145	1.06534					Sham#25	0.345782	0.740691	1.03504					Sham#25	0.311264	0.607302	1.05094
	Sham#25	0.480286	0.660838	1.02654					Sham#25	0.540692	0.734764	1.07301					Sham#25	0.448034	0.716663	1.07674					Sham#25	0.492859	0.639202	1.07125
	Sham#25	0.471191	0.694542	1.04295					Sham#25	0.554228	0.859682	1.07288					Sham#25	0.587086	0.663161	1.10251					Sham#25	0.617475	0.676682	1.05905
	Sham#25	0.470134	0.831116	1.01566					Sham#25	0.587679	0.676648	1.0536					Sham#25	0.330635	0.680608	1.02203					Sham#25	0.8057	0.705576	1.05979
	Sham#25	0.394681	0.728458	1.07225					Sham#25	0.311903	0.859541	1.03214					Sham#25	0.693718	0.705536	1.06192					Sham#25	0.437133	0.652302	1.0733
	Sham#25	0.434966	0.766916	1.04156					Sham#25	0.587001	0.630484	1.27862					Sham#25	0.333182	0.674145	1.05405					Sham#25	0.263876	0.635337	1.0609
	Sham#25	0.289405	0.90231	1.02269					Sham#25	0.493666	0.747351	1.07593					Sham#25	0.371172	0.630787	1.04388					Sham#25	0.490634	0.667862	1.06873
	Sham#25	0.403159	0.71968	1.096					Sham#25	0.754307	0.642983	1.08943					Sham#25	0.39405	0.64728	1.07427					Sham#25	0.333182	0.580697	1.04574
	Sham#25	0.324102	0.74999	1.0552					Sham#25	0.393924	0.807695	1.05596					Sham#25	0.449364	0.56123	1.04309					Sham#25	0.507379	0.661473	1.06911
	Sham#25	0.389097	0.798762	1.06341					Sham#25	0.631886	0.76039	1.09248					Sham#25	0.507966	0.612666	1.05686					Sham#25	0.710156	0.716078	1.06668
	Sham#25	0.460947	0.773202	1.0625					Sham#25	0.408064	0.826993	1.0219					Sham#25	1.20692	0.721019	1.06839					Sham#25	0.477899	0.746677	1.07292
	Sham#25	0.357242	0.801174	1.03936					Sham#25	0.694005	0.674382	1.12984					Sham#25	0.50364	0.65778	1.04603					Sham#25	0.300202	0.545731	1.01939
	Sham#25	0.369426	0.715228	1.1273					Sham#25	0.504824	0.758723	1.05554					Sham#25	0.373576	0.56088	1.04444					Sham#25	0.395939	0.669765	1.04165
	Sham#25	0.557003	0.80434	1.04105					Sham#25	0.42805	0.857453	1.05964					Sham#25	1.30261	0.572914	1.07522					Sham#25	0.428515	0.586696	1.06812
	Sham#25	0.433362	0.692709	1.07235					Sham#25	0.395688	0.861771	1.06596					Sham#25	0.527185	0.73878	1.07621					Sham#25	0.511674	0.639161	1.05648
	Sham#25	0.423847	0.689516	1.22076					Sham#25	0.447701	0.870107	1.0385					Sham#25	0.418295	0.636429	1.05701					Sham#25	0.837779	0.535622	1.05388
	Sham#25	0.35974	0.696062	1.06832					Sham#25	0.586153	0.687084	1.2764					Sham#25	0.961918	0.730502	1.07742					Sham#25	0.785065	0.636099	1.0663
	Sham#25	0.468863	0.691303	1.06277					Sham#25	0.429442	0.892599	1.16681					Sham#25	0.406598	0.848373	1.09623					Sham#25	0.355708	0.685188	1.0734
	Sham#25	0.447145	0.732377	1.18654					Sham#25	0.539863	0.836548	1.05035					Sham#25	0.459	0.611968	1.0711					Sham#25	0.403282	0.611837	1.0634
	Sham#25	0.367265	0.80103	1.03772					Sham#25	0.471297	0.653111	1.06762					Sham#25	0.861429	0.764303	1.07815					Sham#25	0.650349	0.709234	1.0726
	Sham#25	0.382262	0.606057	1.04296					Sham#25	0.788731	0.852369	1.04607					Sham#25	0.277831	0.629891	1.77436					Sham#25	0.490026	0.618611	1.05769
	Sham#25	0.514195	0.674671	1.03195					Sham#25	0.339687	0.746233	1.13144					Sham#25	0.620368	0.669265	1.05421					Sham#25	0.363727	0.570338	1.06292
	Sham#25	0.33998	0.756892	1.07118					Sham#25	0.341148	0.867473	1.07963					Sham#25	0.257387	0.63143	1.01675					Sham#25	0.61562	0.717089	1.06131
	Sham#25	0.286989	0.693877	1.03148					Sham#25	0.397193	0.711762	1.08872					Sham#25	0.359187	0.701029	1.06074					Sham#25	0.519774	0.605222	1.05911
	Sham#25	0.3267	0.792865	1.04858					Sham#25	0.334969	0.761386	1.1523					Sham#25	1.44138	0.548644	1.07124					Sham#25	0.448477	0.54632	1.06232
	Sham#25	0.138557	0.708453	1.03205					Sham#25	0.346787	0.881717	1.05223					Sham#25	0.957773	0.775964	1.06707					Sham#25	0.45965	0.629077	1.05115
	Sham#25	0.324409	0.710863	1.05384					Sham#25	0.324869	0.740091	1.32857					Sham#25	0.808289	0.587374	1.04812					Sham#25	0.393671	0.602794	1.06498
	Sham#25	0.277114	0.778904	1.01875					Sham#25	0.367536	0.852146	1.05075					Sham#25	0.355706	0.631686	1.03966					Sham#25	0.397819	0.66205	1.06626
	Sham#25	0.495074	0.736342	1.05388					Sham#25	0.512839	0.752341	1.16318					Sham#25	0.44042	0.682523	1.10415					Sham#25	0.492657	0.601513	1.06364
	Sham#25	0.841392	0.702617	1.00537					Sham#25	0.495376	0.811486	1.04396					Sham#25	0.728957	0.651244	1.06304					Sham#25	0.4177	0.694298	1.07551
	Sham#25	0.408794	0.793609	1.05376					Sham#25	0.745152	0.731057	1.06113					Sham#25	0.343183	0.592329	1.03945					Sham#25	0.363727	0.624368	1.07021
	Sham#25	0.323948	0.627532	1.01703					Sham#25	0.361258	0.903481	1.01955					Sham#25	0.840624	0.746829	1.05811					Sham#25	1.56712	0.467026	1.08222
	Sham#25	0.223683	0.596928	1.04216					Sham#25	0.454426	0.916145	1.04445					Sham#25	0.578294	0.643735	1.06865					Sham#25	0.362906	0.616273	1.08492
	Sham#25	0.432213	0.822987	1.01899					Sham#25	0.518049	0.836907	1.0761					Sham#25	0.32318	0.628694	1.04756					Sham#25	0.470134	0.715196	1.07068
	Sham#25	0.308696	0.677285	1.03099					Sham#25	0.368617	0.791041	1.06468					Sham#25	0.366452	0.625714	1.0872					Sham#25	0.639786	0.725951	1.06872
	Sham#25	0.538203	0.759964	1.09733					Sham#25	0.420312	0.866796	1.04345					Sham#25	0.724577	0.647326	1.05544					Sham#25	0.491039	0.658411	1.06064
	Sham#25	0.584028	0.689054	1.03836					Sham#25	0.255058	0.834406	1.02391					Sham#25	0.328522	0.661318	1.01849					Sham#25	0.731749	0.649714	1.05687
	Sham#25	0.333182	0.788654	1.03467					Sham#25	0.554049	0.77587	1.0595					Sham#25	0.499873	0.513631	1.03459					Sham#25	0.406352	0.630347	1.04777
	Sham#25	0.351771	0.788385	1.04743					Sham#25	0.31381	0.63677	1.00659					Sham#25	0.617717	0.641182	1.13636					Sham#25	0.800498	0.634061	1.06701
	Sham#25	0.414233	0.795393	1.03957					Sham#25	0.549904	0.812227	1.07163					Sham#25	1.00787	0.723344	1.07068					Sham#25	1.07196	0.551899	1.06316
	Sham#25	0.410009	0.697348	1.04542					Sham#25	0.346787	0.780586	1.01446					Sham#25	0.477691	0.618863	1.07065					Sham#25	1.20651	0.691355	1.0613
	Sham#25	0.599576	0.774432	1.05216					Sham#25	0.478835	0.766141	1.23051					Sham#25	1.43861	0.598043	1.06051					Sham#25	0.54682	0.788087	1
	Sham#25	0.562601	0.816365	1.08815					Sham#25	0.561273	0.742013	1.46197					Sham#25	1.0054	0.838968	1.1087					Sham#25	0.507085	0.611352	1.05643
	Sham#25	0.455083	0.743066	1.07363					Sham#25	0.434508	0.889582	1.07583					Sham#25	0.323948	0.725099	1.11284					Sham#25	0.376626	0.694868	1.0482
	Sham#25	0.468226	0.768671	1.06045					Sham#25	0.459866	0.758651	1.12246					Sham#25	0.416866	0.703654	1.06025					Sham#25	0.670532	0.662101	1.07498
	Sham#25	0.27259	0.821843	1.04546					Sham#25	0.425486	0.635454	1.07915					Sham#25	1.35611	0.633817	1.05736					Sham#25	1.52481	0.421991	1.06691
	Sham#25	0.32548	0.652608	1.05485					Sham#25	0.461162	0.751929	1.05708					Sham#25	1.31462	0.699009	1.07152					Sham#25	0.522827	0.554602	1.05823
	Sham#25	0.257774	0.725829	1.05166					Sham#25	0.279438	0.85036	1.0356					Sham#25	0.562424	0.772359	2.08677					Sham#25	0.496479	0.657326	1.07237
	Sham#25	0.501859	0.701317	1.06065					Sham#25	0.383431	0.836105	1.06343					Sham#25	0.547729	0.785057	1.12417					Sham#25	0.477066	0.628498	1.06337
	Sham#25	0.73426	0.646985	1.14736					Sham#25	0.441773	0.815986	1.08074					Sham#25	0.347647	0.677429	1.06643					Sham#25	1.01152	0.689039	1.06875
	Sham#25	0.662922	0.627722	1.02864					Sham#25	0.435423	0.693149	1.10494					Sham#25	0.304479	0.700469	1.13655					Sham#25	0.298874	0.675415	1.0255
	Sham#25	0.459434	0.727255	1.06667					Sham#25	0.511187	0.912855	1.06512					Sham#25	0.300202	0.630227	1.06215					Sham#25	1.18513	0.680887	1.06257
	Sham#25	0.478731	0.772431	1.0761					Sham#25	0.444467	0.878192	1.0614					Sham#25	0.484206	0.700452	1.06497					Sham#25	0.458784	0.773439	1.08675
	Sham#25	0.574238	0.7089	1.07541					Sham#25	0.45661	0.67222	1.04751					Sham#25	0.419838	0.699118	1.04621					Sham#25	0.461162	0.615572	1.06809
	Sham#25	0.411704	0.64975	1.06997					Sham#25	0.417462	0.827784	1.07733					Sham#25	1.2635	0.652689	1.07029					Sham#25	0.42805	0.702445	1.075
	Sham#25	0.384209	0.688868	1.05467					Sham#25	1.35413	0.659984	1.10441					Sham#25	0.428979	0.628963	1.062					Sham#25	0.579325	0.66832	1.07286
	Sham#25	0.424785	0.694396	1.07065					Sham#25	0.421021	0.663795	1.20614					Sham#25	0.48901	0.704816	1.0488					Sham#25	1.58093	0.485314	1.12019
	Sham#25	0.546729	0.794922	1.03279					Sham#25	0.500967	0.777923	1.05691					Sham#25	0.936878	0.751008	1.07109					Sham#25	0.425486	0.629126	1.0741
	Sham#25	0.470134	0.780019	1.0536					Sham#25	0.733175	0.84062	1.13402					Sham#25	0.415432	0.683673	1.05748					Sham#25	0.838669	0.584006	1.06258
	Sham#25	0.549723	0.749277	1.10667					Sham#25	0.383431	0.899003	1.06995					Sham#25	0.408551	0.651765	1.07407					Sham#25	0.601315	0.838698	1.08126
	Sham#25	0.482869	0.811271	1.07307					Sham#25	0.274227	0.781146	1.03395					Sham#25	0.41291	0.543299	1.03834					Sham#25	0.387303	0.605433	1.06744
	Sham#25	0.564702	0.92664	1					Sham#25	0.388841	0.897702	1.05656					Sham#25	0.637918	0.713119	1.0451					Sham#25	0.606668	0.588092	1.06104
	Sham#25	0.479561	0.798522	1.04308					Sham#25	0.643739	0.674757	1.10459					Sham#25	0.69943	0.617569	1.0701					Sham#25	0.495677	0.629131	1.05688
	Sham#25	0.654618	0.802654	1.12499					Sham#25	0.413151	0.889074	1.06295					Sham#25	0.383042	0.655114	1.04133					Sham#25	0.371038	0.634431	1.06884
	Sham#25	0.750075	0.775315	1.02301					Sham#25	0.641262	0.671117	1.09605					Sham#25	0.427003	0.671073	1.05628					Sham#25	0.424081	0.588628	1.04538
	Sham#25	0.797261	0.826916	1.02043					Sham#25	0.334375	0.901476	1.04075					Sham#25	1.52292	0.575926	1.07941					Sham#25	0.525295	0.645644	1.00473
	Sham#25	0.322564	0.746736	1.05667					Sham#25	0.304806	0.714965	1.05423					Sham#25	0.505021	0.785252	1.35308					Sham#25	0.382652	0.603759	1.04853
	Sham#25	0.486562	0.752416	1.04135					Sham#25	0.345494	0.729801	1.0976					Sham#25	0.834209	0.627652	1.05891					Sham#25	0.46631	0.607774	1.0514
	Sham#25	0.535423	0.656439	1.05488					Sham#25	0.595748	0.889469	1.15035					Sham#25	0.409037	0.73398	1.06966					Sham#25	0.381089	0.70341	1.03368
	Sham#25	0.417224	0.692873	1.05308					Sham#25	0.492253	0.772194	1.05324					Sham#25	0.38999	0.763519	1.05111					Sham#25	0.529539	0.620047	1.11849
	Sham#25	0.675851	0.646755	1.07622					Sham#25	0.667558	0.83758	1.07042					Sham#25	0.593573	0.679307	1.01253					Sham#25	1.5674	0.499626	1.083
	Sham#25	0.354447	0.811923	1.05059					Sham#25	0.339833	0.939952	1.04976					Sham#25	0.799877	0.675839	1.05869					Sham#25	0.84992	0.835653	1.15688
	Sham#25	0.569542	0.765515	1.06145					Sham#25	0.596916	0.807745	2.80413					Sham#25	1.50459	0.523311	1.08056					Sham#25	0.468333	0.59568	1.06983
	Sham#25	0.429905	0.677044	1.03848					Sham#25	0.440759	0.912656	1.07376					Sham#25	0.334672	0.639137	1.04445					Sham#25	0.683462	0.71278	1.06492
	Sham#25	0.355708	0.804818	1.07318					Sham#25	0.664347	0.82562	1.07155					Sham#25	0.328976	0.603128	1.03598					Sham#25	0.544268	0.620953	1.07026
	Sham#25	0.314127	0.563919	1.01254					Sham#25	0.543719	0.87699	1.13413					Sham#25	0.380044	0.620831	1.05824					Sham#25	0.651343	0.683017	1.0532
	Sham#25	0.263687	0.702615	1.04029					Sham#25	0.406354	0.723794	1.06288					Sham#25	0.56788	0.729553	1.05699					Sham#25	0.470557	0.69674	1.1036
	Sham#25	0.301195	0.752307	1.0502					Sham#25	0.382912	0.904825	1.04899					Sham#25	0.315707	0.72522	1.04757					Sham#25	0.528693	0.66869	1.05772
	Sham#25	0.433133	0.702045	1.04683					Sham#25	0.525674	0.770905	1.08304					Sham#25	0.763026	0.687038	1.05698					Sham#25	0.899391	0.905152	1.12953
	Sham#25	0.476022	0.684278	1.04545					Sham#25	0.817528	0.685882	1.11456					Sham#25	0.873242	0.632852	1.06158					Sham#25	0.611567	0.763392	1.06408
	Sham#25	0.3529	0.784576	1.06275					Sham#25	0.481837	0.821796	1.05644					Sham#25	0.65901	0.643118	1.06167					Sham#25	0.791249	0.569371	1.05867
	Sham#25	0.285947	0.812995	1.04122					Sham#25	0.472982	0.806415	1.06615					Sham#25	1.43207	0.633212	1.07688					Sham#25	0.425486	0.681679	1.0712
	Sham#25	0.43929	0.748014	1.06044					Sham#25	0.536351	0.832917	1.1364					Sham#25	0.68215	0.677043	1.07025					Sham#25	0.276395	0.834773	1.04635
	Sham#25	0.507379	0.686138	1.05096					Sham#25	0.563484	0.646609	1.09					Sham#25	0.577175	0.658083	1.04403					Sham#25	0.499973	0.737547	1.05788
	Sham#25	0.271676	0.797412	1.05015					Sham#25	0.531881	0.578839	1.05758					Sham#25	0.351347	0.73728	1.03787					Sham#25	0.64002	0.652375	1.06195
	Sham#25	0.29009	0.727026	1.06565					Sham#25	0.477899	0.885621	1.04218					Sham#25	0.467163	0.725645	1.06761					Sham#25	0.660969	0.731216	1.06317
	Sham#25	0.37077	0.688846	1.04952					Sham#25	0.202441	0.869106	1.01515					Sham#25	0.869188	0.640937	1.05892					Sham#25	0.457481	0.577192	1.06339
	Sham#25	0.449138	0.646113	1.06574					Sham#25	0.37847	0.921922	1.07614					Sham#25	0.432903	0.713991	1.07612					Sham#25	0.504824	0.634829	1.10778
	Sham#25	0.587509	0.687486	1.05292					Sham#25	0.693288	0.874529	1.10169					Sham#25	0.820746	0.768224	1.06741					Sham#25	0.708193	0.610219	1.05624
	Sham#25	0.464378	0.692064	1.03045					Sham#25	0.398318	0.834412	1.0187					Sham#25	0.472035	0.668073	1.05065					Sham#25	0.33954	0.677115	1.0559
	Sham#25	0.527374	0.739453	1.02437					Sham#25	0.460083	0.879821	1.0801					Sham#25	0.848749	0.667616	1.05804					Sham#25	0.597748	0.731633	1.01277
	Sham#25	0.733718	0.713041	1.11815					Sham#25	0.504429	0.87631	1.01815					Sham#25	0.563219	0.63979	1.05671					Sham#25	0.496679	0.583649	1.06551
	Sham#25	0.471929	0.683889	1.02801					Sham#25	0.542987	0.732239	1.0559					Sham#25	0.668303	0.718342	1.05585					Sham#25	0.436564	0.709446	1.06311
	Sham#25	0.334077	0.669267	1.0349					Sham#25	0.908963	0.852093	1.06888					Sham#25	0.309662	0.66681	1.04447					Sham#25	0.380959	0.649067	1.06404
	Sham#25	0.505021	0.767009	1.03992					Sham#25	0.587679	0.650228	1.10244					Sham#25	1.23849	0.829364	1.08468					Sham#25	0.889438	0.653463	1.05934
	Sham#25	0.418294	0.89121	1.20035					Sham#25	0.413271	0.813092	1.13023					Sham#25	0.748881	0.689857	1.05453					Sham#25	0.419364	0.698343	1.06932
	Sham#25	0.569629	0.790618	1.02596					Sham#25	0.635575	0.613486	1.20201					Sham#25	0.625398	0.714634	1.05506					Sham#25	0.5406	0.612023	1.07164
	Sham#25	0.397694	0.675568	1.12167					Sham#25	0.660216	0.781029	1.11398					Sham#25	1.29018	0.606759	1.05994					Sham#25	0.888151	0.675231	1.06386
	Sham#25	0.435423	0.710017	1.06016					Sham#25	0.369426	0.8794	1.06015					Sham#25	1.49643	0.484154	1.08746					Sham#25	0.46631	0.586789	1.06225
	Sham#25	0.410009	0.714434	1.11039					Sham#25	0.458241	0.796616	1.04677					Sham#25	1.10908	0.70666	1.06303					Sham#25	1.33273	0.615898	1.08094
	Sham#25	0.571547	0.844316	1.08669					Sham#25	0.356825	0.865612	1					Sham#25	0.373443	0.679544	1.04682					Sham#25	0.132314	0.668137	1.00394
	Sham#25	0.520348	0.707994	1.06515					Sham#25	0.354868	0.788021	1.07469					Sham#25	0.453989	0.658719	1.0547					Sham#25	0.873697	0.616613	1.06171
	Sham#25	0.488399	0.722439	1.05638					Sham#25	0.516703	0.732833	2.0192					Sham#25	0.347074	0.617342	1.03985					Sham#25	0.304643	0.803955	1.03934
	Sham#25	0.442448	0.876522	1.14068					Sham#25	0.584113	0.762032	1.06851					Sham#25	0.526808	0.730509	1.06302					Sham#25	0.464922	0.634215	1.03801
	Sham#25	0.501264	0.877026	1.04591					Sham#25	0.469923	0.740574	1.14408					Sham#25	0.54445	0.728215	1.05483					Sham#25	0.666887	0.686057	1.06435
	Sham#25	0.71865	0.782837	1.06295					Sham#25	0.433821	0.657695	1.04994					Sham#25	0.414833	0.653177	1.06855					Sham#25	0.391899	0.658716	1.05389
	Sham#25	0.535423	0.64103	1.02123					Sham#25	0.407576	0.752632	1.03951					Sham#25	0.582408	0.609972	1.06452					Sham#25	0.442448	0.613093	1.06635
	Sham#25	0.523398	0.544796	1.01873					Sham#25	0.344629	0.833471	1.07186					Sham#25	0.441097	0.69	1.05491					Sham#25	0.395562	0.628796	1.06386
	Sham#25	0.471719	0.834372	1.05443					Sham#25	0.321173	0.669656	1.04401					Sham#25	0.646514	0.611292	1.0668					Sham#25	0.867011	0.638732	1.06339
	Sham#25	0.290092	0.770551	1.04702					Sham#25	0.309341	0.789806	1.03149					Sham#25	0.850388	0.74734	1.06891					Sham#25	0.576227	0.640475	1.09023
	Sham#25	0.212509	0.622335	1.03639					Sham#25	0.391645	0.76675	1.05649					Sham#25	0.563307	0.795355	1.06978					Sham#25	0.588862	0.75902	1.07305
	Sham#25	0.284902	0.617981	1.01669					Sham#25	0.399814	0.673925	1.05987					Sham#25	0.552971	0.537372	1.04473					Sham#25	0.69608	0.714251	1.03351
	Sham#25	0.499873	0.659652	1.05712					Sham#25	0.238115	0.713704	1.01689					Sham#25	0.324715	0.671281	1.08446					Sham#25	0.947015	0.569513	1.06413
	Sham#25	0.349359	0.702372	1.06436					Sham#25	0.568055	0.702159	1.13122					Sham#25	0.671717	0.710601	1.05571					Sham#25	0.673271	0.695179	1.06237
	Sham#25	0.392912	0.701267	1.06372					Sham#25	0.447145	0.7526	1.06067					Sham#25	0.338367	0.682644	1.04643					Sham#25	0.42979	0.607613	1.06464
	Sham#25	0.500669	0.627551	1.05169					Sham#25	0.389608	0.813093	1.06339					Sham#25	0.346357	0.693734	1.10816					Sham#25	0.469181	0.614726	1.06516
	Sham#25	0.406843	0.907871	1.02835					Sham#25	0.434279	0.732042	1.06906					Sham#25	1.48281	0.594795	1.07302					Sham#25	0.377153	0.620529	1.06877
	Sham#25	0.199471	0.699942	1.04462					Sham#25	0.492354	0.842406	1.014					Sham#25	0.438042	0.562598	1.05959					Sham#25	0.343618	0.690823	1.00969
	Sham#25	0.436564	0.733865	1.0859					Sham#25	0.622209	0.75008	1.10712					Sham#25	0.397818	0.609725	1.02012					Sham#25	0.664422	0.692837	1.06098
	Sham#25	0.47214	0.671097	1.04542					Sham#25	0.42455	0.900357	1.13724					Sham#25	1.18941	0.606197	1.06842					Sham#25	0.500967	0.602811	1.06085
	Sham#25	0.618762	0.751232	1.02869					Sham#25	0.260079	0.843635	1.01789					Sham#25	0.540876	0.672786	1.06039					Sham#25	0.462024	0.594966	1.0619
	Sham#25	0.469287	0.792605	1.06108					Sham#25	0.433821	0.813805	1.0663					Sham#25	0.412187	0.750395	1.06662					Sham#25	0.349786	0.632115	1.08035
	Sham#25	0.275314	0.741688	1.05005					Sham#25	0.615135	0.888222	1.11188					Sham#25	0.571721	0.663734	1.05411					Sham#25	0.470346	0.624937	1.06429
	Sham#25	0.582322	0.734391	1.0564					Sham#25	0.324409	0.813709	1.11999					Sham#25	0.477795	0.644203	1.05897					Sham#25	0.424433	0.672625	1.06657
	Sham#25	0.650884	0.763772	1.0586					Sham#25	0.987382	0.67658	1.07812					Sham#25	0.495576	0.768325	1.06889					Sham#25	0.390627	0.600057	1.06436
	Sham#25	0.505709	0.760903	1.04988					Sham#25	0.281389	0.727978	1.01694					Sham#25	0.854473	0.634615	1.05594					Sham#25	0.736694	0.707958	1.07096
	Sham#25	0.545728	0.776174	1.03928					Sham#25	0.369156	0.80335	1.03525					Sham#25	0.437588	0.667845	1.04279					Sham#25	0.609449	0.659712	1.06862
	Sham#25	0.665319	0.738867	1.20351					Sham#25	0.488603	0.861122	1.00348					Sham#25	0.521589	0.696733	1.05632					Sham#25	0.494471	0.61685	1.0605
	Sham#25	0.669938	0.696706	1.03891					Sham#25	0.490634	0.76766	1.05745					Sham#25	1.025	0.718957	1.05649					Sham#25	0.362632	0.677596	1.05729
	Sham#25	0.797385	0.735499	1.04475					Sham#25	0.547911	0.675479	1.10385					Sham#25	0.461378	0.775781	1.03706					Sham#25	0.514968	0.688048	1.08003
	Sham#25	0.209682	0.798724	1.04502					Sham#25	0.516896	0.83069	1.01031					Sham#25	0.488603	0.658531	1.0901					Sham#25	0.671569	0.581568	1.06229
	Sham#25	0.610916	0.592504	1.03685					Sham#25	0.36482	0.908413	1.06993					Sham#25	0.610753	0.624712	1.01198					Sham#25	0.532442	0.633507	1.05342
	Sham#25	0.411462	0.71989	1.30926					Sham#25	0.721137	0.65617	1.12014					Sham#25	0.306433	0.669496	1.04822					Sham#25	0.238115	0.754477	1.06484
	Sham#25	0.282095	0.704825	1.03593					Sham#25	0.341148	0.82561	1.04539					Sham#25	0.549542	0.615229	1.01479					Sham#25	0.545181	0.644394	1.07241
	Sham#25	0.327765	0.729674	1.05819					Sham#25	0.520157	0.802253	1.05899					Sham#25	0.699003	0.61605	1.03145					Sham#25	0.397569	0.635105	1.07379
	Sham#25	0.364683	0.764543	1.06592					Sham#25	0.28174	0.661443	1.0005					Sham#25	1.46153	0.555078	1.07374					Sham#25	0.413993	0.612473	1.07668
	Sham#25	0.369424	0.659459	1.05755					Sham#25	0.706505	0.644623	1.08992					Sham#25	0.561184	0.558643	1.05452					Sham#25	0.502354	0.606416	1.05534
	Sham#25	0.342022	0.827915	1.04102					Sham#25	0.644511	0.842369	1.05634					Sham#25	0.589706	0.694213	1.05585					Sham#25	0.404882	0.665267	1.04953
	Sham#25	0.404391	0.840456	1.05856					Sham#25	0.509335	0.779305	1.17299					Sham#25	0.513904	0.735558	1.03883					Sham#25	0.610264	0.67209	1.05236
	Sham#25	0.344918	0.686019	1.03253					Sham#25	0.421729	0.735013	1.12546					Sham#25	0.372909	0.6395	1.02129					Sham#25	0.386274	0.591085	1.05689
	Sham#25	0.662472	0.787698	1.05405					Sham#25	0.508162	0.625449	1.05839					Sham#25	0.5168	0.756652	1.08877					Sham#25	0.622209	0.663765	1.06472
	Sham#25	0.533189	0.783179	1.04075					Sham#25	0.493263	0.762117	1.0964					Sham#25	0.425836	0.505744	1.03763					Sham#25	0.902262	0.650218	1.06168
	Sham#25	0.386532	0.717536	1.03731					Sham#25	0.404882	0.887084	1.06732					Sham#25	0.929844	0.744192	1.06383					Sham#25	0.392406	0.622477	1.06618
	Sham#25	0.442673	0.742768	1.08814					Sham#25	0.964294	0.625596	1.30872					Sham#25	0.442111	0.673003	1.03719					Sham#25	0.72444	0.688324	1.06929
	Sham#25	0.401923	0.697675	1.04055					Sham#25	0.508162	0.698259	1.1446					Sham#25	0.517857	0.642272	1.05055					Sham#25	0.641572	0.601331	1.0538
	Sham#25	0.394681	0.687526	1.02922					Sham#25	0.380305	0.746119	1.12954					Sham#25	0.411219	0.537714	1.05175					Sham#25	0.548092	0.580351	1.07016
	Sham#25	0.330785	0.778564	1.06168					Sham#25	0.409281	0.664325	1.05067					Sham#25	0.622848	0.769875	1.07242					Sham#25	0.505611	0.729956	1.07317
	Sham#25	0.435195	0.676722	1.06026					Sham#25	0.489213	0.698182	1.11653					Sham#25	0.519104	0.664243	1.06915					Sham#25	0.541152	0.603209	1.06523
	Sham#25	0.304969	0.616315	1.04174					Sham#25	0.513614	0.650092	1.15538					Sham#25	1.33527	0.623338	1.06607					Sham#25	0.620929	0.631155	1.06412
	Sham#25	0.354828	0.684684	1.05637					Sham#25	0.448034	0.698001	1.09011					Sham#25	0.830624	0.718863	1.05798					Sham#25	0.555573	0.602962	1.05442
	Sham#25	0.355706	0.715075	1.05423					Sham#25	0.959641	0.713067	1.13294					Sham#25	0.521971	0.69323	1.05324					Sham#25	0.516992	0.586081	1.04722
	Sham#25	0.306109	0.719381	1.03663					Sham#25	0.601067	0.758445	1.08871					Sham#25	0.521112	0.588407	1.05309					Sham#25	0.70439	0.775871	1.06792
	Sham#25	0.591727	0.838504	1.04777					Sham#25	0.796637	0.639371	1.10623					Sham#25	0.524252	0.670338	1.05495					Sham#25	0.43861	0.584861	1.07916
	Sham#25	0.448588	0.766836	1.06665					Sham#25	0.346644	0.746459	1.21065					Sham#25	0.479146	0.684953	1.0963					Sham#25	0.456828	0.626822	1.06178
	Sham#25	0.51342	0.729582	1.03898					Sham#25	0.644511	0.830881	1.06658					Sham#25	0.501562	0.705673	1.06794					Sham#25	0.611567	0.679726	1.05679
	Sham#25	0.745085	0.689012	1.05279					Sham#25	0.55333	0.660803	1.14538					Sham#25	0.443571	0.681493	1.03329					Sham#25	0.370233	0.723951	1.07426
	Sham#25	0.321018	0.707304	1.05803					Sham#25	0.436108	0.65819	1.05345					Sham#25	0.589116	0.723177	1.07005					Sham#25	0.394429	0.624671	1.06716
	Sham#25	0.571547	0.893589	1.03861					Sham#25	0.577434	0.644566	1.06815					Sham#25	0.536722	0.6456	1.05638					Sham#25	0.405619	0.676491	1.06729
	Sham#25	0.376361	0.718298	1.06976					Sham#25	0.464601	0.672681	1.06766					Sham#25	0.412669	0.681102	1.06273					Sham#25	0.304152	0.764719	1.02552
	Sham#25	0.435652	0.687385	1.07477					Sham#25	0.569629	0.756304	1.09667					Sham#25	0.984305	0.679825	1.05572					Sham#25	0.568755	0.653204	1.06731
	Sham#25	0.29146	0.634743	1.04953					Sham#25	0.288372	0.872354	1.06534					Sham#25	0.417462	0.705273	1.06387					Sham#25	0.724028	0.66591	1.06151
	Sham#25	0.649125	0.67568	1.0592					Sham#25	0.406843	0.749003	1.24073					Sham#25	0.457263	0.636985	1.06846					Sham#25	0.535887	0.617069	1.0657
	Sham#25	0.313494	0.745526	1.05011					Sham#25	0.388073	0.733981	1.08048					Sham#25	0.425954	0.663979	1.06295					Sham#25	1.56104	0.378241	1.0728
	Sham#25	0.313811	0.785062	1.06754					Sham#25	0.429674	0.724811	1.17682					Sham#25	0.567792	0.597556	1.05367					Sham#25	0.459866	0.628275	1.05792
	Sham#25	0.347647	0.790191	1.03201					Sham#25	0.5406	0.785504	1.10214					Sham#25	0.960055	0.722079	1.06851					Sham#25	0.671717	0.733376	1.06933
	Sham#25	0.728821	0.785705	1.07962					Sham#25	0.550446	0.670268	1.43261					Sham#25	0.334969	0.648608	1.05415					Sham#25	1.58689	0.418301	1.06905
	Sham#25	0.455847	0.829421	1.04585					Sham#25	0.354167	0.703122	1.03902					Sham#25	0.415072	0.526986	1.02569					Sham#25	0.628334	0.619583	1.06009
	Sham#25	0.619807	0.801121	1.05861					Sham#25	0.280326	0.78643	1.03554					Sham#25	0.832419	0.760038	1.05782					Sham#25	0.467163	0.652927	1.05985
	Sham#25	0.52728	0.758094	1.04947					Sham#25	0.308052	0.665927	1.04187					Sham#25	0.974963	0.694498	1.05414					Sham#25	1.57538	0.448787	1.08849
	Sham#25	0.321483	0.755673	1.07553					Sham#25	0.647129	0.589163	1.05643					Sham#25	0.641882	0.68712	1.04379					Sham#25	0.474766	0.691089	1.06574
	Sham#25	0.382652	0.72471	1.04564					Sham#25	0.460083	0.745291	1.19682					Sham#25	0.71532	0.752126	1.02641					Sham#25	0.970515	0.643963	1.06536
	Sham#25	0.350922	0.611549	1.045					Sham#25	0.393924	0.554235	1.03659					Sham#25	0.778832	0.805956	1.0629					Sham#25	0.448477	0.615846	1.05653
	Sham#25	0.298541	0.788062	1.06523					Sham#25	0.369829	0.683118	1.04933					Sham#25	0.575708	0.650393	1.06234					Sham#25	0.429095	0.61516	1.07133
	Sham#25	0.46267	0.735368	1.05094					Sham#25	0.544085	0.70886	1.11306					Sham#25	0.702623	0.655823	1.06535					Sham#25	0.596582	0.68649	1.06178
	Sham#25	0.461917	0.623395	1.05617					Sham#25	0.514968	0.761785	1.07302					Sham#25	0.74821	0.658951	1.04134					Sham#25	0.421729	0.707649	1.0605
	Sham#25	0.558608	0.625247	1.03476					Sham#25	0.40118	0.706966	1.03284					Sham#25	0.369291	0.580671	1.04989					Sham#25	0.479769	0.630891	1.06867
	Sham#25	0.562777	0.785527	1.05032					Sham#25	0.507575	0.650996	1.11046					Sham#25	0.550356	0.647233	1.05302					Sham#25	0.428747	0.715085	1.06464
	Sham#25	0.478315	0.620809	1.03482					Sham#25	0.520921	0.675529	1.03731					Sham#25	0.423142	0.6045	1.07261					Sham#25	0.887815	0.595015	1.07766
	Sham#25	0.463744	0.654944	1.06465					Sham#25	0.543719	0.604134	1.05123					Sham#25	0.405618	0.768275	1.07048					Sham#25	0.407698	0.584216	1.04829
	Sham#25	0.571721	0.587544	1.0704					Sham#25	0.480597	0.662251	1.05411					Sham#25	0.45661	0.58035	1.05778					Sham#25	0.566565	0.67554	1.0433
	Sham#25	0.366994	0.712804	1.02619					Sham#25	0.402665	0.844821	1.01052					Sham#25	1.17764	0.677794	1.06532					Sham#25	0.598413	0.858438	1.02521
	Sham#25	0.422201	0.66471	1.03866					Sham#25	0.595748	0.664549	1.04786					Sham#25	0.901821	0.676984	1.0605					Sham#25	0.444243	0.659294	1.06401
	Sham#25	0.347361	0.715002	1.04799					Sham#25	0.628017	0.624075	1.06446					Sham#25	0.626987	0.739285	1.06599					Sham#25	0.403775	0.68867	1.06496
	Sham#25	0.545363	0.87023	1.06687					Sham#25	0.268731	0.878354	1.08136					Sham#25	0.46812	0.654127	1.04404					Sham#25	0.844284	0.650067	1.05765
	Sham#25	0.670235	0.675939	1.05477					Sham#25	0.487584	0.668608	1.16448					Sham#25	0.497679	0.707405	1.07069					Sham#25	1.28361	0.601798	1.06912
	Sham#25	0.339101	0.694632	1.16744					Sham#25	0.330334	0.680508	1.00526					Sham#25	0.403898	0.626845	1.07486					Sham#25	0.698291	0.612085	1.06588
	Sham#25	0.367671	0.739189	1.04839					Sham#25	0.560475	0.662135	1.13672					Sham#25	0.495576	0.670413	1.05758					Sham#25	0.53598	0.594909	1.05581
	Sham#25	0.331686	0.82008	1.02556					Sham#25	0.443683	0.659362	1.03515					Sham#25	0.401923	0.817317	1.05903					Sham#25	0.416866	0.837211	1.02109
	Sham#25	0.429442	0.711609	1.09408					Sham#25	0.269101	0.847782	1.04311					Sham#25	0.519296	0.720225	1.04796					Sham#25	0.516318	0.590538	1.07926
	Sham#25	0.421375	0.611928	1.04783					Sham#25	0.421021	0.591934	1.02102					Sham#25	0.523873	0.707111	1.07497					Sham#25	0.583261	0.655305	1.07728
	Sham#25	0.463851	0.819617	1.04996					Sham#25	0.403405	0.617914	1.17371					Sham#25	0.511771	0.712439	1.06978					Sham#25	1.074	0.778253	1.08
	Sham#25	0.451241	0.746731	1.08306					Sham#25	0.56012	0.704037	1.22175					Sham#25	0.466204	0.663631	1.0561					Sham#25	0.142451	0.778768	1.02151
	Sham#25	0.536537	0.822708	1.03976					Sham#25	0.382652	0.67575	1.05055					Sham#25	0.52982	0.603218	1.06381					Sham#25	0.573458	0.555853	1.08327
	Sham#25	0.457046	0.690201	1.05532					Sham#25	0.309662	0.743181	1.03956					Sham#25	0.427702	0.539528	1.03056					Sham#25	0.682588	0.586597	1.0788
	Sham#25	0.831582	0.737211	1.05513					Sham#25	0.510895	0.793158	1.05095					Sham#25	0.464279	0.607628	1.03276					Sham#25	0.697151	0.696505	1.07344
	Sham#25	0.610264	0.72804	1.06533					Sham#25	0.566477	0.771636	1.13653					Sham#25	0.371306	0.61839	1.03776					Sham#25	0.35974	0.828618	1.06212
	Sham#25	0.488806	0.687132	1.05628					Sham#25	0.634008	0.747026	1.41661					Sham#25	0.471086	0.695112	1.06208					Sham#25	0.92049	0.759683	1.06415
	Sham#25	0.36112	0.65694	1.07794					Sham#25	0.612136	0.841718	1.08854					Sham#25	0.434508	0.586755	1.05263					Sham#25	0.526241	0.711174	1.08528
	Sham#25	0.495677	0.843491	1.08063					Sham#25	0.57795	0.635294	1.0578					Sham#25	0.538018	0.678157	1.04881					Sham#25	0.520444	0.638409	1.05368
	Sham#25	0.398817	0.725491	1.08984					Sham#25	0.602555	0.673523	1.04836					Sham#25	0.550175	0.658911	1.07534					Sham#25	0.451682	0.668836	1.0698
	Sham#25	0.432213	0.737972	1.09771					Sham#25	0.328674	0.754486	1.04197					Sham#25	0.555841	0.762195	1.05548					Sham#25	0.41291	0.707304	1.0655
	Sham#25	0.24874	0.75951	1.05343					Sham#25	0.269101	0.692911	1.04933					Sham#25	0.400932	0.60423	1.06306					Sham#25	0.794887	0.7524	1.06721
	Sham#25	0.711835	0.742205	1.04789					Sham#25	0.492556	0.679782	1.03108					Sham#25	0.991705	0.635512	1.06768					Sham#25	0.551349	0.684802	1.06239
	Sham#25	0.736492	0.70928	1.07142					Sham#25	0.77781	0.58286	1.05976					Sham#25	0.460515	0.682122	1.08223					Sham#25	0.321328	0.823733	1.02003
	Sham#25	0.55333	0.65634	1.03793					Sham#25	0.479976	0.675247	1.05404					Sham#25	0.50914	0.730465	1.05737					Sham#25	0.688175	0.545153	1.06989
	Sham#25	0.572242	0.851584	1.04224					Sham#25	0.348361	0.690075	1.03793					Sham#25	0.526808	0.670323	1.05977					Sham#25	0.465243	0.632629	1.06262
	Sham#25	0.41591	0.752198	1.04162					Sham#25	0.389097	0.698244	1.10297					Sham#25	0.622209	0.714348	1.03197					Sham#25	0.515451	0.635049	1.057
	Sham#25	0.386017	0.755778	1.04352					Sham#25	0.332884	0.707002	1.09781					Sham#25	0.462024	0.664726	1.05427					Sham#25	0.414833	0.64903	1.06793
	Sham#25	0.719618	0.717476	1.04375					Sham#25	0.347933	0.710199	1.05897					Sham#25	0.266128	0.764265	1.36918					Sham#25	0.813869	0.696145	1.06173
	Sham#25	0.406354	0.75544	1.06921					Sham#25	0.403652	0.750068	1.04695					Sham#25	0.484514	0.644656	1.06232					Sham#25	0.370635	0.680566	1.04542
	Sham#25	0.452892	0.815921	1.04239					Sham#25	0.424316	0.768875	1.07393					Sham#25	0.494069	0.756048	1.05166					Sham#25	0.284376	0.775746	1.073
	Sham#25	0.474766	0.695996	1.05484					Sham#25	0.353464	0.632166	1.07981					Sham#25	0.457698	0.637621	1.05188					Sham#25	0.565246	0.66588	1.06874
	Sham#25	0.441323	0.70024	1.04074					Sham#25	0.513904	0.755725	1.06957					Sham#25	0.437474	0.656383	1.12333					Sham#25	0.68164	0.567317	1.05974
	Sham#25	0.605355	0.712138	1.04458					Sham#25	0.23475	0.863179	1.01965					Sham#25	0.380567	0.676541	1.07601					Sham#25	0.767057	0.629919	1.06131
	Sham#25	0.478938	0.692127	1.0568					Sham#25	0.615781	0.682882	1.42722					Sham#25	0.635183	0.74331	1.05756					Sham#25	0.487584	0.618201	1.06033
	Sham#25	0.346931	0.684637	1.03092					Sham#25	0.406598	0.650486	1.03585					Sham#25	0.626749	0.666105	1.05329					Sham#25	0.812095	0.733749	1.06583
	Sham#25	0.429674	0.80046	1.028					Sham#25	0.372909	0.829249	1.0518					Sham#25	0.447478	0.614588	1.04296					Sham#25	0.387046	0.647536	1.06799
	Sham#25	0.561007	0.623286	1.10372					Sham#25	0.351205	0.822021	1.01992					Sham#25	0.478731	0.731633	1.04232					Sham#25	0.409037	0.705069	1.06246
	Sham#25	0.302513	0.661158	1.04312					Sham#25	0.546638	0.630065	1.05591					Sham#25	0.386532	0.704881	1.06691					Sham#25	0.439742	0.566799	1.04352
	Sham#25	0.346213	0.633586	1.17443					Sham#25	0.397944	0.846654	1.02359					Sham#25	0.430599	0.734613	1.05323					Sham#25	0.613353	0.638596	1.06657
	Sham#25	0.512062	0.724723	1.03048					Sham#25	0.419127	0.658081	1.04402					Sham#25	0.505808	0.674277	1.02169					Sham#25	0.690916	0.669127	1.09375
	Sham#25	0.317903	0.755262	1.03733					Sham#25	0.524537	0.861134	1.04308					Sham#25	0.612704	0.663626	1.07027					Sham#25	0.515933	0.595097	1.08675
	Sham#25	0.357382	0.759116	1.05791					Sham#25	0.669641	0.746565	1.01093					Sham#25	0.376626	0.607284	1.04832					Sham#25	0.603627	0.731311	1.07417
	Sham#25	0.236017	0.724148	1.0625					Sham#25	0.422201	0.733003	1.03149					Sham#25	0.697008	0.574963	1.04372					Sham#25	0.556199	0.598277	1.09461
	Sham#25	0.388073	0.757596	1.04697					Sham#25	0.408307	0.90819	1.03414					Sham#25	0.457263	0.676851	1.07206					Sham#25	0.451352	0.647772	1.05953
	Sham#25	0.623965	0.594128	1.07859					Sham#25	0.557263	0.858272	1.03243					Sham#25	0.421257	0.743092	1.06453					Sham#25	0.269655	0.78674	1.00424
	Sham#25	0.542895	0.769499	1.0512					Sham#25	0.500369	0.81633	1.02066					Sham#25	0.572329	0.673934	1.05816					Sham#25	0.534493	0.661649	1.05574
	Sham#25	0.648204	0.735922	1.07713					Sham#25	0.353182	0.73521	1.17857					Sham#25	0.475917	0.653172	1.0456					Sham#25	0.368617	0.653668	1.07398
	Sham#25	0.57881	0.723522	1.05133					Sham#25	0.404759	0.773261	1.06178					Sham#25	0.344918	0.659935	1.05117					Sham#25	0.486358	0.586033	1.06445
	Sham#25	0.354868	0.671586	1.07832					Sham#25	0.241434	0.769348	1.02759					Sham#25	0.953923	0.67986	1.05379					Sham#25	0.528128	0.647624	1.07899
	Sham#25	0.251919	0.7657	1.03029					Sham#25	0.307082	0.845081	1.04618					Sham#25	0.471191	0.70387	1.05237					Sham#25	0.668749	0.612817	1.05998
	Sham#25	0.453769	0.706824	1.04621					Sham#25	0.350212	0.853111	1.00074					Sham#25	0.711401	0.802282	1.17838					Sham#25	0.421257	0.646933	1.05569
	Sham#25	0.281742	0.700925	1.01156					Sham#25	0.239781	0.883975	1.04954					Sham#25	0.568493	0.686352	1.05712					Sham#25	0.344918	0.631219	1.1714
	Sham#25	0.475499	0.707466	1.06654					Sham#25	0.644352	0.858745	1.03268					Sham#25	0.43405	0.683128	1.06505					Sham#25	0.34071	0.624307	1.06862
	Sham#25	0.689691	0.626977	1.05505					Sham#25	0.257774	0.91711	1.07008					Sham#25	0.381741	0.686284	1.06961					Sham#25	0.398194	0.509111	1.00348
	Sham#25	0.54014	0.741824	1.06903					Sham#25	0.691708	0.863268	1.07076					Sham#25	0.489212	0.63082	1.06817					Sham#25	0.392786	0.709373	1.03458
	Sham#25	0.451131	0.71123	1.01518					Sham#25	0.413632	0.839712	1.04009					Sham#25	0.547457	0.723148	1.06719					Sham#25	0.555662	0.670972	1.06047
	Sham#25	0.448699	0.676883	1.05598					Sham#25	0.606668	0.744475	1.34547					Sham#25	0.460947	0.683059	1.07799					Sham#25	0.388585	0.627878	1.07045
	Sham#25	0.36618	0.728397	1.0464					Sham#25	0.350638	0.795258	1.05407					Sham#25	0.513033	0.688234	1.05989					Sham#25	0.40118	0.616516	1.04796
	Sham#25	0.541152	0.680889	1.04313					Sham#25	0.305783	0.835384	1.05377					Sham#25	0.451792	0.615927	1.05615					Sham#25	0.441548	0.702547	1.06376
	Sham#25	0.644357	0.658078	1.03192					Sham#25	0.644357	0.89007	1.07957					Sham#25	0.437247	0.632487	1.06312					Sham#25	0.353323	0.543738	1.03734
	Sham#25	0.396815	0.802635	1.05397					Sham#25	0.312854	0.694977	1.19885					Sham#25	0.367265	0.573976	1.04041					Sham#25	0.522447	0.613459	1.0612
	Sham#25	0.318217	0.686679	1.02687					Sham#25	0.262742	0.808744	1.05215					Sham#25	0.499276	0.692853	1.06861					Sham#25	1.14153	0.685082	1.07303
	Sham#25	0.587425	0.669291	1.449					Sham#25	0.489518	0.87779	1.06756					Sham#25	0.738043	0.773481	1.06121					Sham#25	0.628888	0.576031	1.05616
	Sham#25	0.460083	0.704814	1.07641					Sham#25	0.492556	0.653906	1.18096					Sham#25	0.361808	0.696605	1.04981					Sham#25	0.467163	0.626492	1.06153
	Sham#25	0.421021	0.730463	1.05105					Sham#25	0.729094	0.912375	1.06759					Sham#25	0.752062	0.683317	1.05278					Sham#25	0.422907	0.649712	1.06216
	Sham#25	0.35766	0.758445	1.07966					Sham#25	0.299705	0.684508	1.03132					Sham#25	1.18194	0.65756	1.06469					Sham#25	0.659161	0.716283	1.06119
	Sham#25	0.524347	0.73716	1.04035					Sham#25	0.424785	0.819704	1.04883					Sham#25	0.493061	0.561932	1.05798					Sham#25	0.507183	0.653629	1.07069
	Sham#25	0.320398	0.778309	1.06097					Sham#25	0.3674	0.851351	1.02981					Sham#25	0.479146	0.75086	1.07462					Sham#25	0.681859	0.735577	1.06343
	Sham#25	0.284552	0.804466	1.04956					Sham#25	0.263121	0.905458	1.0084					Sham#25	0.558519	0.638612	1.06095					Sham#25	0.496879	0.656109	1.05744
	Sham#25	0.444019	0.805429	1.04205					Sham#25	0.414833	0.89569	1.05998					Sham#25	0.469287	0.638924	1.06355					Sham#25	0.391136	0.693157	1.06669
	Sham#25	0.430368	0.636099	1.04853					Sham#25	0.515161	0.866734	1.00577					Sham#25	0.394429	0.684293	1.05286					Sham#25	0.505218	0.647226	1.05898
	Sham#25	0.686076	0.752498	1.04366					Sham#25	0.515933	0.846908	1.01164					Sham#25	0.547184	0.726419	1.05508					Sham#25	0.435423	0.600403	1.04794
	Sham#25	0.559676	0.649851	1.04111					Sham#25	0.372109	0.791116	1.00763					Sham#25	0.616911	0.62866	1.0611					Sham#25	0.456392	0.598039	1.06268
	Sham#25	0.421021	0.6762	1.04062					Sham#25	0.466417	0.826186	1.05636					Sham#25	0.613921	0.701356	1.05947					Sham#25	0.360293	0.697761	1.03564
	Sham#25	0.541703	0.707836	1.05532					Sham#25	0.325633	0.795753	1.01877					Sham#25	1.21469	0.618921	1.06286					Sham#25	0.39969	0.672094	1.06472
	Sham#25	0.452892	0.753991	1.05371					Sham#25	0.543536	0.825792	1.07943					Sham#25	1.14475	0.689568	1.07543					Sham#25	0.567705	0.703364	1.07989
	Sham#25	0.450469	0.707039	1.07195					Sham#25	0.463958	0.627294	1.08136					Sham#25	0.485129	0.662992	1.04395					Sham#25	0.421021	0.549097	1.06705
	Sham#25	0.462132	0.735044	1.02767					Sham#25	0.602637	0.760509	1.02738					Sham#25	0.41603	0.609975	1.04658					Sham#25	0.385759	0.612466	1.06643
	Sham#25	0.284552	0.646685	1.04515					Sham#25	0.580012	0.742977	1.2129					Sham#25	0.358494	0.698455	1.03705					Sham#25	0.563484	0.647365	1.05822
	Sham#25	0.483074	0.687762	1.05286					Sham#25	0.866494	0.916575	1.08728					Sham#25	0.60305	0.702763	1.04836					Sham#25	0.585134	0.780218	1.0693
	Sham#25	0.501264	0.746068	1.06992					Sham#25	0.454427	0.815378	1.06602					Sham#25	1.20387	0.62408	1.06345					Sham#25	0.461701	0.686533	1.06573
	Sham#25	0.508945	0.755507	1.05337					Sham#25	0.542437	0.925341	1.07719					Sham#25	0.937302	0.808936	1.05719					Sham#25	0.415192	0.657296	1.05949
	Sham#25	0.533748	0.788223	1.05532					Sham#25	0.698576	0.892339	1.06856					Sham#25	0.46695	0.631064	1.06656					Sham#25	0.424433	0.643853	1.08527
	Sham#25	0.54918	0.761888	1.04654					Sham#25	0.495677	0.758945	1.06345					Sham#25	0.678349	0.760696	1.06742					Sham#25	0.813564	0.740533	1.06867
	Sham#25	0.612542	0.756136	1.05798					Sham#25	0.635105	0.638869	1.08452					Sham#25	0.315234	0.685704	1.06977					Sham#25	0.661947	0.545928	1.05296
	Sham#25	0.340856	0.815485	1.0367					Sham#25	0.625398	0.671718	1.07279					Sham#25	1.05201	0.698592	1.06125					Sham#25	0.786964	0.701832	1.07076
	Sham#25	0.573631	0.645486	1.00561					Sham#25	0.590886	0.872138	1.05554					Sham#25	0.513033	0.677894	1.04965					Sham#25	0.477066	0.75167	1.09478
	Sham#25	0.811115	0.755941	1.06398					Sham#25	0.448256	0.687083	1.11247					Sham#25	0.813074	0.720321	1.05636					Sham#25	0.732904	0.704375	1.0593
	Sham#25	0.308375	0.698539	1.10844					Sham#25	0.511285	0.70476	1.12882					Sham#25	0.803599	0.67659	1.03592					Sham#25	0.981572	0.74196	1.0482
	Sham#25	0.393419	0.884379	1.03103					Sham#25	0.735681	0.785961	1.07491					Sham#25	0.554318	0.557796	1.05045					Sham#25	0.759694	0.673173	1.06781
	Sham#25	0.437588	0.678994	1.05028					Sham#25	0.458133	0.6919	1.12746					Sham#25	0.674378	0.636933	1.03931					Sham#25	0.733921	0.725748	1.07109
	Sham#25	0.33822	0.629654	1.03043					Sham#25	0.242244	0.854709	1.07408					Sham#25	0.483486	0.687457	1.07019					Sham#25	0.555841	0.588833	1.06423
	Sham#25	0.714277	0.693045	1.05002					Sham#25	0.501661	0.651774	1.05996					Sham#25	0.56788	0.59793	1.04295					Sham#25	0.62778	0.649522	1.09123
	Sham#25	0.328068	0.751422	1.06861					Sham#25	0.603544	0.716018	1.06858					Sham#25	0.6344	0.799481	1.06132					Sham#25	0.406965	0.589868	1.06438
	Sham#25	0.569804	0.592407	1.0706					Sham#25	0.368887	0.803431	1.06449					Sham#25	0.868444	0.732469	1.06244					Sham#25	0.529539	0.572299	1.09599
	Sham#25	0.545545	0.668632	1.06898					Sham#25	0.511674	0.652474	1.18192					Sham#25	0.391136	0.606992	1.05094					Sham#25	0.581211	0.588616	1.06101
	Sham#25	0.571721	0.73578	1.07507					Sham#25	0.293249	0.822393	1.04349					Sham#25	0.488908	0.711582	1.06772					Sham#25	0.574324	0.611028	1.05749
	Sham#25	0.489721	0.644821	1.03845					Sham#25	0.548818	0.859256	1.05983					Sham#25	0.622369	0.642716	1.02932					Sham#25	0.706646	0.62329	1.07266
	Sham#25	0.320708	0.768009	1.06104					Sham#25	0.746086	0.683732	1.0624					Sham#25	0.476857	0.774766	1.0351					Sham#25	0.525863	0.711956	1.07099
	Sham#25	0.324256	0.77739	1.07283					Sham#25	0.312699	0.841324	1.03644					Sham#25	0.473087	0.668448	1.05276					Sham#25	0.540784	0.6413	1.05636
	Sham#25	0.720033	0.59851	1.04099					Sham#25	0.548818	0.841592	1.04475					Sham#25	0.466417	0.653902	1.04923					Sham#25	1.08414	0.668932	1.05467
	Sham#25	0.322872	0.652998	1.03596					Sham#25	0.471297	0.790279	1.06169					Sham#25	0.454645	0.732605	1.03885					Sham#25	0.640097	0.689954	1.05904
	Sham#25	0.455083	0.769684	1.05347					Sham#25	0.237069	0.752158	1.02514					Sham#25	0.340413	0.596443	1.02349					Sham#25	0.482869	0.723277	1.06606
	Sham#25	0.571547	0.76299	1.04121					Sham#25	0.610916	0.683206	1.05725					Sham#25	0.427933	0.681458	1.01479					Sham#25	0.461809	0.6133	1.06678
	Sham#25	0.514001	0.713549	1.05617					Sham#25	0.492859	0.679339	1.04556					Sham#25	0.557895	0.670996	1.05469					Sham#25	0.376626	0.602153	1.07631
	Sham#25	0.55216	0.683238	1.0697					Sham#25	0.631256	0.743695	1.07328					Sham#25	0.466097	0.572254	1.04179					Sham#25	0.754307	0.684293	1.06335
	Sham#25	0.655301	0.639702	1.05044					Sham#25	0.795574	0.752749	1.01067					Sham#25	0.376229	0.605789	1.0553					Sham#25	0.50047	0.687537	1.058
	Sham#25	0.525863	0.777145	1.06021					Sham#25	0.459217	0.89328	1.05722					Sham#25	0.671125	0.682415	1.07061					Sham#25	0.418414	0.662476	1.06956
	Sham#25	0.342893	0.769605	1.07073					Sham#25	0.507575	0.729087	1.06238					Sham#25	1.38536	0.631034	1.06442					Sham#25	0.536907	0.639105	1.06447
	Sham#25	0.413512	0.781692	1.05649					Sham#25	0.452122	0.872708	1.05865					Sham#25	0.310464	0.647913	1.05119					Sham#25	0.494873	0.697953	1.07296
	Sham#25	0.67068	0.780541	1.05328					Sham#25	0.609286	0.850643	1.05363					Sham#25	0.407209	0.71616	1.04206					Sham#25	0.560652	0.774129	1.06851
	Sham#25	0.473508	0.799444	1.04696					Sham#25	0.588862	0.701122	1.08247					Sham#25	0.317278	0.674791	1.04237					Sham#25	0.475185	0.741199	1.0464
	Sham#25	0.452012	0.67734	1.04452					Sham#25	0.74981	0.883292	1.09355					Sham#25	0.482044	0.631883	1.061					Sham#25	0.849628	0.694085	1.06187
	Sham#25	0.37291	0.716316	1.06571					Sham#25	0.385501	0.820294	1.0683					Sham#25	0.53598	0.705823	1.03074					Sham#25	0.518145	0.641073	1.06792
	Sham#25	0.592147	0.686721	1.13494					Sham#25	0.752723	0.890187	1.17809					Sham#25	0.282788	0.709161	1.04063					Sham#25	0.41122	0.67264	1.06578
	Sham#25	0.688537	0.687847	1.06534					Sham#25	0.550988	0.630654	1.05469					Sham#25	0.712254	0.662436	1.25328					Sham#25	0.368617	0.719501	1.07821
	Sham#25	0.258544	0.680404	1.05213					Sham#25	0.640874	0.9149	1.06067					Sham#25	0.685931	0.788639	1.06139					Sham#25	0.539126	0.703771	1.06881
	Sham#25	0.38395	0.713345	1.05415					Sham#25	0.439968	0.897035	1.02414					Sham#25	0.458784	0.693423	1.05701					Sham#25	0.463529	0.568524	1.07191
	Sham#25	0.195441	0.738243	1.00048					Sham#25	0.693718	0.842187	1.07381					Sham#25	0.514098	0.689115	1.06649					Sham#25	0.650349	0.68696	1.06442
	Sham#25	0.714764	0.754837	1.04718					Sham#25	0.322405	0.841888	1.07279					Sham#25	0.546456	0.658741	1.06143					Sham#25	0.465029	0.629139	1.0605
	Sham#25	0.340272	0.728302	1.05968					Sham#25	0.461486	0.784556	1.06376					Sham#25	0.501463	0.666251	1.06274					Sham#25	0.525106	0.681985	1.07171
	Sham#25	0.432903	0.652032	1.05839					Sham#25	0.677027	0.854129	1.06598					Sham#25	1.67265	0.267446	1.08578					Sham#25	0.505414	0.553979	1.05467
	Sham#25	0.348361	0.609252	1.06095					Sham#25	0.335562	0.901028	1.04821					Sham#25	0.552611	0.745081	1.07167					Sham#25	0.389097	0.693092	1.08861
	Sham#25	0.36713	0.837483	1.04399					Sham#25	0.801678	0.894791	1.11335					Sham#25	0.456719	0.634848	1.03944					Sham#25	0.576399	0.611427	1.05549
	Sham#25	0.593573	0.687104	1.0326					Sham#25	0.482869	0.664234	1.04996					Sham#25	0.387303	0.694173	1.05534					Sham#25	0.489416	0.681618	1.06281
	Sham#25	0.562601	0.6598	1.03761					Sham#25	0.56083	0.902859	1.07925					Sham#25	0.636279	0.726152	1.07196					Sham#25	0.299373	0.606935	1.04625
	Sham#25	0.600984	0.678412	1.03695					Sham#25	0.509531	0.65394	1.0408					Sham#25	0.837066	0.687395	1.05849					Sham#25	0.307082	0.862647	1.04203
	Sham#25	0.613759	0.784105	1.05425					Sham#25	0.686728	0.685386	1.07422					Sham#25	0.333472	0.603608	1.02574					Sham#25	0.449806	0.642718	1.06578
	Sham#25	0.556378	0.728047	1.04427					Sham#25	0.458567	0.684798	1.0576					Sham#25	0.525674	0.737978	1.07104					Sham#25	0.667856	0.760296	1.068
	Sham#25	0.515933	0.71477	1.04659					Sham#25	0.545819	0.930761	1.10902					Sham#25	0.706998	0.731738	1.05603					Sham#25	0.373709	0.602481	1.04611
	Sham#25	0.332884	0.70206	1.03388					Sham#25	0.670086	0.793583	1.05508					Sham#25	0.469499	0.611156	1.06653					Sham#25	0.709316	0.713858	1.0726
	Sham#25	0.46127	0.665474	1.05766					Sham#25	0.365364	0.77961	1.0642					Sham#25	0.60806	0.660481	1.06503					Sham#25	0.742745	0.676018	1.06464
	Sham#25	0.4508	0.784795	1.06009					Sham#25	0.464387	0.741756	1.4032					Sham#25	0.441097	0.647907	1.05688					Sham#25	0.343907	0.645598	1.06013
	Sham#25	0.341148	0.596539	1.04373					Sham#25	0.491242	0.691822	1.04493					Sham#25	0.558875	0.696732	1.05606					Sham#25	0.71664	0.6339	1.06272
	Sham#25	0.464601	0.747979	1.0663					Sham#25	0.517281	0.775689	1.07431					Sham#25	1.33653	0.565828	1.0612					Sham#25	0.355568	0.665345	1.06413
	Sham#25	0.400187	0.649123	1.04916					Sham#25	0.539863	0.62725	1.05533					Sham#25	0.491647	0.586383	1.0468					Sham#25	0.879824	0.64541	1.06339
	Sham#25	0.374772	0.670784	1.05241					Sham#25	0.313493	0.837742	1.09329					Sham#25	0.519392	0.746229	1.0379					Sham#25	0.382782	0.643331	1.05657
	Sham#25	0.341294	0.743929	1.05741					Sham#25	0.619325	0.795518	1.05244					Sham#25	0.899281	0.627932	1.0671					Sham#25	1.6646	0.305312	1.1314
	Sham#25	0.593154	0.807686	1.06077					Sham#25	0.479354	0.86628	1.29753					Sham#25	0.709175	0.706845	1.06977					Sham#25	0.484616	0.637208	1.07006
	Sham#25	0.339101	0.665403	1.06668					Sham#25	0.420785	0.82908	1.08228					Sham#25	0.411945	0.612593	1.06159					Sham#25	0.330485	0.60756	1.05795
	Sham#25	0.750804	0.675013	1.07427					Sham#25	0.393419	0.853617	1.05471					Sham#25	0.327157	0.651615	1.04689					Sham#25	0.328976	0.690296	1.11028
	Sham#25	0.33348	0.71414	1.06311					Sham#25	0.457916	0.752449	1.06337					Sham#25	0.410252	0.58661	1.03635					Sham#25	0.796012	0.626341	1.06481
	Sham#25	0.512354	0.621813	1.04529					Sham#25	0.450911	0.656883	1.0656					Sham#25	0.376889	0.637858	1.06165					Sham#25	0.457481	0.615629	1.06872
	Sham#25	0.337926	0.672882	1.07833					Sham#25	0.310625	0.698335	1.0419					Sham#25	0.395939	0.575358	1.05291					Sham#25	0.415791	0.652086	1.05854
	Sham#25	0.378995	0.720277	1.04074					Sham#25	0.662848	0.846031	1.06039					Sham#25	0.81234	0.755108	1.07837					Sham#25	0.408307	0.728228	1.0662
	Sham#25	0.600736	0.734972	1.06766					Sham#25	0.516896	0.75994	1.03652					Sham#25	0.510701	0.745532	1.05706					Sham#25	0.919084	0.731992	1.71127
	Sham#25	0.430714	0.676281	1.0815					Sham#25	0.490228	0.909412	1.11987					Sham#25	1.01122	0.82035	1.0738					Sham#25	0.527185	0.688896	1.06735
	Sham#25	0.486358	0.83494	1.05259					Sham#25	1.02636	0.694924	1.03953					Sham#25	0.932248	0.681269	1.06189					Sham#25	0.534307	0.728694	1.06888
	Sham#25	0.427818	0.635808	1.05725					Sham#25	0.377944	0.850459	1.04723					Sham#25	0.434279	0.695906	1.06531					Sham#25	0.393671	0.642428	1.01125
	Sham#25	0.292992	0.744206	1.05213					Sham#25	0.60305	0.678583	1.05145					Sham#25	0.639164	0.713513	1.05785					Sham#25	0.382912	0.655493	1.07037
	Sham#25	0.244708	0.667834	1.02235					Sham#25	0.656439	0.776475	1.0523					Sham#25	1.16899	0.706271	1.05956					Sham#25	0.617717	0.712548	1.10208
	Sham#25	0.406354	0.682545	1.05294					Sham#25	0.444131	0.745489	1.05103					Sham#25	0.511382	0.628431	1.06034					Sham#25	0.524537	0.657717	1.06623
	Sham#25	0.346644	0.754412	1.06366					Sham#25	0.512256	0.705701	1.04442					Sham#25	0.476544	0.610388	1.06136					Sham#25	0.516703	0.693946	1.0629
	Sham#25	0.380044	0.658868	1.07486					Sham#25	0.249139	0.835483	1.02342					Sham#25	0.485538	0.642027	1.04321					Sham#25	0.498877	0.658639	1.06034
	Sham#25	0.504626	0.707437	1.05175					Sham#25	0.452232	0.904412	1.05525					Sham#25	0.333182	0.617256	1.03627					Sham#25	0.518817	0.615215	1.05704
	Sham#25	0.572763	0.754619	1.06434					Sham#25	0.692139	0.663635	1.40411					Sham#25	0.536815	0.601804	1.06336					Sham#25	0.600902	0.669883	1.07039
	Sham#25	0.478107	0.708024	1.09905					Sham#25	0.508162	0.803213	1.03674					Sham#25	0.9339	0.750343	1.04738					Sham#25	0.403652	0.651955	1.06621
	Sham#25	0.371038	0.722437	1.038					Sham#25	0.503245	0.586997	1.0395					Sham#25	0.556378	0.605363	1.04347					Sham#25	0.868043	0.666625	1.05908
	Sham#25	0.434279	0.644628	1.03202					Sham#25	0.380567	0.757723	1.05777					Sham#25	0.413392	0.693924	1.0487					Sham#25	0.419838	0.648571	1.06744
	Sham#25	0.402541	0.709638	1.0418					Sham#25	0.467801	0.842755	1.06983					Sham#25	0.461162	0.666779	1.06698					Sham#25	0.731001	0.672103	1.06126
	Sham#25	0.514581	0.872125	1.16375					Sham#25	0.585814	0.690275	1.05945					Sham#25	0.508945	0.600993	1.0505					Sham#25	0.566126	0.677761	1.05176
	Sham#25	0.680545	0.74111	1.05048					Sham#25	0.448699	0.686853	1.05866					Sham#25	0.633223	0.69579	1.06599					Sham#25	0.528599	0.688974	1.06206
	Sham#25	0.628097	0.83087	1.0493					Sham#25	0.418889	0.816497	1.0584					Sham#25	0.763222	0.642575	1.06756					Sham#25	0.55153	0.698125	1.07028
	Sham#25	0.556735	0.645536	1.0661					Sham#25	0.444019	0.725168	1.05382					Sham#25	0.734327	0.819722	1.05696					Sham#25	0.498877	0.679992	1.04856
	Sham#25	0.277831	0.754668	1.03849					Sham#25	0.358632	0.827662	1.04249					Sham#25	0.371841	0.667898	1.0584					Sham#25	0.513033	0.667621	1.05461
	Sham#25	0.436108	0.744217	1.05843					Sham#25	0.527657	0.869467	1.06343					Sham#25	0.361258	0.635777	1.06021					Sham#25	0.592567	0.725961	1.06359
	Sham#25	0.449253	0.784312	1.0484					Sham#25	0.427353	0.675063	1.05055					Sham#25	0.985718	0.67708	1.08971					Sham#25	0.442898	0.660218	1.05966
	Sham#25	0.585389	0.808377	1.05986					Sham#25	0.570327	0.697925	1.04893					Sham#25	1.35295	0.578041	1.06901					Sham#25	0.519583	0.664092	1.06446
	Sham#25	0.364001	0.770065	1.06037					Sham#25	0.421021	0.658079	1.04725					Sham#25	0.45069	0.602769	1.04999					Sham#25	0.633458	0.754258	1.07832
	Sham#25	0.302513	0.793836	1.10489					Sham#25	0.828466	0.636662	1.05113					Sham#25	0.623965	0.750395	1.06813					Sham#25	0.576485	0.658787	1.06315
	Sham#25	0.444803	0.704959	1.1281					Sham#25	0.397694	0.839283	1.01894					Sham#25	0.94159	0.701254	1.06257					Sham#25	0.778449	0.67399	1.05882
	Sham#25	0.625239	0.748538	1.0724					Sham#25	0.361258	0.802273	1.06165					Sham#25	1.44895	0.492489	1.0636					Sham#25	0.472456	0.680191	1.06446
	Sham#25	0.474976	0.743902	1.0455					Sham#25	0.469605	0.770874	1.04397					Sham#25	0.455301	0.669123	1.04615					Sham#25	0.584709	0.639827	1.06958
	Sham#25	0.531507	0.66641	1.06003					Sham#25	0.475185	0.744306	1.05343					Sham#25	0.434737	0.602056	1.06539					Sham#25	1.67663	0.225483	1.07196
	Sham#25	0.256807	0.551103	1.01769					Sham#25	0.475395	0.718397	1.05037					Sham#25	0.622529	0.622498	1.05998					Sham#25	0.874949	0.642855	1.06777
	Sham#25	0.321637	0.803897	1.0907					Sham#25	0.358216	0.855585	1.06227					Sham#25	0.566126	0.601651	1.05468					Sham#25	0.390373	0.635992	1.06715
	Sham#25	0.448256	0.691074	1.0315					Sham#25	0.356546	0.690349	1.0648					Sham#25	0.784368	0.647806	1.04211					Sham#25	0.499475	0.66537	1.05798
	Sham#25	0.286295	0.705319	1.03026					Sham#25	0.605601	0.799331	1.05865					Sham#25	0.361258	0.627172	1.06018					Sham#25	0.328976	0.650401	1.06952
	Sham#25	0.436222	0.685092	1.0544					Sham#25	0.164488	0.702641	1.02721					Sham#25	0.441097	0.613435	1.03608					Sham#25	0.35766	0.6386	1.06899
	Sham#25	0.512062	0.697762	1.06563					Sham#25	0.393039	0.785512	1.45536					Sham#25	0.34779	0.694406	1.06665					Sham#25	0.539863	0.643331	1.05401
	Sham#25	0.299207	0.693405	1.03775					Sham#25	0.294516	0.787526	1.06339					Sham#25	0.39969	0.733423	1.0685					Sham#25	0.692857	0.690872	1.05773
	Sham#25	0.621889	0.713617	1.06012					Sham#25	0.399938	0.749307	1.04891					Sham#25	0.433821	0.664193	1.06187					Sham#25	0.474347	0.702315	1.0549
	Sham#25	0.541978	0.704127	1.04616					Sham#25	0.629204	0.806573	1.06576					Sham#25	0.635027	0.650653	1.05389					Sham#25	0.399938	0.542847	1.02411
	Sham#25	0.254472	0.748595	1.1148					Sham#25	0.478315	0.664436	1.04749					Sham#25	0.461594	0.613294	1.04798					Sham#25	1.22175	0.713848	1.07721
	Sham#25	0.382912	0.754114	1.03981					Sham#25	0.586492	0.803894	1.05324					Sham#25	0.489619	0.728448	1.06627					Sham#25	0.451131	0.635212	1.06574
	Sham#25	0.678935	0.608282	1.05338					Sham#25	0.596582	0.645743	1.05199					Sham#25	0.470452	0.598226	1.03342					Sham#25	0.463958	0.688369	1.07625
	Sham#25	0.534121	0.707898	1.06483					Sham#25	0.446477	0.683871	1.05185					Sham#25	0.559409	0.711013	1.06989					Sham#25	0.471191	0.647406	1.08014
	Sham#25	0.392913	0.711039	1.06281					Sham#25	0.344918	0.903554	1.10049					Sham#25	0.471613	0.67363	1.03923					Sham#25	0.506201	0.659583	1.05271
	Sham#25	0.33822	0.704536	1.06787					Sham#25	0.42712	0.82985	1.05014					Sham#25	0.552611	0.719614	1.05897					Sham#25	0.653477	0.707653	1.06682
	Sham#25	0.428283	0.731075	1.05844					Sham#25	0.727455	0.761258	1.05797					Sham#25	0.479769	0.723632	1.0595					Sham#25	0.569454	0.654836	1.06835
	Sham#25	0.373443	0.770529	1.06138					Sham#25	0.40672	0.723941	1.03855					Sham#25	0.505414	0.720738	1.06704					Sham#25	0.534586	0.696697	1.06983
	Sham#25	0.696437	0.563702	1.03091					Sham#25	0.451902	0.801818	1.05667					Sham#25	0.609367	0.755963	1.04125					Sham#25	0.376758	0.747654	1.04976
	Sham#25	0.291801	0.784094	1.06234					Sham#25	0.390118	0.750972	1.05256					Sham#25	0.322872	0.622181	1.04538					Sham#25	0.765694	0.808641	1.07211
	Sham#25	0.648051	0.790875	1.09167					Sham#25	0.579325	0.879204	1.04648					Sham#25	0.379258	0.707234	1.08291					Sham#25	0.556735	0.66211	1.06092
	Sham#25	0.406965	0.63432	1.51618					Sham#25	0.438837	0.775716	1.04285					Sham#25	0.604697	0.675554	1.05594					Sham#25	0.539495	0.719613	1.08702
	Sham#25	0.551349	0.763892	1.05016					Sham#25	0.441548	0.695829	1.05069					Sham#25	0.334523	0.717795	1.06961					Sham#25	0.571721	0.690429	1.0612
	Sham#25	0.357938	0.731405	1.06415					Sham#25	0.430368	0.807528	1.06038					Sham#25	0.627146	0.716565	1.06443					Sham#25	0.604697	0.597341	1.05913
	Sham#25	0.622049	0.740507	1.04251					Sham#25	0.463529	0.782468	1.04737					Sham#25	0.458567	0.69973	1.06304					Sham#25	0.549633	0.648954	1.0707
	Sham#25	0.374108	0.689249	1.07025					Sham#25	0.373443	0.751054	1.05654					Sham#25	0.605847	0.690128	1.03481					Sham#25	0.571721	0.731959	1.07429
	Sham#25	0.505119	0.784478	1.04699					Sham#25	0.372376	0.879916	1.05917					Sham#25	0.353182	0.672916	1.06482					Sham#25	0.499376	0.681684	1.06626
	Sham#25	0.381611	0.631854	1.0621					Sham#25	0.276395	0.796566	1.00524					Sham#25	0.48901	0.673703	1.05773					Sham#25	0.624682	0.679514	1.06912
	Sham#25	0.807981	0.781855	1.05797					Sham#25	0.36318	0.756205	1.05708					Sham#25	0.485129	0.640068	1.06776					Sham#25	0.435652	0.685582	1.03189
	Sham#25	0.283502	0.788365	1.03745					Sham#25	0.42805	0.882055	1.0513					Sham#25	0.364001	0.695617	1.08894					Sham#25	0.948799	0.693477	1.05337
	Sham#25	0.695866	0.718778	1.05472					Sham#25	0.596582	0.782781	1.06009					Sham#25	0.608469	0.619502	1.04784					Sham#25	0.549723	0.666094	1.04815
	Sham#25	0.56928	0.732051	1.06057					Sham#25	0.662322	0.796468	1.05215					Sham#25	0.511674	0.662581	1.05238					Sham#25	0.641572	0.739734	1.07125
	Sham#25	0.356267	0.854356	1.04647					Sham#25	0.509823	0.719875	1.0562					Sham#25	0.714833	0.712086	1.06145					Sham#25	0.646514	0.619478	1.06866
	Sham#25	0.490532	0.590199	1.06434					Sham#25	0.593573	0.727584	1.05658					Sham#25	0.403652	0.701544	1.05032					Sham#25	0.616992	0.637679	1.06557
	Sham#25	0.432213	0.789619	1.04837					Sham#25	0.575103	0.680783	1.0603					Sham#25	0.525863	0.79871	1.04502					Sham#25	0.545728	0.621615	1.05908
	Sham#25	0.364274	0.717001	1.05225					Sham#25	0.649737	0.70006	1.05874					Sham#25	0.441548	0.655166	1.06373					Sham#25	0.485744	0.663136	1.07646
	Sham#25	0.363454	0.731193	1.05784					Sham#25	0.630941	0.658348	1.05174					Sham#25	0.494471	0.633612	1.05517					Sham#25	0.384984	0.616882	1.06189
	Sham#25	0.479354	0.781575	1.05483					Sham#25	0.674525	0.777694	1.05569					Sham#25	0.616669	0.645826	1.07596					Sham#25	0.810624	0.713886	1.05193
	Sham#25	0.53598	0.833533	1.11965					Sham#25	0.423142	0.750031	1.05436					Sham#25	0.333182	0.837949	1.05857					Sham#25	0.288027	0.681847	1.0494
	Sham#25	0.325328	0.711589	1.05836					Sham#25	0.488501	0.752827	1.07217					Sham#25	0.395688	0.699355	1.05973					Sham#25	0.479976	0.642892	1.06791
	Sham#25	0.670012	0.666909	1.0446					Sham#25	0.754571	0.724835	1.06028					Sham#25	0.779981	0.75336	1.05721					Sham#25	0.255448	0.807374	1.04429
	Sham#25	0.449585	0.700266	1.75914					Sham#25	0.617153	0.871563	1.07378					Sham#25	0.845344	0.609374	1.0597					Sham#25	0.942963	0.729392	1.06983
	Sham#25	0.720861	0.771747	1.05071					Sham#25	0.696151	0.808039	1.06667					Sham#25	0.695007	0.742441	1.05655					Sham#25	0.521303	0.667905	1.0544
	Sham#25	0.507183	0.756472	1.04434					Sham#25	0.786331	0.724908	1.05591					Sham#25	0.641029	0.729241	1.06467					Sham#25	0.640097	0.751963	1.06394
	Sham#25	0.385759	0.840483	1.0694					Sham#25	0.481011	0.883703	1.03326					Sham#25	0.448367	0.578755	1.05664					Sham#25	0.594745	0.628181	1.06281
	Sham#25	0.382912	0.713667	1.70099					Sham#25	0.590044	0.759806	1.05121					Sham#25	0.674819	0.644318	1.07097					Sham#25	0.480183	0.652129	1.07278
	Sham#25	0.764133	0.730959	1.0462					Sham#25	0.465563	0.758088	1.05414					Sham#25	0.600405	0.669575	1.06599					Sham#25	0.601729	0.698353	1.06795
	Sham#25	0.497779	0.79338	1.03734					Sham#25	0.559053	0.871006	1.01947					Sham#25	0.557806	0.731051	1.05045					Sham#25	1.01642	0.73325	1.07762
	Sham#25	0.253885	0.707728	1.04307					Sham#25	0.602885	0.794289	1.02295					Sham#25	0.73939	0.520332	1.04749					Sham#25	0.642734	0.589762	1.06358
	Sham#25	0.38666	0.711442	1.06611					Sham#25	0.390627	0.72194	1.0486					Sham#25	0.501859	0.692684	1.06867					Sham#25	0.55297	0.613643	1.06582
	Sham#25	0.394428	0.623648	1.25866					Sham#25	0.564894	0.785497	1.04406					Sham#25	0.510993	0.643326	1.07139					Sham#25	0.493263	0.651605	1.03977
	Sham#25	0.386017	0.720993	1.05365					Sham#25	0.616427	0.774863	1.04935					Sham#25	0.548636	0.559577	1.0256					Sham#25	0.448477	0.631371	1.04925
	Sham#25	0.36713	0.755776	1.0613					Sham#25	0.513711	0.720543	1.06884					Sham#25	0.426421	0.665845	1.06343					Sham#25	0.524537	0.730398	1.06263
	Sham#25	0.583431	0.761672	1.06455					Sham#25	0.501859	0.878336	1.05837					Sham#25	0.603297	0.624596	1.04019					Sham#25	0.882589	0.576272	1.06368
	Sham#25	0.515354	0.735833	1.03788					Sham#25	0.394681	0.766521	1.03935					Sham#25	0.430599	0.664331	1.09031					Sham#25	1.44303	0.551376	1.10061
	Sham#25	0.615935	0.83416	1					Sham#25	0.447923	0.713195	1.05992					Sham#25	0.761133	0.621298	1.06248					Sham#25	0.552971	0.58976	1.06318
	Sham#25	0.803537	0.738242	1.04263					Sham#25	0.550988	0.708772	1.05292					Sham#25	0.76777	0.754551	1.06132					Sham#25	0.458784	0.672506	1.06242
	Sham#25	0.425486	0.701597	1.0456					Sham#25	0.429442	0.705623	1.0505					Sham#25	0.61059	0.684757	1.05513					Sham#25	0.723753	0.572952	1.0521
	Sham#25	0.650349	0.733363	1.05844					Sham#25	0.613029	0.841662	1.04813					Sham#25	0.651419	0.563266	1.04495					Sham#25	0.962177	0.722127	1.06143
	Sham#25	0.514291	0.648376	1.04625					Sham#25	0.788416	0.654427	1.05903					Sham#25	0.517377	0.722363	1.06578					Sham#25	0.45965	0.671932	1.06831
	Sham#25	0.454098	0.800797	1.06319					Sham#25	0.498678	0.740088	1.05549					Sham#25	0.317592	0.645149	1.05958					Sham#25	0.585219	0.59387	1.065
	Sham#25	0.522637	0.643373	1.07134					Sham#25	0.409766	0.748621	1.04771					Sham#25	0.60272	0.671816	1.05983					Sham#25	0.537648	0.742406	1.06899
	Sham#25	0.433821	0.76282	1.06782					Sham#25	0.344485	0.892552	1.03024					Sham#25	0.487787	0.825385	1.05675					Sham#25	0.437133	0.679448	1.06653
	Sham#25	0.484308	0.722534	1.05072					Sham#25	0.719203	0.790336	1.05501					Sham#25	0.382132	0.671832	1.06042					Sham#25	0.46267	0.617656	1.06105
	Sham#25	0.564366	0.770978	1.05483					Sham#25	0.594829	0.751364	1.05492					Sham#25	0.390755	0.617858	1.05155					Sham#25	0.555125	0.602053	1.05895
	Sham#25	0.309662	0.69281	1.04747					Sham#25	0.791124	0.877884	1.04011					Sham#25	0.446477	0.692363	1.06701					Sham#25	0.58292	0.632756	1.10133
	Sham#25	0.313494	0.702398	1.07751					Sham#25	0.621729	0.882779	1.05072					Sham#25	0.396692	0.63617	1.06026					Sham#25	0.598413	0.723821	1.06243
	Sham#25	0.333481	0.683301	1.03639					Sham#25	0.677982	0.687136	1.06305					Sham#25	0.378207	0.655514	1.06363					Sham#25	0.419601	0.62795	1.0628
	Sham#25	0.641959	0.873759	1.05947					Sham#25	0.504725	0.765934	1.04742					Sham#25	0.311105	0.762185	1.03782					Sham#25	0.459	0.668455	1.07044
	Sham#25	0.607812	0.735607	1.07799					Sham#25	0.311903	0.906147	1.09261					Sham#25	0.650655	0.635794	1.06165					Sham#25	0.507085	0.629898	1.07209
	Sham#25	0.724234	0.694903	1.05247					Sham#25	0.111061	0.880236	1.23252					Sham#25	0.721275	0.687966	1.05781					Sham#25	0.430137	0.642375	1.06136
	Sham#25	0.662397	0.709053	1.05589					Sham#25	0.582749	0.710604	1.0526					Sham#25	0.387303	0.743889	1.00224					Sham#25	0.478938	0.787196	1.06707
	Sham#25	0.395939	0.770559	1.05877					Sham#25	0.598662	0.878963	1.07024					Sham#25	0.601977	0.68845	1.08321					Sham#25	0.584369	0.732915	1.0647
	Sham#25	0.414113	0.883185	1.03824					Sham#25	0.870046	0.92578	1.08028					Sham#25	0.92577	0.764718	1.07201					Sham#25	0.74981	0.599187	1.07279
	Sham#25	0.459	0.738573	1.05951					Sham#25	0.513226	0.690404	1.0491					Sham#25	0.697864	0.655371	1.05617					Sham#25	0.734869	0.709524	1.06347
	Sham#25	0.378995	0.676396	1.04784					Sham#25	0.746886	0.715991	1.05528					Sham#25	0.438383	0.705947	1.08075					Sham#25	0.337188	0.646067	1.03975
	Sham#25	0.393292	0.733949	1.08842					Sham#25	0.630231	0.789071	1.06278					Sham#25	0.434165	0.705749	1.06457					Sham#25	0.682806	0.688503	1.06835
	Sham#25	0.37291	0.646178	1.05145					Sham#25	0.719756	0.755676	1.05407					Sham#25	0.42572	0.649416	1.06045					Sham#25	0.745486	0.641523	1.05932
	Sham#25	0.316965	0.783976	1.04881					Sham#25	0.674525	0.78818	1.05015					Sham#25	0.902207	0.729594	1.07002					Sham#25	0.57085	0.760223	1.07027
	Sham#25	0.413993	0.702311	1.0504					Sham#25	0.42712	0.735837	1.05701					Sham#25	0.384079	0.566251	1.0329					Sham#25	0.464601	0.717903	1.0487
	Sham#25	0.461594	0.631597	1.07904					Sham#25	0.755624	0.708151	1.05653					Sham#25	0.396692	0.532446	1.04317					Sham#25	0.535237	0.632155	1.0665
	Sham#25	0.478523	0.81279	1.06136					Sham#25	0.4467	0.685624	1.04222					Sham#25	0.385887	0.635359	1.03199					Sham#25	0.602885	0.589804	1.06883
	Sham#25	0.34779	0.764555	1.10154					Sham#25	0.56788	0.719875	1.05658					Sham#25	0.543993	0.682606	1.0606					Sham#25	0.677908	0.72062	1.06362
	Sham#25	0.684334	0.704163	1.05583					Sham#25	0.412669	0.68606	1.06378					Sham#25	0.365909	0.667972	1.06306					Sham#25	0.375568	0.696592	1.05103
	Sham#25	0.702694	0.832606	1.16021					Sham#25	0.390882	0.668354	1.05154					Sham#25	0.431522	0.744699	1.09786					Sham#25	0.514001	0.655645	1.06669
	Sham#25	0.419838	0.677667	1.06017					Sham#25	0.716779	0.651392	1.04846					Sham#25	0.576054	0.566569	1.05966					Sham#25	0.561716	0.749685	1.06615
	Sham#25	0.298374	0.648944	1.03709					Sham#25	0.768417	0.863552	1.0681					Sham#25	0.403035	0.699054	1.0481					Sham#25	0.454098	0.604867	1.05376
	Sham#25	0.46224	0.770726	1.07002					Sham#25	0.470346	0.817813	1.05265					Sham#25	0.632751	0.811955	1.06978					Sham#25	0.558519	0.667058	1.06143
	Sham#25	0.694291	0.736545	1.06049					Sham#25	0.389608	0.781611	1.05262					Sham#25	0.352477	0.721109	1.04682					Sham#25	0.550898	0.640502	1.07012
	Sham#25	0.477691	0.626554	1.05415					Sham#25	0.340272	0.707319	1.03606					Sham#25	0.494471	0.739262	1.05929					Sham#25	0.314283	0.620243	1.02319
	Sham#25	0.580697	0.764381	1.0637					Sham#25	0.638152	0.765814	1.05927					Sham#25	0.738717	0.70697	1.06526					Sham#25	0.467589	0.675243	1.07151
	Sham#25	0.504035	0.738527	1.05529					Sham#25	0.537278	0.70204	1.05882					Sham#25	0.419957	0.640883	1.06772					Sham#25	0.513226	0.575693	1.05175
	Sham#25	0.233048	0.797428	1.053					Sham#25	0.413873	0.67469	1.05687					Sham#25	0.396943	0.65783	1.03957					Sham#25	0.414473	0.565354	1.04464
	Sham#25	0.255448	0.706407	1.01621					Sham#25	0.551169	0.75994	1.00494					Sham#25	0.402912	0.613829	1.06454					Sham#25	0.384208	0.696983	1.07581
	Sham#25	0.265004	0.634122	1.05721					Sham#25	0.601894	0.767181	1.05896					Sham#25	0.544998	0.62876	1.04716					Sham#25	0.465777	0.601578	1.06108
	Sham#25	0.482662	0.676484	1.08457					Sham#25	0.587509	0.806008	1.06224					Sham#25	0.431061	0.660314	1.03855					Sham#25	0.423025	0.619741	1.06642
	Sham#25	0.248139	0.698109	1.04375					Sham#25	0.355708	0.883221	1.049					Sham#25	0.425253	0.638165	1.05651					Sham#25	0.284902	0.702966	1.03531
	Sham#25	0.353745	0.79555	1.03564					Sham#25	0.426187	0.843751	1.0605					Sham#25	0.989043	0.692566	1.06565					Sham#25	0.408307	0.71568	1.08062
	Sham#25	0.5892	0.847321	1.04196					Sham#25	0.636435	0.723385	1.04507					Sham#25	0.399192	0.595134	1.05828					Sham#25	0.540416	0.8302	1.05563
	Sham#25	0.422201	0.686861	1.06579					Sham#25	0.475185	0.722509	1.0548					Sham#25	0.590549	0.72656	1.07028					Sham#25	0.498877	0.752511	1.0626
	Sham#25	0.328976	0.606431	1.04106					Sham#25	0.665917	0.721208	1.07234					Sham#25	0.643584	0.7361	1.0632					Sham#25	0.766732	0.709286	1.06755
	Sham#25	0.450248	0.682204	1.05004					Sham#25	0.475813	0.72043	1.0614					Sham#25	0.530383	0.708426	1.07237					Sham#25	0.414593	0.673833	1.06915
	Sham#25	0.371172	0.731912	1.06268					Sham#25	0.55745	0.824116	1.05975					Sham#25	0.405373	0.655773	1.05762					Sham#25	0.443795	0.67291	1.07111
	Sham#25	0.478938	0.719528	1.0538					Sham#25	0.545363	0.813969	1.05249					Sham#25	0.743682	0.679537	1.05342					Sham#25	0.406965	0.643132	1.06792
	Sham#25	0.496479	0.703397	1.05473					Sham#25	0.436792	0.782298	1.05586					Sham#25	0.294852	0.624623	1.03402					Sham#25	0.427818	0.662784	1.07626
	Sham#25	0.676881	0.784542	1.05974					Sham#25	0.383042	0.835576	1.06401					Sham#25	0.405985	0.713364	1.04372					Sham#25	0.749013	0.697889	1.05715
	Sham#25	0.586916	0.740191	1.0597					Sham#25	0.710717	0.645375	1.05434					Sham#25	0.425603	0.678763	1.06328					Sham#25	0.455629	0.604048	1.0665
	Sham#25	0.509531	0.750505	1.04073					Sham#25	0.501859	0.68582	1.05427					Sham#25	0.667558	0.701071	1.05367					Sham#25	0.509335	0.616707	1.06172
	Sham#25	0.577347	0.767866	1.09672					Sham#25	0.66112	0.771198	1.06366					Sham#25	0.757597	0.710054	1.06096					Sham#25	0.579497	0.656968	1.0695
	Sham#25	0.493061	0.644318	1.04193					Sham#25	0.429674	0.692203	1.04873					Sham#25	0.452672	0.620585	1.06461					Sham#25	0.393419	0.587124	1.04836
	Sham#25	0.282799	0.652063	1.04971					Sham#25	0.557628	0.8407	1.04963					Sham#25	0.363454	0.633792	1.09401					Sham#25	0.483692	0.629497	1.06131
	Sham#25	0.339101	0.500994	1.00616					Sham#25	0.592567	0.673388	1.05252					Sham#25	0.284203	0.758161	1.00995					Sham#25	0.411945	0.629483	1.06316
	Sham#25	0.585474	0.754807	1.05121					Sham#25	0.367536	0.87722	1.06298					Sham#25	0.717264	0.785079	1.0573					Sham#25	0.397443	0.609338	1.06429
	Sham#25	0.641572	0.678529	1.0332					Sham#25	0.495175	0.844763	1.06703					Sham#25	0.307891	0.649842	1.04896					Sham#25	0.332286	0.600395	1.05899
	Sham#25	0.6907	0.800373	1.07208					Sham#25	0.493263	0.643677	1.04758					Sham#25	0.369426	0.698265	1.05693					Sham#25	1.00703	0.688036	1.0967
	Sham#25	0.394681	0.833331	1.06851					Sham#25	0.368347	0.822733	1.03855					Sham#25	0.791564	0.680635	1.0648					Sham#25	1.68101	0.195037	1.09778
	Sham#25	0.834448	0.736548	1.05273					Sham#25	0.792003	0.664069	1.04777					Sham#25	0.504035	0.559549	1.02997					Sham#25	0.697721	0.65475	1.06362
	Sham#25	0.354307	0.736862	1.057					Sham#25	0.565598	0.721677	1.05342					Sham#25	0.570501	0.615798	1.06142					Sham#25	0.371574	0.671503	1.06417
	Sham#25	0.495074	0.736179	1.04641					Sham#25	0.503837	0.838969	1.06968					Sham#25	0.572416	0.672892	1.06024					Sham#25	0.468439	0.75956	1.07347
	Sham#25	0.355148	0.806264	1.05407					Sham#25	0.336746	0.674078	1.05514					Sham#25	0.469711	0.648898	1.04789					Sham#25	0.550446	0.678688	1.06596
	Sham#25	0.460515	0.783042	1.05446					Sham#25	0.407087	0.822215	1.01959					Sham#25	0.45965	0.631834	1.0527					Sham#25	0.630152	0.681949	1.06087
	Sham#25	1.07446	0.730741	1.06347					Sham#25	0.471824	0.723253	1.05923					Sham#25	0.447145	0.634681	1.06193					Sham#25	0.692283	0.667487	1.0623
	Sham#25	0.433706	0.646073	1.04321					Sham#25	0.380305	0.822822	1.01892					Sham#25	0.659312	0.722573	1.06187					Sham#25	0.704037	0.629649	1.06759
	Sham#25	0.446477	0.811472	1.06384					Sham#25	0.528316	0.691962	1.05449					Sham#25	0.507183	0.690541	1.06214					Sham#25	0.699715	0.733096	1.06857
	Sham#25	0.282799	0.79764	1.0655					Sham#25	0.307729	0.873488	1.06876					Sham#25	1.12308	0.558059	1.06296					Sham#25	0.436564	0.624286	1.07431
	Sham#25	0.481078	0.648669	1.04785					Sham#25	0.508749	0.876123	1.08875					Sham#25	0.533282	0.631832	1.09936					Sham#25	0.441999	0.591785	1.06397
	Sham#25	0.404882	0.704279	1.05948					Sham#25	0.607978	0.768009	1.05118					Sham#25	0.403035	0.692335	1.05725					Sham#25	1.68071	0.204558	1.09925
	Sham#25	0.730184	0.723964	1.05182					Sham#25	0.502651	0.72069	1.05921					Sham#25	1.03993	0.670297	1.06254					Sham#25	0.509921	0.676152	1.00904
	Sham#25	0.449579	0.70994	1.04835					Sham#25	0.307729	0.890089	1.05722					Sham#25	0.481218	0.661741	1.06088					Sham#25	0.246329	0.638182	1.07185
	Sham#25	0.412909	0.798606	1.00641					Sham#25	0.669121	0.856484	1.04612					Sham#25	0.369426	0.706251	1.0561					Sham#25	0.389224	0.69617	1.03627
	Sham#25	0.391645	0.794017	1.03208					Sham#25	0.562424	0.873436	1.10361					Sham#25	0.350638	0.678064	1.03654					Sham#25	0.385888	0.565079	1.04741
	Sham#25	0.353604	0.724865	1.08164					Sham#25	0.499873	0.860498	1.07371					Sham#25	0.532255	0.52815	1.05995					Sham#25	0.669492	0.636024	1.05846
	Sham#25	0.526808	0.698433	1.08148					Sham#25	0.397944	0.824931	1.05903					Sham#25	0.331986	0.577005	1.04141					Sham#25	0.623567	0.617694	1.06391
	Sham#25	0.522828	0.776872	1.05085					Sham#25	0.39405	0.740001	1.05503					Sham#25	1.3651	0.597805	1.18108					Sham#25	0.547911	0.666967	1.06184
	Sham#25	0.359602	0.766641	1.07426					Sham#25	0.573284	0.872911	1.07235					Sham#25	0.375568	0.769389	1.07501					Sham#25	0.40118	0.610861	1.06704
	Sham#25	0.343762	0.74855	1.04774					Sham#25	0.405864	0.853533	1.06816					Sham#25	0.449364	0.750095	1.06501					Sham#25	0.658783	0.743991	1.06694
	Sham#25	0.247336	0.682727	1.04835					Sham#25	0.221673	0.613114	1.04612					Sham#25	0.535237	0.688128	1.05756					Sham#25	0.420075	0.662892	1.08178
	Sham#25	0.281389	0.782923	1.03368					Sham#25	0.392913	0.799278	1.05858					Sham#25	0.348361	0.677147	1.05954					Sham#25	0.558606	0.713847	1.03672
	Sham#25	0.527468	0.772441	1.06183					Sham#25	0.703401	0.840548	1.07116					Sham#25	0.477899	0.593856	1.0586					Sham#25	0.626034	0.599939	1.05954
	Sham#25	0.562777	0.82304	1.04908					Sham#25	0.563837	0.686972	1.28479					Sham#25	0.378733	0.655488	1.05475					Sham#25	0.642347	0.59642	1.06041
	Sham#25	0.562158	0.717191	1.06023					Sham#25	0.523968	0.831339	1.04926					Sham#25	0.813074	0.733591	1.06532					Sham#25	0.336155	0.650833	1.06626
	Sham#25	0.363454	0.805274	1.09542					Sham#25	0.385759	0.716278	1.0785					Sham#25	0.422436	0.688333	1.062					Sham#25	0.991253	0.549986	1.07573
	Sham#25	0.421965	0.678974	1.0484					Sham#25	0.446143	0.734779	1.04964					Sham#25	0.549542	0.680959	1.05891					Sham#25	0.566828	0.633745	1.05861
	Sham#25	0.422907	0.692018	1.06957					Sham#25	0.794136	0.879067	1.07592					Sham#25	0.524632	0.597616	1.05747					Sham#25	0.389352	0.701422	1.06111
	Sham#25	0.714485	0.704955	1.05827					Sham#25	0.503047	0.829775	1.06541					Sham#25	0.640408	0.701616	1.06093					Sham#25	0.584794	0.65134	1.06225
	Sham#25	0.472877	0.603355	1.04499					Sham#25	0.510895	0.862009	1.04857					Sham#25	0.587509	0.562074	1.04718					Sham#25	0.855752	0.707226	1.06312
	Sham#25	0.565598	0.668151	1.05318					Sham#25	0.619325	0.832353	1.06251					Sham#25	0.446477	0.561641	1.04173					Sham#25	0.64636	0.682899	1.06291
	Sham#25	0.367265	0.754924	1.07821					Sham#25	0.615458	0.681544	1.05371					Sham#25	0.436564	0.548559	1.02119					Sham#25	0.304479	0.711834	1.05662
	Sham#25	0.452892	0.803853	1.06002					Sham#25	0.528881	0.868384	1.05839					Sham#25	0.729639	0.658563	1.04479					Sham#25	0.657194	0.576929	1.28688
	Sham#25	0.68448	0.706665	1.0554					Sham#25	0.750207	0.8172	1.05309					Sham#25	0.672605	0.651437	1.05983					Sham#25	0.502849	0.602436	1.05916
	Sham#25	0.940692	0.790137	1.07196					Sham#25	0.562601	0.834105	1.05915					Sham#25	0.585984	0.640597	1.04402					Sham#25	0.85144	0.606129	1.0643
	Sham#25	0.368617	0.784027	1.07499					Sham#25	0.485539	0.796169	1.05854					Sham#25	0.415073	0.656485	1.06519					Sham#25	0.406843	0.607404	1.06099
	Sham#25	0.420312	0.815036	1.06887					Sham#25	0.725675	0.751405	1.05496					Sham#25	0.302019	0.625989	1.0438					Sham#25	1.39402	0.474125	1.06897
	Sham#25	0.36618	0.837751	1.02595					Sham#25	0.623567	0.82668	1.03834					Sham#25	0.441773	0.657847	1.06005					Sham#25	0.604039	0.665539	1.05765
	Sham#25	0.439742	0.65848	1.06323					Sham#25	0.36098	0.775952	1.08724					Sham#25	0.662923	0.643214	1.05615					Sham#25	0.598413	0.748499	1.06073
	Sham#25	0.552251	0.704483	1.06297					Sham#25	0.495275	0.777448	1.06671					Sham#25	0.303825	0.55273	1.04042					Sham#25	0.526997	0.723686	1.0627
	Sham#25	0.618521	0.775623	1.07046					Sham#25	0.503245	0.717341	1.05836					Sham#25	0.68448	0.670792	1.0581					Sham#25	0.614326	0.532598	1.05442
	Sham#25	0.410373	0.662551	1.04043					Sham#25	0.634008	0.844531	1.06247					Sham#25	0.393419	0.641149	1.07426					Sham#25	0.42805	0.74001	1.06524
	Sham#25	0.394681	0.762624	1.08348					Sham#25	0.617878	0.911101	1.04136					Sham#25	1.22191	0.61371	1.0647					Sham#25	0.462024	0.627845	1.0755
	Sham#25	0.496178	0.772088	1.06555					Sham#25	0.58844	0.777992	1.06608					Sham#25	0.3529	0.705486	1.01834					Sham#25	0.528033	0.616844	1.06804
	Sham#25	0.680325	0.709893	1.05282					Sham#25	0.465777	0.791832	1.05708					Sham#25	0.365773	0.590429	1.04357					Sham#25	0.534493	0.627491	1.05152
	Sham#25	0.495175	0.747518	1.04806					Sham#25	0.21851	0.899435	1.01228					Sham#25	0.478731	0.562817	1.06681					Sham#25	0.364001	0.582869	1.06775
	Sham#25	0.925984	0.713918	1.06267					Sham#25	0.642579	0.665862	1.0535					Sham#25	0.620208	0.830804	1.09097					Sham#25	0.82232	0.641967	1.06519
	Sham#25	0.378733	0.629761	1.09093					Sham#25	0.436222	0.729806	1.07439					Sham#25	0.486971	0.604387	1.04499					Sham#25	0.320553	0.675712	1.09952
	Sham#25	0.456174	0.802803	1.06125					Sham#25	0.423025	0.493706	1.01982					Sham#25	0.613272	0.569181	1.05142					Sham#25	0.576226	0.632784	1.1178
	Sham#25	0.495877	0.698844	1.06955					Sham#25	0.467269	0.796499	1.06739					Sham#25	0.34144	0.685066	1.05171					Sham#25	0.408916	0.745042	1.10398
	Sham#25	0.725263	0.71723	1.04727					Sham#25	0.378075	0.901582	1.04339					Sham#25	0.566653	0.678592	1.05409					Sham#25	1.42695	0.600198	1.06542
	Sham#25	0.352336	0.702146	1.04125					Sham#25	0.663448	0.905269	1.03254					Sham#25	0.514195	0.695408	1.05857					Sham#25	0.772033	0.659479	1.05719
	Sham#25	0.220774	0.758315	1					Sham#25	0.5518	0.715065	1.06019					Sham#25	0.350638	0.724111	1.07038					Sham#25	0.397193	0.580396	1.06343
	Sham#25	0.446477	0.743443	1.06324					Sham#25	0.429095	0.77587	1.06129					Sham#25	0.529257	0.672975	1.0677					Sham#25	1.64838	0.308565	1.07421
	Sham#25	0.366452	0.756581	1.05687					Sham#25	0.459434	0.805372	1.05893					Sham#25	0.362906	0.601319	1.06512					Sham#25	0.419364	0.698985	1.0717
	Sham#25	0.591727	0.748969	1.05387					Sham#25	0.469499	0.747485	1.061					Sham#25	0.375303	0.602865	1.06523					Sham#25	0.581382	0.683527	1.06207
	Sham#25	0.474557	0.733222	1.04588					Sham#25	0.348789	0.849727	1.10813					Sham#25	0.74395	0.713426	1.06294					Sham#25	0.342603	0.582551	1.08371
	Sham#25	0.396441	0.746977	1.02154					Sham#25	0.402665	0.782547	1.05578					Sham#25	1.04117	0.700138	1.05947					Sham#25	0.463744	0.688201	1.06314
	Sham#25	0.5892	0.711838	1.0358					Sham#25	0.372242	0.808202	1.0708					Sham#25	0.459	0.644075	1.07049					Sham#25	0.342893	0.672207	1.0884
	Sham#25	0.496779	0.834247	1.14422					Sham#25	0.54591	0.805441	1.06694					Sham#25	0.881405	0.666113	1.06232					Sham#25	0.773321	0.768649	1.06894
	Sham#25	0.298541	0.650554	1.08021					Sham#25	0.351771	0.715358	1.55782					Sham#25	0.311424	0.669069	1.05099					Sham#25	0.48039	0.674818	1.06469
	Sham#25	0.732089	0.701193	1.0559					Sham#25	0.34144	0.675397	1.05397					Sham#25	0.647437	0.824915	1.06506					Sham#25	0.481011	0.545727	1.06151
	Sham#25	0.724852	0.737158	1.061					Sham#25	0.470134	0.795075	1.05711					Sham#25	0.372376	0.553103	1.041					Sham#25	0.636122	0.546676	1.05061
	Sham#25	0.338072	0.780661	1.07005					Sham#25	0.617395	0.780776	1.06083					Sham#25	0.690124	0.718545	1.0641					Sham#25	0.585814	0.692728	1.06157
	Sham#25	0.392913	0.814458	1.01612					Sham#25	0.305132	0.892385	1.02223					Sham#25	0.425954	0.784803	1.06389					Sham#25	0.416985	0.603052	1.05873
	Sham#25	0.42712	0.689315	1.05754					Sham#25	0.614164	0.831254	1.05961					Sham#25	0.297874	0.645132	1.03648					Sham#25	0.369156	0.626873	1.06933
	Sham#25	0.597748	0.828363	1.06335					Sham#25	0.557093	0.754798	1.05173					Sham#25	0.433362	0.660458	1.04261					Sham#25	0.470769	0.670087	1.05545
	Sham#25	0.668749	0.751766	1.06998					Sham#25	0.770098	0.899809	1.06686					Sham#25	0.426537	0.679987	1.0484					Sham#25	0.457698	0.702014	1.06075
	Sham#25	0.428515	0.666556	1.05239					Sham#25	0.876652	0.701931	1.06042					Sham#25	0.523968	0.683529	1.06376					Sham#25	0.379258	0.63651	1.06645
	Sham#25	0.703754	0.787073	1.06248					Sham#25	0.537648	0.737038	1.06042					Sham#25	0.575881	0.714362	1.06234					Sham#25	0.463636	0.586201	1.05852
	Sham#25	0.449917	0.704171	1.0471					Sham#25	0.255058	0.821315	1.00001					Sham#25	0.891839	0.625284	1.05652					Sham#25	0.681859	0.632374	1.05662
	Sham#25	0.636747	0.677053	1.04534					Sham#25	0.563131	0.881332	1.06892					Sham#25	0.340272	0.65623	1.0548					Sham#25	0.621409	0.622059	1.03929
	Sham#25	0.245114	0.751929	1.04535					Sham#25	0.679301	0.871383	1.08598					Sham#25	0.592063	0.660175	1.06087					Sham#25	1.30421	0.588938	1.06235
	Sham#25	0.442785	0.744054	1.06151					Sham#25	0.496679	0.719208	1.05267					Sham#25	0.805824	0.700638	1.05936					Sham#25	0.514195	0.6249	1.0688
	Sham#25	0.388585	0.764652	1.04925					Sham#25	0.754834	0.894021	1.04912					Sham#25	1.26232	0.653896	1.06244					Sham#25	0.601646	0.67593	1.06555
	Sham#25	0.681275	0.728666	1.06601					Sham#25	0.512256	0.866667	1.10597					Sham#25	0.406108	0.597336	1.06154					Sham#25	0.558163	0.681078	1.07542
	Sham#25	0.783543	0.730924	1.06404					Sham#25	0.638853	0.822078	1.03803					Sham#25	0.588693	0.72841	1.06112					Sham#25	1.66893	0.274898	1.13407
	Sham#25	0.398318	0.678382	1.04975					Sham#25	0.596082	0.858187	1.07268					Sham#25	0.507183	0.712454	1.06591					Sham#25	0.422436	0.602526	1.04532
	Sham#25	0.94775	0.710455	1.09259					Sham#25	0.507966	0.867357	1.0772					Sham#25	0.493061	0.644465	1.05257					Sham#25	0.871075	0.622462	1.06232
	Sham#25	0.199471	0.679116	1.02636					Sham#25	0.340418	0.813677	1.04131					Sham#25	0.489416	0.68961	1.09513					Sham#25	0.740264	0.65296	1.06925
	Sham#25	0.71532	0.718196	1.19155					Sham#25	0.354307	0.900495	1.03616					Sham#25	0.441548	0.740293	1.06264					Sham#25	0.560297	0.673189	1.03813
	Sham#25	0.35078	0.683586	1.06127					Sham#25	0.338514	0.842648	1.02025					Sham#25	0.631177	0.678788	1.05449					Sham#25	0.462024	0.657855	1.07007
	Sham#25	0.36482	0.735577	1.06547					Sham#25	0.819472	0.840619	1.06397					Sham#25	0.692426	0.661036	1.05293					Sham#25	0.395562	0.63149	1.06451
	Sham#25	0.701844	0.648892	1.06812					Sham#25	0.738447	0.877579	1.05873					Sham#25	0.985214	0.71781	1.062					Sham#25	0.487991	0.685363	1.06692
	Sham#25	0.381741	0.775446	1.07989					Sham#25	0.426654	0.786829	1.10153					Sham#25	0.37847	0.801819	1.03351					Sham#25	0.615216	0.659734	1.05843
	Sham#25	0.24874	0.761143	1.04387					Sham#25	0.760218	0.783448	1.10187					Sham#25	0.507771	0.692029	1.08529					Sham#25	0.747019	0.589435	1.0694
	Sham#25	0.215761	0.690334	1.11941					Sham#25	0.665842	0.888459	1.06827					Sham#25	0.449696	0.591944	1.03904					Sham#25	0.452672	0.539448	1.04837
	Sham#25	0.468014	0.835171	1.10784					Sham#25	0.458458	0.683909	1.02762					Sham#25	0.566126	0.630368	1.05881					Sham#25	0.571808	0.650733	1.05612
	Sham#25	0.472034	0.727043	1.09682					Sham#25	0.554139	0.870262	1.0917					Sham#25	0.355148	0.717519	1.04997					Sham#25	0.704249	0.579901	1.06148
	Sham#25	0.635496	0.748676	1.06591					Sham#25	0.609449	0.728315	1.18855					Sham#25	0.393419	0.649539	1.0578					Sham#25	0.746619	0.601909	1.05396
	Sham#25	0.662472	0.803653	1.07159					Sham#25	0.90149	0.906354	1.07507					Sham#25	0.778577	0.630107	1.06631					Sham#25	0.525863	0.628952	1.05522
	Sham#25	0.19442	0.597051	1.02173					Sham#25	0.46695	0.810501	1.09929					Sham#25	0.626987	0.575746	1.05336					Sham#25	0.546092	0.695821	1.06664
	Sham#25	0.379782	0.74322	1.04234					Sham#25	0.481837	0.881349	1.1247					Sham#25	0.41603	0.688046	1.0611					Sham#25	0.932888	0.632864	1.06401
	Sham#25	0.247939	0.774315	1.04983					Sham#25	0.158952	0.639808	1					Sham#25	0.599244	0.586059	1.05371					Sham#25	0.388073	0.589567	1.04109
	Sham#25	0.372376	0.732218	1.04848					Sham#25	0.828766	0.861431	1.06283					Sham#25	0.454864	0.672995	1.05032					Sham#25	0.264628	0.718359	1.01989
	Sham#25	0.486562	0.742831	1.04051					Sham#25	0.411823	0.839747	1.01506					Sham#25	0.931767	0.585365	1.02511					Sham#25	0.38395	0.634369	1.09053
	Sham#25	0.249538	0.642195	1.04256					Sham#25	0.447367	0.891293	1.08587					Sham#25	0.864023	0.730284	1.06704					Sham#25	0.526052	0.660284	1.072
	Sham#25	0.56788	0.690454	1.0541					Sham#25	0.753647	0.889459	1.05935					Sham#25	0.360982	0.60828	1.03652					Sham#25	0.917784	0.615423	1.05633
	Sham#25	0.690124	0.746597	1.37891					Sham#25	0.37689	0.848834	1.05519					Sham#25	0.420075	0.601267	1.03281					Sham#25	0.791375	0.639072	1.0593
	Sham#25	0.282095	0.667612	1.05913					Sham#25	0.566477	0.853222	1.06249					Sham#25	0.444019	0.620367	1.04983					Sham#25	0.550988	0.657064	1.06452
	Sham#25	0.730865	0.660129	1.23767					Sham#25	0.633929	0.90344	1.05807					Sham#25	0.378075	0.631249	1.03897					Sham#25	0.996258	0.719045	1.0756
	Sham#25	0.327916	0.685204	1.02969					Sham#25	0.657347	0.845029	1.05278					Sham#25	0.581895	0.603057	1.04651					Sham#25	0.409888	0.646147	1.05755
	Sham#25	0.73939	0.771264	1.0606					Sham#25	0.138198	0.812507	1					Sham#25	0.586662	0.690288	1.06051					Sham#25	0.673344	0.604182	1.07636
	Sham#25	0.890388	0.653676	1.04987					Sham#25	0.447478	0.865961	1.06561					Sham#25	1.04803	0.622119	1.06167					Sham#25	0.502255	0.681372	1.07593
	Sham#25	0.561007	0.745028	1.0514					Sham#25	0.532068	0.683141	1.12204					Sham#25	0.491546	0.723613	1.05755					Sham#25	1.09341	0.667215	1.06381
	Sham#25	0.347217	0.702587	1.05284					Sham#25	0.318842	0.78113	1					Sham#25	0.524632	0.781707	1.33842					Sham#25	0.484206	0.717214	1.10149
	Sham#25	0.349359	0.778333	1.0571					Sham#25	0.457372	0.870069	1.07981					Sham#25	0.40118	0.66023	1.06775					Sham#25	0.729775	0.649052	1.05991
	Sham#25	0.406109	0.813911	1.07151					Sham#25	0.56753	0.826201	1.06658					Sham#25	0.463851	0.702737	1.06684					Sham#25	0.416508	0.594966	1.06498
	Sham#25	0.492152	0.718155	1.07086					Sham#25	0.689042	0.89898	1.08542					Sham#25	0.749611	0.735587	1.05798					Sham#25	0.703542	0.652965	1.06549
	Sham#25	0.856682	0.753918	1.06798					Sham#25	0.457263	0.81226	1.04824					Sham#25	1.1984	0.651075	1.06128					Sham#25	0.436792	0.623482	1.07434
	Sham#25	0.263121	0.725841	1.0662					Sham#25	0.45759	0.720609	1.06346					Sham#25	1.10198	0.734709	1.075					Sham#25	0.721551	0.702599	1.06025
	Sham#25	0.266874	0.795616	1.00235					Sham#25	0.755756	0.896217	1.01697					Sham#25	0.323795	0.603867	1.04289					Sham#25	0.531414	0.640508	1.05945
	Sham#25	0.590212	0.806606	1.05546					Sham#25	0.45552	0.835515	1.05984					Sham#25	0.900828	0.628068	1.03673					Sham#25	1.46628	0.4953	1.06914
	Sham#25	0.457046	0.712112	1.04985					Sham#25	0.322099	0.560491	1.01287					Sham#25	0.627066	0.665356	1.0593					Sham#25	0.578466	0.739323	1.06506
	Sham#25	0.334077	0.696009	1.02487					Sham#25	0.580869	0.866767	1.05091					Sham#25	0.480183	0.689686	1.05368					Sham#25	0.454208	0.708381	1.12957
	Sham#25	0.56145	0.733457	1.03095					Sham#25	0.672235	0.844703	1.06536					Sham#25	0.885122	0.664681	1.06203					Sham#25	0.405864	0.655303	1.05605
	Sham#25	0.21851	0.677831	1.02273					Sham#25	0.331086	0.881081	1.05459					Sham#25	0.501066	0.640562	1.06269					Sham#25	0.680983	0.670314	1.06069
	Sham#25	0.273501	0.711279	1.00325					Sham#25	0.40439	0.920609	1.05251					Sham#25	0.985819	0.688505	1.03534					Sham#25	0.606504	0.664032	1.06774
	Sham#25	0.466417	0.74222	1.04779					Sham#25	0.451462	0.862539	1.05695					Sham#25	0.603627	0.616419	1.06155					Sham#25	0.387046	0.688642	1.08169
	Sham#25	0.547275	0.78043	1.07102					Sham#25	0.635183	0.877938	1.04859					Sham#25	0.60272	0.664011	1.05304					Sham#25	0.389735	0.706662	1.06441
	Sham#25	0.244708	0.725816	1.0322					Sham#25	0.484308	0.882593	1.04199					Sham#25	0.556467	0.685122	1.04456					Sham#25	0.716571	0.611514	1.05536
	Sham#25	0.241434	0.758364	1.02014					Sham#25	0.542987	0.891731	1.06744					Sham#25	0.568755	0.641924	1.04903					Sham#25	0.842987	0.60258	1.05857
	Sham#25	0.546638	0.534372	1.04356					Sham#25	0.576917	0.783881	1.03443					Sham#25	0.512645	0.65839	1.05924					Sham#25	0.473928	0.65037	1.07876
	Sham#25	0.534679	0.695263	1.03744					Sham#25	0.278903	0.865431	1.04451					Sham#25	0.580012	0.729429	1.06405					Sham#25	0.395813	0.630432	1.06352
	Sham#25	0.577606	0.783515	1.06906					Sham#25	0.395184	0.78355	1.05845					Sham#25	0.378207	0.599123	1.04761					Sham#25	0.432443	0.72003	1.03802
	Sham#25	0.534679	0.812356	1.05696					Sham#25	0.655453	0.91955	1.0775					Sham#25	0.27131	0.698629	1.03708					Sham#25	0.463314	0.592149	1.0641
	Sham#25	0.740935	0.726171	1.05116					Sham#25	0.320832	0.774412	1.00311					Sham#25	0.244708	0.74023	1.05056					Sham#25	0.366316	0.715879	1.01957
	Sham#25	0.33998	0.742848	1.07516					Sham#25	0.402418	0.837132	1.07823					Sham#25	0.696865	0.602683	1.05559					Sham#25	0.436792	0.591082	1.06081
	Sham#25	0.409281	0.80631	1.06377					Sham#25	0.567354	0.863802	1.06771					Sham#25	0.441097	0.617888	1.06792					Sham#25	0.430368	0.722645	1.09503
	Sham#25	0.35766	0.662069	1.02999					Sham#25	0.328371	0.915292	1.12858					Sham#25	0.559764	0.661775	1.05433					Sham#25	1.02713	0.766854	1.07652
	Sham#25	0.400436	0.575878	1.01889					Sham#25	0.516318	0.862343	1.00157					Sham#25	0.448477	0.628996	1.05909					Sham#25	0.568143	0.670473	1.05938
	Sham#25	0.498678	0.69472	1.0514					Sham#25	0.668823	0.708379	1.09641					Sham#25	0.597831	0.638519	1.06425					Sham#25	0.543993	0.633984	1.06516
	Sham#25	0.485744	0.685048	1.05259					Sham#25	0.683898	0.708658	1.07426					Sham#25	0.477482	0.600217	1.05442					Sham#25	0.400436	0.726575	1.07204
	Sham#25	0.579583	0.653823	1.05642					Sham#25	0.502057	0.880149	1.08637					Sham#25	0.909291	0.762787	1.06989					Sham#25	0.364001	0.733097	1.0262
	Sham#25	0.460299	0.742586	1.05662					Sham#25	0.580869	0.898096	1.07725					Sham#25	0.558252	0.644138	1.05925					Sham#25	0.512256	0.628243	1.06084
	Sham#25	0.534679	0.68715	1.05646					Sham#25	0.450248	0.731594	1.08597					Sham#25	0.467801	0.702445	1.02316					Sham#25	0.37768	0.734973	1.08381
	Sham#25	0.390882	0.733653	1.04245					Sham#25	0.59307	0.730583	1.07838					Sham#25	0.653401	0.744191	1.05785					Sham#25	0.869875	0.597985	1.05886
	Sham#25	0.645128	0.649687	1.04286					Sham#25	0.264628	0.750703	1.01598					Sham#25	0.358216	0.722847	1.05362					Sham#25	0.399814	0.624438	1.0635
	Sham#25	0.334969	0.589814	1.01902					Sham#25	0.734124	0.782211	1.06638					Sham#25	0.573631	0.694789	1.04534					Sham#25	0.758777	0.679123	1.06388
	Sham#25	0.567004	0.754762	1.09379					Sham#25	0.43405	0.906435	1.06437					Sham#25	0.412307	0.653929	1.06266					Sham#25	0.433362	0.67145	1.06807
	Sham#25	0.662022	0.620309	1.04306					Sham#25	0.564718	0.830177	1.05626					Sham#25	0.560209	0.672982	1.06403					Sham#25	0.483795	0.602853	1.05044
	Sham#25	0.671051	0.767443	1.13912					Sham#25	0.483692	0.848173	1.06342					Sham#25	0.782908	0.680257	1.05435					Sham#25	0.502453	0.596498	1.08187
	Sham#25	0.707912	0.743404	1.06002					Sham#25	0.530008	0.887991	1.07345					Sham#25	0.466097	0.725561	1.04659					Sham#25	0.584198	0.60177	1.07485
	Sham#25	0.439742	0.733352	1.04856					Sham#25	0.193394	0.800438	1.03773					Sham#25	0.671865	0.74157	1.05258					Sham#25	0.30868	0.789924	1.02075
	Sham#25	0.270943	0.74713	1.03206					Sham#25	0.586747	0.75368	1.07369					Sham#25	0.411341	0.649947	1.04547					Sham#25	0.476022	0.621147	1.06678
	Sham#25	0.394807	0.733449	1.04284					Sham#25	0.601049	0.866407	1.04809					Sham#25	0.447033	0.597672	1.03896					Sham#25	0.438837	0.687626	1.05849
	Sham#25	0.718235	0.69232	1.06514					Sham#25	0.367401	0.864236	1.05392					Sham#25	1.38406	0.620943	1.07007					Sham#25	0.55207	0.562296	1.0607
	Sham#25	0.680545	0.703614	1.04897					Sham#25	0.676881	0.801856	1.00747					Sham#25	0.586068	0.756499	1.0667					Sham#25	0.423612	0.800337	1.02066
	Sham#25	0.442898	0.742136	1.06613					Sham#25	0.348929	0.873873	1.05897					Sham#25	0.603297	0.642976	1.05307					Sham#25	1.01896	0.752764	1.06662
	Sham#25	0.295863	0.811717	1.0163					Sham#25	0.397193	0.75536	1.06257					Sham#25	0.534865	0.654838	1.0612					Sham#25	0.460083	0.650687	1.06413
	Sham#25	0.361808	0.742521	1.01308					Sham#25	0.391899	0.837349	1.06639					Sham#25	1.18987	0.651683	1.06956					Sham#25	0.518529	0.660321	1.07193
	Sham#25	0.675115	0.685728	1.05634					Sham#25	0.563837	0.709488	1.10735					Sham#25	0.841806	0.711614	1.06559					Sham#25	0.434508	0.660302	1.07224
	Sham#25	0.342603	0.665365	1.03955					Sham#25	0.505316	0.786333	1.03484					Sham#25	0.65765	0.674912	1.07157					Sham#25	0.930485	0.720663	1.10099
	Sham#25	0.460947	0.798469	1.06832					Sham#25	0.485744	0.654396	1.05852					Sham#25	0.37291	0.661591	1.06823					Sham#25	0.641262	0.87751	1.07992
	Sham#25	0.365364	0.626266	1.03404					Sham#25	0.330183	0.864615	1.01916					Sham#25	0.331236	0.713098	1.04681					Sham#25	0.495476	0.697945	1.03812
	Sham#25	0.502057	0.745744	1.0702					Sham#25	0.61465	0.765657	1.04823					Sham#25	0.815273	0.738523	1.06775					Sham#25	0.657801	0.639921	1.06439
	Sham#25	0.620368	0.74864	1.05981					Sham#25	0.549542	0.880872	1.01714					Sham#25	0.43405	0.684841	1.05546					Sham#25	0.958396	0.597867	1.0472
	Sham#25	0.495877	0.738448	1.06766					Sham#25	0.436791	0.900832	1.10718					Sham#25	0.795262	0.662631	1.06428					Sham#25	0.517184	0.671732	1.07358
	Sham#25	0.354026	0.684257	1.06232					Sham#25	0.282799	0.808893	1.02621					Sham#25	0.369964	0.622112	1.01438					Sham#25	0.492859	0.677177	1.06975
	Sham#25	0.308697	0.724077	1.05042					Sham#25	0.414593	0.697804	1.07924					Sham#25	0.615943	0.662605	1.0585					Sham#25	0.484719	0.664073	1.08972
	Sham#25	0.450469	0.729683	1.02442					Sham#25	0.744885	0.890637	1.05026					Sham#25	1.65405	0.324348	1.07956					Sham#25	0.476126	0.686863	1.02809
	Sham#25	0.478627	0.709923	1.05386					Sham#25	0.390627	0.871842	1.13598					Sham#25	0.483692	0.694892	1.0687					Sham#25	0.848397	0.726912	1.06861
	Sham#25	0.581382	0.71718	1.05145					Sham#25	0.262363	0.835449	1.04722					Sham#25	0.639086	0.623537	1.04165					Sham#25	0.503245	0.63278	1.05922
	Sham#25	0.628651	0.765135	1.04818					Sham#25	0.483486	0.756322	1.09108					Sham#25	0.860736	0.7486	1.05565					Sham#25	0.408429	0.714832	1.0372
	Sham#25	0.328976	0.834607	1.02486					Sham#25	0.382392	0.811057	1.07549					Sham#25	0.71671	0.610745	1.06332					Sham#25	0.559942	0.510686	1.0347
	Sham#25	0.567705	0.808437	1.06062					Sham#25	0.417462	0.808399	1.05638					Sham#25	0.850739	0.648363	1.04663					Sham#25	0.893733	0.727793	1.06647
	Sham#25	0.246732	0.883206	1.02667					Sham#25	0.619967	0.669097	1.09463					Sham#25	0.381871	0.610242	1.05304					Sham#25	0.663822	0.768113	1.07159
	Sham#25	0.493061	0.705224	1.0509					Sham#25	0.691132	0.65996	1.09546					Sham#25	0.345926	0.696163	1.05751					Sham#25	1.66618	0.285581	1.12143
	Sham#25	1.0505	0.677849	1.4148					Sham#25	0.649125	0.853184	1.06298					Sham#25	0.659689	0.747155	1.05618					Sham#25	0.490127	0.693913	1.04299
	Sham#25	0.29519	0.767931	1.03193					Sham#25	0.648511	0.682108	1.17883					Sham#25	0.484719	0.550246	1.02285					Sham#25	0.474659	0.825626	1.02988
	Sham#25	0.54682	0.773874	1.0456					Sham#25	0.470346	0.845976	1.09206					Sham#25	0.48328	0.676996	1.05124					Sham#25	0.477899	0.686255	1.07325
	Sham#25	0.321018	0.723972	1.07841					Sham#25	0.716015	0.730406	1.07373					Sham#25	1.00911	0.673995	1.05724					Sham#25	0.526146	0.623621	1.07227
	Sham#25	0.364409	0.80533	1					Sham#25	0.693288	0.761661	1.10283					Sham#25	0.525484	0.617795	1.05744					Sham#25	0.420075	0.718673	1.08521
	Sham#25	0.447589	0.757986	1.04672					Sham#25	0.515547	0.715934	1.07055					Sham#25	0.637996	0.665853	1.04972					Sham#25	0.472456	0.619661	1.05847
	Sham#25	0.633929	0.685783	1.05237					Sham#25	0.474137	0.869458	1.02197					Sham#25	0.417581	0.634363	1.0467					Sham#25	0.8057	0.627772	1.06362
	Sham#25	0.719342	0.639951	1.04274					Sham#25	0.627701	0.714391	1.05876					Sham#25	0.493263	0.665659	1.04059					Sham#25	0.943912	0.61814	1.06677
	Sham#25	0.581981	0.740441	1.0494					Sham#25	0.841688	0.80845	1.08451					Sham#25	0.598413	0.705125	1.07307					Sham#25	0.624284	0.687062	1.06126
	Sham#25	0.697579	0.767941	1.04362					Sham#25	0.630783	0.761832	1.08017					Sham#25	0.478523	0.664023	1.06699					Sham#25	0.455847	0.646666	1.06631
	Sham#25	0.874835	0.70231	1.12133					Sham#25	0.477899	0.743757	1.13998					Sham#25	1.04784	0.667379	1.06033					Sham#25	0.741539	0.691071	1.06559
	Sham#25	0.529069	0.716874	1.07049					Sham#25	0.484103	0.818703	1.06798					Sham#25	0.89529	0.734978	1.0623					Sham#25	0.412669	0.656766	1.06932
	Sham#25	0.475395	0.729847	1.05831					Sham#25	0.666813	0.924391	1.05067					Sham#25	0.442898	0.739838	1.05978					Sham#25	0.518625	0.675211	1.06937
	Sham#25	0.392659	0.656279	1.08233					Sham#25	0.528693	0.765679	1.08024					Sham#25	0.856914	0.746115	1.06956					Sham#25	0.608387	0.652889	1.06935
	Sham#25	0.397443	0.75023	1.06171					Sham#25	0.430599	0.801654	1.00304					Sham#25	0.57259	0.619352	1.05636					Sham#25	0.479976	0.69121	1.08164
	Sham#25	0.285251	0.796483	1.04979					Sham#25	0.397443	0.808681	1.0735					Sham#25	0.613353	0.595634	1.05232					Sham#25	1.0418	0.66898	1.06238
	Sham#25	0.400311	0.715102	1.05382					Sham#25	0.284203	0.788657	1.012					Sham#25	0.410978	0.697737	1.06436					Sham#25	1.2341	0.602202	1.05971
	Sham#25	0.535794	0.653284	1.03872					Sham#25	0.635496	0.819961	1.06961					Sham#25	0.433247	0.607035	1.04167					Sham#25	0.50047	0.750286	1.07456
	Sham#25	0.429558	0.720801	1.0638					Sham#25	0.333779	0.895838	1.27952					Sham#25	0.514968	0.673252	1.06322					Sham#25	0.339101	0.803605	1.04934
	Sham#25	1.00322	0.717363	1.06047					Sham#25	0.526619	0.847892	1.04493					Sham#25	0.469287	0.662289	1.0585					Sham#25	0.354868	0.809692	1.05251
	Sham#25	0.453769	0.648791	1.04985					Sham#25	0.136386	0.742152	1.01423					Sham#25	0.414113	0.699187	1.03972					Sham#25	0.460083	0.787882	1.06088
	Sham#25	0.598746	0.716285	1.05407					Sham#25	0.753251	0.808889	1.05837					Sham#25	0.866495	0.680977	1.06066					Sham#25	0.69608	0.728864	1.06603
	Sham#25	1.21653	0.759143	1.08801					Sham#25	0.754307	0.848033	1.06215					Sham#25	0.640175	0.591895	1.06276					Sham#25	0.372109	0.687804	1.03147
	Sham#25	0.746353	0.695479	1.05751					Sham#25	0.337631	0.757392	1.05378					Sham#25	0.677908	0.752861	1.04546					Sham#25	0.435423	0.665839	1.06854
	Sham#25	0.528504	0.741465	1.07097					Sham#25	0.380959	0.744498	1.16806					Sham#25	0.543536	0.532192	1.03733					Sham#25	0.332585	0.656811	1.07415
	Sham#25	0.345206	0.748188	1.07302					Sham#25	0.538572	0.892872	1.07948					Sham#25	0.388329	0.648143	1.06839					Sham#25	0.756414	0.804625	1.0696
	Sham#25	0.734395	0.656623	1.07058					Sham#25	0.509433	0.830557	1.08308					Sham#25	1.27513	0.675111	1.05948					Sham#25	0.364547	0.725888	1.07424
	Sham#25	0.393419	0.700462	1.04378					Sham#25	0.390627	0.892363	1.05242					Sham#25	0.530196	0.676305	1.05376					Sham#25	0.410494	0.711813	1.06258
	Sham#25	0.447812	0.680129	1.06175					Sham#25	0.516511	0.794733	1.06713					Sham#25	0.483692	0.720385	1.07035					Sham#25	0.607651	0.610666	1.06908
	Sham#25	0.427235	0.791087	1.04318					Sham#25	0.356964	0.908189	1.0335					Sham#25	0.358216	0.651202	1.04243					Sham#25	0.450248	0.680345	1.07325
	Sham#25	0.548183	0.795373	3.90754					Sham#25	0.363864	0.839134	1.0403					Sham#25	0.561893	0.744759	1.05413					Sham#25	0.463207	0.730726	1.04735
	Sham#25	0.38148	0.661971	1.05829					Sham#25	0.401304	0.824106	1.06877					Sham#25	0.303498	0.780562	1.04422					Sham#25	0.666216	0.59054	1.07981
	Sham#25	0.514581	0.688745	1.07264					Sham#25	0.457807	0.832582	1.05721					Sham#25	0.397443	0.660515	1.05417					Sham#25	0.398568	0.600593	1.07301
	Sham#25	0.356127	0.828374	1.06473					Sham#25	0.541611	0.815505	1.03915					Sham#25	0.833135	0.70388	1.05628					Sham#25	0.400187	0.628119	1.05491
	Sham#25	0.443795	0.706911	1.06093					Sham#25	0.450911	0.834863	1.0256					Sham#25	0.463314	0.588427	1.05442					Sham#25	0.657045	0.720102	1.06538
	Sham#25	0.436564	0.734712	1.08037					Sham#25	0.372376	0.894339	1.05744					Sham#25	0.408551	0.646588	1.04688					Sham#25	0.527563	0.672645	1.07148
	Sham#25	0.365637	0.763894	1.06279					Sham#25	0.344341	0.934016	1.01193					Sham#25	0.423142	0.645104	1.03547					Sham#25	0.540784	0.683715	1.06684
	Sham#25	0.373709	0.685138	1.06064					Sham#25	0.419601	0.863255	1.07575					Sham#25	0.357938	0.641779	1.04818					Sham#25	0.481321	0.683334	1.04616
	Sham#25	0.267432	0.714304	1.06395					Sham#25	0.471719	0.897805	1.03964					Sham#25	0.310784	0.704077	1.03493					Sham#25	0.442673	0.716586	1.06824
	Sham#25	0.642347	0.787038	1.05688					Sham#25	0.475604	0.882903	1.0461					Sham#25	0.509921	0.732997	1.05676					Sham#25	0.740935	0.656397	1.05885
	Sham#25	0.393166	0.779047	1.06724					Sham#25	0.543353	0.825131	1.05193					Sham#25	0.401428	0.720108	1.05631					Sham#25	0.357382	0.589843	1.05709
	Sham#25	0.525106	0.76581	1.05728					Sham#25	0.323948	0.789714	1.03893					Sham#25	0.638931	0.767271	1.063					Sham#25	0.404513	0.687415	1.0923
	Sham#25	0.307567	0.684509	1.05445					Sham#25	0.431291	0.911475	1.02301					Sham#25	0.353464	0.704698	1.06261					Sham#25	0.489416	0.614505	1.06068
	Sham#25	0.528787	0.628198	1.06077					Sham#25	0.221673	0.754122	1.00014					Sham#25	0.718442	0.708537	1.06338					Sham#25	0.544085	0.647631	1.04109
	Sham#25	0.499475	0.711076	1.05481					Sham#25	0.583432	0.798733	1.07372					Sham#25	0.384984	0.665356	1.06734					Sham#25	0.556557	0.702216	1.05194
	Sham#25	0.315707	0.827941	1.08004					Sham#25	0.592735	0.838651	1.06925					Sham#25	0.526808	0.683586	1.05581					Sham#25	0.325786	0.688181	1.04963
	Sham#25	0.571373	0.749116	1.04469					Sham#25	0.46631	0.808221	1.0348					Sham#25	0.388329	0.721326	1.07391					Sham#25	1.26856	0.573018	1.07364
	Sham#25	0.327309	0.691201	1.05062					Sham#25	0.53132	0.677243	1.06493					Sham#25	0.309662	0.674995	1.06565					Sham#25	0.486665	0.611619	1.05891
	Sham#25	0.375038	0.733429	1.04403					Sham#25	0.406231	0.810224	1.04028					Sham#25	0.376361	0.634497	1.05976					Sham#25	0.554049	0.70635	1.05894
	Sham#25	0.373176	0.752978	1.03248					Sham#25	0.328825	0.933682	1.08642					Sham#25	0.40928	0.701366	1.04279					Sham#25	0.45965	0.775092	1.09045
	Sham#25	0.433592	0.62119	1.05913					Sham#25	0.528496	0.811152	1.04078					Sham#25	0.432903	0.630597	1.06051					Sham#25	0.493968	0.671157	1.20684
	Sham#25	0.457915	0.77039	1.05819					Sham#25	0.388329	0.778938	1.03238					Sham#25	0.546274	0.695331	1.06066					Sham#25	0.504922	0.640529	1.07106
	Sham#25	0.316022	0.727689	1.05472					Sham#25	0.639553	0.897189	1.05662					Sham#25	0.321173	0.692483	1.06753					Sham#25	0.790872	0.719175	1.07195
	Sham#25	0.368887	0.670389	1.06567					Sham#25	0.388457	0.869635	1.0547					Sham#25	0.392786	0.589473	1.05041					Sham#25	0.476648	0.594477	1.06258
	Sham#25	0.412187	0.75318	1.03929					Sham#25	0.539126	0.773506	1.04678					Sham#25	0.441323	0.643377	1.04488					Sham#25	0.784558	0.740095	1.06241
	Sham#25	0.261604	0.734724	1.05658					Sham#25	0.339683	0.657048	1.00016					Sham#25	0.69558	0.724803	1.0667					Sham#25	0.629678	0.60791	1.067
	Sham#25	0.393166	0.805913	1.05849					Sham#25	0.349502	0.869874	1.02857					Sham#25	0.639864	0.732509	1.06365					Sham#25	0.852375	0.682514	1.06717
	Sham#25	0.445138	0.743069	1.05439					Sham#25	0.578896	0.742653	1.07202					Sham#25	0.366723	0.677847	1.0391					Sham#25	0.378995	0.648135	1.03914
	Sham#25	0.31931	0.765352	1.03916					Sham#25	0.4177	0.819635	1.06323					Sham#25	0.522161	0.800685	1.06701					Sham#25	0.294178	0.788695	1.01374
	Sham#25	0.286989	0.643744	1.01602					Sham#25	0.645899	0.779303	1.07548					Sham#25	0.564542	0.673159	1.05897					Sham#25	0.486767	0.644729	1.06465
	Sham#25	0.198471	0.891559	1.00547					Sham#25	0.590718	0.8665	1.06175					Sham#25	0.652335	0.758113	1.07105					Sham#25	0.611079	0.686253	1.05536
	Sham#25	0.621249	0.684498	1.0603					Sham#25	0.679521	0.694389	1.05259					Sham#25	0.46695	0.700677	1.05742					Sham#25	0.36618	0.619023	1.06484
	Sham#25	0.348647	0.694391	1.10096					Sham#25	0.745152	0.712274	1.02119					Sham#25	0.343183	0.547191	1.03222					Sham#25	0.448477	0.70189	1.07183
	Sham#25	0.254469	0.799863	1.02926					Sham#25	0.393166	0.902599	1.05004					Sham#25	0.632437	0.703587	1.06988					Sham#25	0.149935	0.703499	1.0113
	Sham#25	0.643584	0.702675	1.0377					Sham#25	0.668452	0.680008	1.05334					Sham#25	0.378338	0.649951	1.04785					Sham#25	0.699288	0.738629	1.06155
	Sham#25	0.289749	0.73301	1.04283					Sham#25	0.637606	0.928296	1.06906					Sham#25	0.628413	0.714609	1.05672					Sham#25	0.496178	0.720699	1.05992
	Sham#25	0.433133	0.613292	1.05217					Sham#25	0.381871	0.877066	1.05512					Sham#25	0.608142	0.707003	1.0743					Sham#25	0.286642	0.703927	1.01319
	Sham#25	0.373975	0.783841	1.04889					Sham#25	0.391136	0.788248	1.01082					Sham#25	0.580098	0.626223	1.05481					Sham#25	0.60305	0.636529	1.05988
	Sham#25	0.325328	0.743306	1.05434					Sham#25	0.461486	0.865159	1.05156					Sham#25	0.56207	0.669352	1.05742					Sham#25	0.405864	0.713297	1.05944
	Sham#25	0.476856	0.74454	1.06778					Sham#25	0.474976	0.706179	1.05665					Sham#25	1.0125	0.668275	1.05644					Sham#25	0.375568	0.678361	1.03284
	Sham#25	0.517761	0.714566	1.07122					Sham#25	0.369964	0.683982	1.04562					Sham#25	0.511285	0.696071	1.06364					Sham#25	0.438269	0.676231	1.0494
	Sham#25	0.327613	0.723571	1.05988					Sham#25	0.222122	0.81819	1.04159					Sham#25	0.917459	0.722848	1.0644					Sham#25	0.422201	0.669981	1.06239
	Sham#25	0.480183	0.751337	1.06085					Sham#25	0.313176	0.876859	1.02782					Sham#25	0.624523	0.570988	1.03276					Sham#25	0.479146	0.635643	1.09261
	Sham#25	0.519296	0.749361	1.05219					Sham#25	0.607978	0.859627	1.05924					Sham#25	0.433133	0.596908	1.05348					Sham#25	0.655757	0.711744	1.09231
	Sham#25	0.454864	0.692316	1.06493					Sham#25	0.45661	0.715038	1.04871					Sham#25	0.37517	0.730527	1.04214					Sham#25	0.432673	0.621525	1.0625
	Sham#25	0.358355	0.738268	1.03729					Sham#25	0.667707	0.740361	1.06877					Sham#25	0.371038	0.694906	1.05438					Sham#25	0.511868	0.637219	1.06024
	Sham#25	0.527563	0.668427	1.05929					Sham#25	0.467163	0.721512	1.0598					Sham#25	0.458567	0.692384	1.06395					Sham#25	0.665768	0.67206	1.06926
	Sham#25	0.325022	0.720825	1.065					Sham#25	0.537278	0.916715	1.05422					Sham#25	0.933047	0.710873	1.06825					Sham#25	1.01358	0.649703	1.05893
	Sham#25	0.583091	0.759415	1.06699					Sham#25	0.342022	0.88469	1.06779					Sham#25	0.584964	0.701378	1.05901					Sham#25	0.447145	0.602968	1.03641
	Sham#25	0.328674	0.67306	1.00869					Sham#25	0.703189	0.882403	1.05833					Sham#25	0.97338	0.721482	1.06216					Sham#25	1.00629	0.70649	1.06361
	Sham#25	0.273501	0.740872	1.10092					Sham#25	0.758974	0.889188	1.08029					Sham#25	0.473298	0.705607	1.06136					Sham#25	0.555931	0.636408	1.04897
	Sham#25	0.413993	0.650516	1.04245					Sham#25	0.697294	0.916935	1.05336					Sham#25	0.585814	0.716346	1.06902					Sham#25	1.58159	0.505447	1.08001
	Sham#25	0.450248	0.757048	1.05702					Sham#25	0.63031	0.866474	1.04229					Sham#25	0.342893	0.597742	1.05637					Sham#25	0.566126	0.645857	1.0675
	Sham#25	0.477691	0.761124	1.0595					Sham#25	0.952931	0.843361	1.04446					Sham#25	0.917621	0.796486	1.06885					Sham#25	0.507771	0.635397	1.06198
	Sham#25	0.672087	0.697782	1.05198					Sham#25	0.490026	0.697217	1.06273					Sham#25	0.4177	0.661418	1.05754					Sham#25	0.410373	0.570464	1.06692
	Sham#25	0.349928	0.755172	1.05727					Sham#25	0.542162	0.653009	1.06413					Sham#25	0.43861	0.673886	1.05864					Sham#25	0.400559	0.635431	1.07847
	Sham#25	0.277114	0.746679	1.0527					Sham#25	0.683898	0.911649	1.06767					Sham#25	0.3529	0.542171	1.03622					Sham#25	0.306433	0.758494	1.02586
	Sham#25	0.366994	0.663843	1.07082					Sham#25	0.554408	0.660996	1.0766					Sham#25	0.325939	0.596183	1.04574					Sham#25	0.548455	0.635376	1.05619
	Sham#25	0.526713	0.703124	1.06639					Sham#25	0.587933	0.757952	1.06581					Sham#25	0.483177	0.722014	1.05397					Sham#25	0.495777	0.673376	1.10172
	Sham#25	0.359187	0.615907	1.05208					Sham#25	0.440872	0.891996	1.06102					Sham#25	0.350779	0.704649	1.06398					Sham#25	0.50679	0.670338	1.06426
	Sham#25	0.303334	0.699415	1.06417					Sham#25	0.766603	0.821178	1.0566					Sham#25	0.344918	0.674713	1.04766					Sham#25	1.29986	0.744267	1.099
	Sham#25	0.491039	0.807585	1.02232					Sham#25	0.635418	0.885145	1.06052					Sham#25	0.764394	0.651614	1.05512					Sham#25	0.415073	0.680409	1.07057
	Sham#25	0.516703	0.708444	1.05132					Sham#25	0.516896	0.944044	1.06165					Sham#25	0.882533	0.766194	1.0596					Sham#25	0.444915	0.599133	1.0684
	Sham#25	0.645282	0.778664	1.06157					Sham#25	0.52982	0.751431	1.05812					Sham#25	1.23366	0.662985	1.05695					Sham#25	0.77126	0.661292	1.06981
	Sham#25	0.461809	0.690166	1.04826					Sham#25	0.571024	0.881658	1.06068					Sham#25	0.480597	0.612561	1.05885					Sham#25	0.504232	0.598814	1.07606
	Sham#25	0.716779	0.736009	1.06472					Sham#25	0.555483	0.669228	1.04934					Sham#25	0.363317	0.554888	1.04115					Sham#25	0.388841	0.640572	1.07021
	Sham#25	0.430137	0.666409	1.03832					Sham#25	0.395813	0.868072	1.03456					Sham#25	0.829066	0.706921	1.06187					Sham#25	0.433936	0.600506	1.06433
	Sham#25	0.475185	0.692614	1.04586					Sham#25	0.439403	0.867134	1.02884					Sham#25	0.722033	0.730697	1.05626					Sham#25	0.59941	0.672076	1.06353
	Sham#25	0.396566	0.61574	1.05937					Sham#25	0.434852	0.866933	1.03931					Sham#25	0.493867	0.59719	1.05156					Sham#25	0.510701	0.706325	1.08111
	Sham#25	0.444019	0.653649	1.04991					Sham#25	0.804959	0.904074	1.06079					Sham#25	0.209207	0.68925	1.07689					Sham#25	0.321328	0.671228	1.05393
	Sham#25	0.392406	0.755698	1.05863					Sham#25	0.351064	0.81313	1.07124					Sham#25	0.601067	0.645513	1.05627					Sham#25	0.473508	0.617108	1.05289
	Sham#25	0.587086	0.737787	1.05393					Sham#25	0.465456	0.769768	1.01435					Sham#25	0.651801	0.736008	1.05947					Sham#25	0.35766	0.685036	1.09162
	Sham#25	0.419127	0.655971	1.10966					Sham#25	0.672901	0.895888	1.07937					Sham#25	0.300534	0.749375	1.04747					Sham#25	0.638775	0.626053	1.06245
	Sham#25	0.535609	0.704616	1.05189					Sham#25	0.653553	0.847747	1.05225					Sham#25	0.568668	0.653029	1.05643					Sham#25	0.738582	0.670167	1.06695
	Sham#25	0.339101	0.647167	1.12406					Sham#25	0.581466	0.714875	1.02674					Sham#25	0.569542	0.725535	1.05688					Sham#25	1.01701	0.61879	1.05786
	Sham#25	0.379782	0.847994	1.04979					Sham#25	0.507085	0.853605	1.07831					Sham#25	0.68897	0.686929	1.02715					Sham#25	0.255448	0.862637	1.01149
	Sham#25	0.657043	0.644297	1.05493					Sham#25	0.733175	0.8819	1.04798					Sham#25	0.319777	0.777592	1.0504					Sham#25	0.487379	0.672352	1.06653
	Sham#25	0.206816	0.650711	1.02529					Sham#25	0.597582	0.892442	1.05255					Sham#25	0.492859	0.70034	1.08871					Sham#25	0.484719	0.644946	1.05227
	Sham#25	0.294178	0.816123	1.03604					Sham#25	0.504922	0.711405	1.0278					Sham#25	0.425253	0.602228	1.05187					Sham#25	1.5884	0.455518	1.16021
	Sham#25	0.427585	0.673133	1.06298					Sham#25	0.501066	0.903649	1.0529					Sham#25	0.426654	0.62038	1.05777					Sham#25	0.650349	0.75286	1.06841
	Sham#25	0.263121	0.798563	1.03536					Sham#25	0.699928	0.87856	1.09168					Sham#25	0.655377	0.729724	1.06448					Sham#25	1.33534	0.546103	1.06425
	Sham#25	0.484308	0.735484	1.05757					Sham#25	0.365637	0.777659	1.04431					Sham#25	0.540232	0.740233	1.04233					Sham#25	0.420075	0.70609	1.06373
	Sham#25	0.383431	0.717957	1.04564					Sham#25	0.643275	0.923011	1.06446					Sham#25	0.704884	0.798085	1.08785					Sham#25	0.514388	0.674217	1.07103
	Sham#25	0.765109	0.780259	1.06553					Sham#25	0.632043	0.874979	1.06712					Sham#25	0.46127	0.629592	1.06323					Sham#25	0.525579	0.610198	1.0665
	Sham#25	0.60239	0.807315	1.04104					Sham#25	0.658255	0.918197	1.05958					Sham#25	0.56366	0.59617	1.0598					Sham#25	0.486256	0.583237	1.0571
	Sham#25	0.362906	0.729213	1.03916					Sham#25	0.418652	0.896876	1.03521					Sham#25	0.653477	0.653548	1.06024					Sham#25	0.493061	0.552153	1.06074
	Sham#25	0.273137	0.681025	1.05233					Sham#25	0.365092	0.787578	1.093					Sham#25	0.363864	0.641819	1.06355					Sham#25	0.770744	0.662207	1.06217
	Sham#25	0.883322	0.817962	1.05821					Sham#25	0.37847	0.879492	1.06868					Sham#25	0.434852	0.741468	1.0558					Sham#25	0.563307	0.663515	1.06005
	Sham#25	0.532816	0.661371	1.06715					Sham#25	0.631098	0.860454	1.05343					Sham#25	0.421965	0.65366	1.05946					Sham#25	0.467269	0.598412	1.06221
	Sham#25	0.389224	0.675331	1.0707					Sham#25	0.378995	0.871538	1.04246					Sham#25	0.64559	0.674961	1.04816					Sham#25	0.485129	0.774761	1.04001
	Sham#25	0.357103	0.713899	1.07413					Sham#25	0.57795	0.92742	1.02174					Sham#25	0.430137	0.638559	1.04802					Sham#25	1.03254	0.66893	1.062
	Sham#25	0.225014	0.663603	1.04885					Sham#25	0.557985	0.918023	1.0889					Sham#25	0.417462	0.692557	1.04645					Sham#25	0.406843	0.73258	1.07713
	Sham#25	0.393292	0.772199	1.06619					Sham#25	0.46159	0.888252	1.07941					Sham#25	0.787848	0.668991	1.05385					Sham#25	0.406598	0.670396	1.06957
	Sham#25	0.493867	0.690545	1.05642					Sham#25	0.632673	0.882377	1.06336					Sham#25	0.298874	0.588733	1.03494					Sham#25	0.374241	0.617035	1.06249
	Sham#25	0.447367	0.810415	1.06738					Sham#25	0.582066	0.871352	1.06172					Sham#25	0.517377	0.792473	1.12726					Sham#25	0.653249	0.65049	1.0661
	Sham#25	0.385372	0.685524	4.31956					Sham#25	0.208731	0.847814	1					Sham#25	0.275675	0.644064	1.02084					Sham#25	0.437474	0.636428	1.06535
	Sham#25	0.591727	0.750755	1.04136					Sham#25	0.583687	0.794529	1.07462					Sham#25	0.447256	0.712675	1.0808					Sham#25	1.12622	0.698783	1.06828
	Sham#25	0.391899	0.729434	1.06119					Sham#25	0.752392	0.831967	1.0667					Sham#25	0.369964	0.660633	1.13245					Sham#25	0.454208	0.808066	1.13647
	Sham#25	0.736019	0.781912	1.07041					Sham#25	0.494672	0.938292	1.0718					Sham#25	0.651877	0.624022	1.05729					Sham#25	0.77864	0.645362	1.05927
	Sham#25	0.480804	0.721237	1.07148					Sham#25	0.350638	0.853806	1.05095					Sham#25	0.506299	0.572696	1.054					Sham#25	0.544267	0.653908	1.06183
	Sham#25	0.388073	0.720216	1.05734					Sham#25	0.51574	0.886285	1.06239					Sham#25	0.498877	0.762412	1.06354					Sham#25	0.515354	0.704278	1.07963
	Sham#25	0.37077	0.805341	1.06128					Sham#25	0.656287	0.821384	1.05516					Sham#25	0.412187	0.724792	1.07214					Sham#25	0.489619	0.620926	1.06223
	Sham#25	0.243486	0.57933	1.02589					Sham#25	0.420193	0.848692	1.0547					Sham#25	0.612542	0.754908	1.06028					Sham#25	0.410494	0.598037	1.06658
	Sham#25	0.449142	0.627294	1.03846					Sham#25	0.628413	0.784257	1.05476					Sham#25	0.746819	0.65846	1.05502					Sham#25	0.519583	0.575055	1.07642
	Sham#25	0.597498	0.726639	1.08992					Sham#25	0.324562	0.739373	1.04051					Sham#25	0.433133	0.582136	1.0534					Sham#25	0.557806	0.68909	1.0621
	Sham#25	0.193394	0.757685	1.02641					Sham#25	0.330183	0.737495	1.01966					Sham#25	0.457481	0.646668	1.0663					Sham#25	0.499276	0.590417	1.05594
	Sham#25	0.462024	0.822225	1.03689					Sham#25	0.464815	0.902473	1.03835					Sham#25	0.364547	0.604847	1.0642					Sham#25	0.351488	0.725378	1.0432
	Sham#25	0.411818	0.793957	1.03473					Sham#25	0.629836	0.911213	1.04888					Sham#25	0.429326	0.71364	1.04417					Sham#25	0.878466	0.715813	1.06266
	Sham#25	0.628572	0.768108	1.04818					Sham#25	0.425837	0.867136	1.05223					Sham#25	0.554587	0.614536	1.28071					Sham#25	0.800871	0.627323	1.06979
	Sham#25	0.345782	0.759199	1.04408					Sham#25	0.57752	0.873559	1.05123					Sham#25	0.375435	0.548969	1.04118					Sham#25	0.459217	0.677986	1.07671
	Sham#25	0.337926	0.737763	1.09264					Sham#25	0.735272	0.832465	1.04648					Sham#25	0.657423	0.777562	1.02888					Sham#25	0.598081	0.590319	1.06495
	Sham#25	0.742478	0.657996	1.04027					Sham#25	0.490533	0.855319	1.07428					Sham#25	0.317591	0.630095	1.07633					Sham#25	0.514001	0.636695	1.06225
	Sham#25	0.529257	0.678661	1.05852					Sham#25	0.668303	0.72795	1.0701					Sham#25	0.569978	0.77943	1.06479					Sham#25	0.418533	0.774582	1.02669
	Sham#25	0.61675	0.700267	1.05628					Sham#25	0.772677	0.862002	1.06445					Sham#25	0.596582	0.631441	1.05358					Sham#25	0.98854	0.75724	1.06606
	Sham#25	0.633537	0.740499	1.05713					Sham#25	0.292482	0.805568	1.04804					Sham#25	1.02315	0.711166	1.06384					Sham#25	0.713371	0.746128	1.06587
	Sham#25	0.322255	0.704951	1.05325					Sham#25	0.395184	0.873818	1.05891					Sham#25	0.437019	0.652061	1.0597					Sham#25	0.499276	0.617097	1.07727
	Sham#25	0.315392	0.760623	1.03418					Sham#25	0.501859	0.937685	1.01048					Sham#25	0.45344	0.645489	1.05831					Sham#25	0.595414	0.626418	1.06516
	Sham#25	0.637528	0.730814	1.06233					Sham#25	0.380305	0.853932	1.04096					Sham#25	0.581382	0.672653	1.05491					Sham#25	0.544724	0.629429	1.06291
	Sham#25	0.253101	0.723282	1.04696					Sham#25	0.389863	0.826302	1.08544					Sham#25	0.705519	0.736971	1.05791					Sham#25	0.704037	0.565145	1.08708
	Sham#25	0.478211	0.759682	1.06282					Sham#25	0.387816	0.826225	1.05752					Sham#25	0.673049	0.769522	1.02685					Sham#25	0.724165	0.799867	1.06428
	Sham#25	0.638541	0.782311	1.0578					Sham#25	0.468757	0.86096	1.06613					Sham#25	0.920273	0.625089	1.05589					Sham#25	0.7406	0.632638	1.05996
	Sham#25	0.419838	0.711442	1.11061					Sham#25	0.607159	0.725376	1.05681					Sham#25	0.373975	0.621082	1.05323					Sham#25	0.532442	0.567041	1.059
	Sham#25	0.619807	0.730339	1.0489					Sham#25	1.2144	0.867317	1.31114					Sham#25	0.557628	0.650549	1.05027					Sham#25	0.480079	0.62442	1.05718
	Sham#25	0.384726	0.796213	1.05416					Sham#25	0.500669	0.777674	1.06					Sham#25	0.538757	0.618623	1.05832					Sham#25	0.488908	0.610714	1.05812
	Sham#25	0.331686	0.677077	1.05554					Sham#25	0.615297	0.794179	1.06562					Sham#25	0.690052	0.637287	1.05851					Sham#25	0.384726	0.768049	3.12177
	Sham#25	0.572764	0.730355	1.06337					Sham#25	0.65203	0.790163	1.06033					Sham#25	0.448921	0.649192	1.07371					Sham#25	0.428515	0.595875	1.06084
	Sham#25	0.703047	0.686261	1.06103					Sham#25	0.605108	0.731696	1.05323					Sham#25	0.562158	0.67861	1.06296					Sham#25	0.667707	0.604021	1.0639
	Sham#25	0.350354	0.723302	1.05678					Sham#25	0.423612	0.84952	1.08214					Sham#25	0.501264	0.725293	1.0668					Sham#25	0.455629	0.622724	1.04688
	Sham#25	0.390755	0.787268	1.07871					Sham#25	0.590884	0.677432	1.1269					Sham#25	0.285251	0.725812	1.0254					Sham#25	0.300534	0.718815	1.03626
	Sham#25	0.355708	0.803654	1.07204					Sham#25	0.505611	0.66144	1.05006					Sham#25	0.299207	0.578958	1.04948					Sham#25	0.667707	0.675476	1.06902
	Sham#25	0.591895	0.678757	1.07251					Sham#25	0.417224	0.745803	1.06083					Sham#25	0.306109	0.785363	1.01755					Sham#25	0.466097	0.732324	1.06592
	Sham#25	0.564718	0.737962	1.05912					Sham#25	0.534586	0.743191	1.059					Sham#25	0.731409	0.704129	1.06509					Sham#25	0.421729	0.644243	1.06217
	Sham#25	0.390118	0.615583	1.03166					Sham#25	0.596665	0.700182	1.15278					Sham#25	0.442224	0.615614	1.03736					Sham#25	0.558341	0.628527	1.05782
	Sham#25	0.48901	0.660371	1.05884					Sham#25	0.693933	0.764602	1.04845					Sham#25	0.275675	0.723943	1.02561					Sham#25	0.42805	0.612089	1.06075
	Sham#25	0.402541	0.713349	1.04329					Sham#25	0.258929	0.762654	1.02279					Sham#25	0.541151	0.65511	1.0666					Sham#25	0.772162	0.66529	1.05842
	Sham#25	0.349786	0.768531	1.2219					Sham#25	0.419127	0.894514	1.04602					Sham#25	0.646668	0.66049	1.16264					Sham#25	0.617556	0.670004	1.06588
	Sham#25	0.648665	0.735991	1.06129					Sham#25	0.2882	0.641829	1.06062					Sham#25	0.584964	0.706849	1.0594					Sham#25	0.466097	0.606589	1.06256
	Sham#25	0.45355	0.754926	1.05343					Sham#25	0.436564	0.646798	1.09934					Sham#25	1.59751	0.471409	1.07238					Sham#25	0.659764	0.597202	1.0535
	Sham#25	0.628572	0.739779	1.05489					Sham#25	0.421257	0.867029	1.05917					Sham#25	0.489416	0.642616	1.06514					Sham#25	0.746086	0.755917	1.06556
	Sham#25	0.376361	0.723405	1.06655					Sham#25	0.398069	0.780234	1.02175					Sham#25	0.453989	0.505921	1.04111					Sham#25	0.888487	0.624955	1.06248
	Sham#25	0.261223	0.791302	1.0304					Sham#25	0.60272	0.716287	1.12019					Sham#25	0.632987	0.727595	1.04075					Sham#25	0.570327	0.680338	1.04935
	Sham#25	0.732089	0.777424	1.06001					Sham#25	0.25093	0.734153	1.06584					Sham#25	0.316022	0.693348	1.03765					Sham#25	0.534679	0.600538	1.04457
	Sham#25	0.252707	0.849143	1.0001					Sham#25	0.663822	0.535725	1.08212					Sham#25	0.681421	0.740062	1.05963					Sham#25	0.399316	0.768702	1.02788
	Sham#25	0.669121	0.78363	1.07377					Sham#25	0.538018	0.705105	1.05878					Sham#25	0.633772	0.805935	1.06315					Sham#25	0.492859	0.640843	1.06822
	Sham#25	0.702694	0.650264	1.07417					Sham#25	0.568143	0.84596	1.07628					Sham#25	0.29904	0.631487	1.06619					Sham#25	0.438837	0.665918	1.06366
	Sham#25	0.370635	0.680717	1.0511					Sham#25	0.420312	0.750279	1.06333					Sham#25	0.299705	0.72769	1.01485					Sham#25	0.591895	0.560396	1.07083
	Sham#25	0.536258	0.83622	1.0469					Sham#25	0.588355	0.776507	1.07566					Sham#25	0.484308	0.6582	1.0753					Sham#25	0.450027	0.578742	1.05083
	Sham#25	0.423142	0.81562	1.0589					Sham#25	0.220774	0.826819	1.03896					Sham#25	1.4967	0.491317	1.06979					Sham#25	0.43895	0.698496	1.07254
	Sham#25	0.302842	0.746801	1.08983					Sham#25	0.438723	0.884914	1.04446					Sham#25	0.261604	0.766792	1.0447					Sham#25	1.26212	0.669078	1.11149
	Sham#25	0.741137	0.746235	1.0366					Sham#25	0.468226	0.765821	1.06815					Sham#25	0.403898	0.702892	1.04627					Sham#25	0.570501	0.632153	1.02185
	Sham#25	0.458024	0.701252	1.07243					Sham#25	0.753581	0.718162	1.05761					Sham#25	0.292652	0.660423	1.03624					Sham#25	0.547911	0.673244	1.06742
	Sham#25	0.667558	0.763163	1.05533					Sham#25	0.669269	0.712702	1.06424					Sham#25	0.610916	0.769946	1.04875					Sham#25	1.65543	0.274993	1.06817
	Sham#25	0.678055	0.660224	1.05225					Sham#25	0.448921	0.690708	1.0733					Sham#25	0.410736	0.623477	1.06236					Sham#25	0.692929	0.6367	1.05786
	Sham#25	0.511285	0.825534	1.03212					Sham#25	0.540508	0.79035	1.07433					Sham#25	0.434737	0.724717	1.05341					Sham#25	0.443121	0.597967	1.0605
	Sham#25	0.660367	0.762759	1.07577					Sham#25	0.54106	0.828588	1.0428					Sham#25	0.592399	0.676119	1.037					Sham#25	0.508847	0.631628	1.08184
	Sham#25	0.470557	0.819627	1.0623					Sham#25	0.443795	0.639801	1.23844					Sham#25	0.375568	0.580907	1.05291					Sham#25	0.434737	0.641874	1.06439
	Sham#25	0.56823	0.749167	1.08673					Sham#25	0.736289	0.843278	1.06782					Sham#25	0.264252	0.568142	1.0232					Sham#25	0.407087	0.740404	1.07206
	Sham#25	0.611242	0.770106	1.08517					Sham#25	0.660066	0.880465	1.08811					Sham#25	0.469287	0.659453	1.05634					Sham#25	0.28992	0.679518	1.05318
	Sham#25	0.414593	0.644212	1.05278					Sham#25	0.660216	0.691265	1.05118					Sham#25	0.470769	0.722351	1.06367					Sham#25	0.356267	0.630702	1.07509
	Sham#25	0.740801	0.750272	1.05541					Sham#25	0.680837	0.712209	1.04025					Sham#25	1.14839	0.627824	1.0622					Sham#25	0.419601	0.632378	1.04672
	Sham#25	0.511285	0.749458	1.03106					Sham#25	0.532068	0.83359	1.06763					Sham#25	1.52125	0.530291	1.07462					Sham#25	0.343473	0.659645	1.04229
	Sham#25	0.856914	0.828946	1.04871					Sham#25	0.580612	0.885917	1.06299					Sham#25	0.429674	0.728625	1.14316					Sham#25	0.668154	0.711577	1.0665
	Sham#25	0.544633	0.693188	1.05676					Sham#25	0.416747	0.833661	1.0454					Sham#25	0.311264	0.552388	1.01761					Sham#25	0.426067	0.701304	1.04452
	Sham#25	0.899944	0.735083	1.06443					Sham#25	0.315548	0.771603	1.04482					Sham#25	1.44434	0.545099	1.05641					Sham#25	0.407454	0.647707	1.06319
	Sham#25	0.62667	0.718745	1.04745					Sham#25	0.637372	0.64747	1.12571					Sham#25	0.800498	0.681439	1.04335					Sham#25	0.466524	0.672137	1.06682
	Sham#25	0.339101	0.662372	1.05081					Sham#25	0.310304	0.698126	1.05061					Sham#25	0.832837	0.665728	1.0646					Sham#25	0.5252	0.6142	1.06338
	Sham#25	0.43405	0.780659	1.08208					Sham#25	0.322718	0.748371	1.07544					Sham#25	0.88703	0.687182	1.0515					Sham#25	0.436336	0.628359	1.05998
	Sham#25	0.550988	0.760707	1.05751					Sham#25	0.412187	0.885747	1.06462					Sham#25	0.31254	0.67433	1.0454					Sham#25	0.634086	0.701652	1.0544
	Sham#25	0.446031	0.724922	1.05377					Sham#25	0.631571	0.722701	1.06365					Sham#25	1.28245	0.645635	1.06019					Sham#25	0.609857	0.620733	1.05446
	Sham#25	0.370501	0.787936	1.03696					Sham#25	0.533469	0.820898	1.07227					Sham#25	0.387046	0.581229	1.04131					Sham#25	1.21202	0.585901	1.07011
	Sham#25	0.33822	0.782922	1.03905					Sham#25	0.43405	0.741993	1.07					Sham#25	0.725469	0.709434	1.06593					Sham#25	0.449585	0.717009	1.06455
	Sham#25	0.535051	0.714344	1.05687					Sham#25	0.561981	0.785353	1.0739					Sham#25	0.68448	0.738451	1.06254					Sham#25	0.937833	0.748342	1.06331
	Sham#25	0.496078	0.802271	1.04415					Sham#25	0.340564	0.668955	1.04421					Sham#25	0.657499	0.793357	1.03785					Sham#25	0.677615	0.614063	1.07095
	Sham#25	0.506397	0.76737	1.06283					Sham#25	0.667558	0.625905	1.06928					Sham#25	0.425019	0.722907	1.05417					Sham#25	0.61059	0.675307	1.08706
	Sham#25	0.632201	0.709724	1.07584					Sham#25	0.339687	0.693858	1.0687					Sham#25	0.582237	0.627201	1.05663					Sham#25	0.520061	0.704655	1.25444
	Sham#25	0.462455	0.633056	1.06237					Sham#25	0.301854	0.874607	1.01205					Sham#25	0.700851	0.67478	1.06559					Sham#25	0.705237	0.632469	1.06231
	Sham#25	0.416269	0.756483	1.04879					Sham#25	0.528881	0.661514	1.06139					Sham#25	0.509238	0.725953	1.07808					Sham#25	0.409524	0.585903	1.06115
	Sham#25	0.316808	0.645243	1.01609					Sham#25	0.407087	0.66982	1.05638					Sham#25	0.547184	0.720315	1.06734					Sham#25	1.3922	0.652801	1.08489
	Sham#25	0.413873	0.732759	1.07814					Sham#25	0.493061	0.793673	1.06909					Sham#25	0.323795	0.556557	1.03652					Sham#25	0.544268	0.68402	1.06111
	Sham#25	0.663972	0.779974	1.0642					Sham#25	0.456065	0.794004	1.0572					Sham#25	0.623487	0.698544	1.05692					Sham#25	0.628413	0.652961	1.06598
	Sham#25	0.351488	0.818585	1.06604					Sham#25	0.715598	0.784076	1.03621					Sham#25	0.715598	0.601489	1.05909					Sham#25	0.228523	0.70867	1.02458
	Sham#25	0.50914	0.801789	1.06632					Sham#25	0.429905	0.68235	1.06349					Sham#25	0.331236	0.674042	1.05636					Sham#25	0.866552	0.719051	1.07403
	Sham#25	0.469499	0.655774	1.05378					Sham#25	0.283852	0.718074	1.0412					Sham#25	0.26027	0.635819	1.06142					Sham#25	0.581126	0.644797	1.06382
	Sham#25	0.507966	0.731346	1.35389					Sham#25	0.439619	0.687085	1.00302					Sham#25	1.24378	0.622624	1.05759					Sham#25	0.328673	0.772471	1.0266
	Sham#25	0.42712	0.608963	1.0351					Sham#25	0.462986	0.852519	1.04783					Sham#25	1.02199	0.704199	1.07291					Sham#25	0.472561	0.639597	1.08472
	Sham#25	0.361808	0.7481	1.06262					Sham#25	0.6907	0.842248	1.06058					Sham#25	0.567354	0.675182	1.08102					Sham#25	0.721344	0.733989	1.05293
	Sham#25	0.371975	0.883685	1.0095					Sham#25	0.355008	0.796952	1.01362					Sham#25	0.412428	0.637073	1.05702					Sham#25	0.491444	0.671662	1.06586
	Sham#25	0.370098	0.758989	1.05872					Sham#25	0.540784	0.730413	1.057					Sham#25	0.436222	0.612973	1.06337					Sham#25	0.527563	0.629838	1.29969
	Sham#25	0.536166	0.694605	1.05962					Sham#25	0.480597	0.823118	1.07044					Sham#25	0.346787	0.675615	1.05521					Sham#25	1.61501	0.381056	1.08789
	Sham#25	0.878692	0.622389	1.06022					Sham#25	0.571808	0.743481	1.06314					Sham#25	0.348789	0.674946	1.07459					Sham#25	0.502057	0.697326	1.07068
	Sham#25	0.799815	0.781323	1.06272					Sham#25	0.398318	0.801034	1.04417					Sham#25	0.457916	0.601038	1.05428					Sham#25	0.472877	0.675938	1.05761
	Sham#25	0.442898	0.678872	1.0467					Sham#25	0.462455	0.717604	1.06251					Sham#25	0.70156	0.75701	1.05511					Sham#25	0.490228	0.672479	1.06275
	Sham#25	0.386017	0.736559	1.05971					Sham#25	0.437133	0.655861	1.04773					Sham#25	0.497879	0.709562	1.05814					Sham#25	0.626511	0.731192	1.08734
	Sham#25	0.54262	0.696	1.05982					Sham#25	0.797635	0.615832	1.07511					Sham#25	0.408307	0.740153	1.13061					Sham#25	1.67271	0.193687	1.07844
	Sham#25	0.548274	0.729402	1.10364					Sham#25	0.647206	0.636301	1.10523					Sham#25	0.61059	0.626277	1.06274					Sham#25	0.680252	0.585212	1.26148
	Sham#25	0.498279	0.776865	1.06814					Sham#25	0.77653	0.725661	1.07531					Sham#25	0.332286	0.634076	1.04765					Sham#25	0.572503	0.607978	1.05856
	Sham#25	0.582579	0.695038	1.04931					Sham#25	0.565686	0.652039	1.06332					Sham#25	0.362357	0.730796	1.03959					Sham#25	0.586238	0.626434	1.05628
	Sham#25	0.33822	0.79559	1.05911					Sham#25	0.593908	0.766971	1.06188					Sham#25	0.903144	0.76899	1.06521					Sham#25	0.601729	0.632175	1.05604
	Sham#25	0.184443	0.875472	1.01154					Sham#25	0.324715	0.952289	1					Sham#25	0.451792	0.668992	1.05469					Sham#25	0.595581	0.645488	1.05891
	Sham#25	0.401428	0.749877	1.05732					Sham#25	0.444243	0.748345	1.08145					Sham#25	0.818257	0.645697	1.05295					Sham#25	0.594243	0.759611	1.06972
	Sham#25	0.428631	0.645538	1.0555					Sham#25	0.439742	0.798449	1.06806					Sham#25	1.193	0.677479	1.07015					Sham#25	0.313176	0.63661	1.03683
	Sham#25	0.428283	0.63042	1.05333					Sham#25	0.420666	0.73863	1.23063					Sham#25	0.55171	0.632288	1.05721					Sham#25	0.213676	0.696517	1.01961
	Sham#25	0.321638	0.772031	1.04944					Sham#25	0.612542	0.689324	1.04423					Sham#25	0.885402	0.77229	1.0674					Sham#25	0.428399	0.663421	1.0613
	Sham#25	0.540784	0.676345	1.05523					Sham#25	0.482765	0.677179	1.12459					Sham#25	0.425954	0.681979	1.07834					Sham#25	0.4631	0.70024	1.07465
	Sham#25	0.370233	0.756697	1.02185					Sham#25	0.478315	0.706777	1.06739					Sham#25	0.573631	0.702098	1.07914					Sham#25	0.56595	0.680979	1.05886
	Sham#25	0.773192	0.657523	1.18864					Sham#25	0.890723	0.66267	1.09085					Sham#25	0.868444	0.795815	1.07318					Sham#25	0.498279	0.628934	1.07761
	Sham#25	0.634792	0.766652	1.04464					Sham#25	0.628572	0.657172	1.06366					Sham#25	0.81283	0.757651	1.07856					Sham#25	0.502454	0.618712	1.06506
	Sham#25	0.512839	0.639318	1.0549					Sham#25	0.391645	0.881154	1.06538					Sham#25	0.513711	0.560766	1.04891					Sham#25	0.472982	0.717646	1.06723
	Sham#25	0.273319	0.750954	1.05023					Sham#25	0.63823	0.77982	1.05889					Sham#25	0.356267	0.676092	1.04629					Sham#25	0.591559	0.699768	1.05302
	Sham#25	0.264628	0.796856	1.01696					Sham#25	0.534121	0.775714	1.07644					Sham#25	0.785952	0.652489	1.1175					Sham#25	0.612948	0.60876	1.05856
	Sham#25	0.432903	0.810741	1.07911					Sham#25	0.645282	0.712795	1.06217					Sham#25	0.791878	0.635853	1.07854					Sham#25	0.580183	0.675442	1.07541
	Sham#25	0.414353	0.766621	1.05502					Sham#25	0.325633	0.659357	1.07934					Sham#25	1.12723	0.703375	1.06376					Sham#25	0.8057	0.701997	1.06151
	Sham#25	0.434508	0.799795	1.05328					Sham#25	0.784495	0.672529	1.06602					Sham#25	0.591391	0.754769	1.06219					Sham#25	0.407332	0.572768	1.05877
	Sham#25	0.471086	0.694484	1.0599					Sham#25	0.411945	0.70164	1.06746					Sham#25	0.791627	0.789982	1.0667					Sham#25	0.549723	0.595453	1.05692
	Sham#25	0.353182	0.744287	1.07294					Sham#25	0.319465	0.678916	1.07071					Sham#25	0.763743	0.572705	1.03321					Sham#25	0.414113	0.694449	1.06623
	Sham#25	0.589959	0.696169	1.05092					Sham#25	0.886581	0.597073	1.06552					Sham#25	0.668452	0.646921	1.05497					Sham#25	0.930378	0.70161	1.06475
	Sham#25	0.480701	0.816956	1.07963					Sham#25	0.419838	0.835187	1.05918					Sham#25	0.425954	0.728055	1.06498					Sham#25	0.432903	0.711329	1.06308
	Sham#25	0.477899	0.746542	1.05954					Sham#25	0.509531	0.701963	1.06273					Sham#25	0.434737	0.692212	1.06005					Sham#25	0.633144	0.732902	1.06407
	Sham#25	0.386789	0.645134	1.05262					Sham#25	0.469181	0.811239	1.06436					Sham#25	0.379782	0.670735	1.06075					Sham#25	0.649584	0.607761	1.05982
	Sham#25	0.364547	0.67049	1.05302					Sham#25	0.232193	0.800597	1.02206					Sham#25	0.420548	0.633814	1.06376					Sham#25	0.519966	0.729954	1.06051
	Sham#25	0.294009	0.679735	1.02874					Sham#25	0.339687	0.907593	1.06639					Sham#25	1.32284	0.631815	1.07598					Sham#25	0.389863	0.654708	1.06402
	Sham#25	0.494873	0.682885	1.09319					Sham#25	0.526336	0.824486	1.07543					Sham#25	0.388841	0.678346	1.05698					Sham#25	0.502057	0.609209	1.15663
	Sham#25	0.474557	0.686962	1.09919					Sham#25	0.319777	0.643819	1.0585					Sham#25	1.52931	0.413736	1.0515					Sham#25	0.45661	0.621004	1.06882
	Sham#25	0.27926	0.728478	1.03895					Sham#25	0.405864	0.810161	1.08442					Sham#25	0.486051	0.726523	1.06637					Sham#25	0.505906	0.678085	1.08187
	Sham#25	0.45965	0.673747	1.05945					Sham#25	0.555125	0.6709	1.06385					Sham#25	0.880389	0.66812	1.06451					Sham#25	0.521494	0.644461	1.05846
	Sham#25	0.549361	0.739444	1.0548					Sham#25	0.460515	0.669297	1.05639					Sham#25	0.949899	0.758821	1.05732					Sham#25	0.586832	0.571979	1.06484
	Sham#25	0.404636	0.752355	1.068					Sham#25	0.218282	0.665033	1.01667					Sham#25	0.231335	0.629032	1.03994					Sham#25	0.448034	0.62289	1.06249
	Sham#25	0.469923	0.692097	1.07053					Sham#25	0.393039	0.690405	1.07666					Sham#25	0.732361	0.714675	1.05815					Sham#25	0.352054	0.66219	1.05944
	Sham#25	0.526241	0.769445	1.04694					Sham#25	0.531227	0.650729	1.06563					Sham#25	0.547911	0.754778	1.05794					Sham#25	0.485232	0.606185	1.06774
	Sham#25	0.656136	0.691531	1.05986					Sham#25	0.585304	0.668866	1.06741					Sham#25	0.507869	0.619612	1.06209					Sham#25	0.537555	0.61579	1.07694
	Sham#25	0.53931	0.840405	1.06332					Sham#25	0.404391	0.760757	1.09439					Sham#25	0.626907	0.750486	1.04173					Sham#25	0.506692	0.663769	1.06788
	Sham#25	0.533002	0.687045	1.04595					Sham#25	0.355148	0.731575	1.05392					Sham#25	0.528974	0.68117	1.05051					Sham#25	0.430599	0.80889	1.02856
	Sham#25	0.501165	0.713793	1.04718					Sham#25	0.483897	0.813588	1.05808					Sham#25	0.509726	0.687126	1.04435					Sham#25	0.239781	0.650305	1.02615
	Sham#25	0.285767	0.583056	1.02288					Sham#25	0.56419	0.887589	1					Sham#25	0.983294	0.605339	1.04695					Sham#25	0.343038	0.688635	1.11288
	Sham#25	0.537092	0.766232	1.0693					Sham#25	0.429674	0.726382	1.05842					Sham#25	0.765044	0.656737	1.06968					Sham#25	0.748416	0.648139	1.06043
	Sham#25	0.387688	0.72587	1.0604					Sham#25	0.345494	0.699167	1.05961					Sham#25	0.887927	0.697543	1.05128					Sham#25	0.406109	0.608966	1.04822
	Sham#25	0.378733	0.624185	1.04614					Sham#25	0.544268	0.726789	1.01358					Sham#25	0.876766	0.801421	1.06538					Sham#25	0.705519	0.681612	1.11111
	Sham#25	0.413392	0.682057	1.05488					Sham#25	0.470452	0.852563	1.06469					Sham#25	0.457262	0.67296	1.05406					Sham#25	0.398942	0.701711	1.07218
	Sham#25	0.264628	0.660568	1.05499					Sham#25	0.467056	0.729308	1.05241					Sham#25	1.11597	0.627578	1.06544					Sham#25	0.592063	0.677118	1.05233
	Sham#25	0.379258	0.716902	1.05822					Sham#25	0.623008	0.660852	1.05458					Sham#25	0.420312	0.639	1.06199					Sham#25	0.652182	0.654981	1.06561
	Sham#25	0.571024	0.813098	1.05453					Sham#25	0.259504	0.836363	1.02393					Sham#25	1.21604	0.661709	1.07397					Sham#25	0.522161	0.72797	1.06929
	Sham#25	0.358771	0.784619	1.16108					Sham#25	0.397693	0.852195	1.06065					Sham#25	0.570501	0.608131	1.06419					Sham#25	0.477274	0.61577	1.05859
	Sham#25	0.277831	0.679721	1.08687					Sham#25	0.608796	0.810551	1.10478					Sham#25	0.738043	0.647498	1.07798					Sham#25	0.327005	0.829815	1.01046
	Sham#25	0.313494	0.797847	1.02348					Sham#25	0.625717	0.651972	1.08209					Sham#25	0.392152	0.643786	1.05301					Sham#25	0.460515	0.661299	1.08264
	Sham#25	0.557717	0.743441	1.07362					Sham#25	0.565774	0.882096	1.06311					Sham#25	0.400311	0.591023	1.07092					Sham#25	0.687669	0.699522	1.0609
	Sham#25	0.32318	0.691468	1.04519					Sham#25	0.529726	0.904644	1.06409					Sham#25	0.483897	0.688902	1.05899					Sham#25	0.395184	0.711275	1.06944
	Sham#25	0.509726	0.775941	1.07171					Sham#25	0.387046	0.842729	1.03731					Sham#25	1.28012	0.707224	1.07321					Sham#25	0.426421	0.674015	1.03434
	Sham#25	0.651419	0.800062	1.06539					Sham#25	0.498279	0.835937	1.05604					Sham#25	1.38805	0.639617	1.0886					Sham#25	0.368617	0.561136	1.04864
	Sham#25	0.57259	0.661341	1.03422					Sham#25	0.47644	0.899247	1.07786					Sham#25	0.422789	0.825952	1.06307					Sham#25	0.654694	0.645024	1.06303
	Sham#25	0.318217	0.781182	1.0726					Sham#25	0.45552	0.737686	1.053					Sham#25	0.39619	0.670956	1.03908					Sham#25	0.462024	0.587736	1.06685
	Sham#25	0.262363	0.677447	1.04262					Sham#25	0.434508	0.853753	1.05136					Sham#25	0.477167	0.677745	1.05701					Sham#25	0.562335	0.625351	1.06525
	Sham#25	0.298208	0.662038	1.05072					Sham#25	0.574411	0.792848	1.26857					Sham#25	0.555483	0.658047	1.05748					Sham#25	1.23656	0.679724	1.0646
	Sham#25	0.305783	0.700789	1.08176					Sham#25	0.475604	0.877219	1.07145					Sham#25	0.576744	0.635895	1.05338					Sham#25	0.381611	0.596967	1.06573
	Sham#25	0.434966	0.725789	1.05856					Sham#25	0.712603	0.809141	1.06077					Sham#25	0.55216	0.697396	1.05757					Sham#25	0.430021	0.60299	1.04319
	Sham#25	0.932621	0.707249	1.07355					Sham#25	0.562512	0.805615	1.06863					Sham#25	0.859927	0.782339	1.06951					Sham#25	0.880445	0.667619	1.06802
	Sham#25	0.290777	0.693865	1.05627					Sham#25	0.686656	0.818964	1.05948					Sham#25	0.422201	0.642878	1.05785					Sham#25	0.746486	0.732112	1.0928
	Sham#25	0.719756	0.788012	1.0738					Sham#25	0.598413	0.778631	1.06481					Sham#25	0.741137	0.659033	1.06298					Sham#25	1.30093	0.638548	1.07692
	Sham#25	0.43861	0.780306	1.06145					Sham#25	0.69257	0.621611	1.08437					Sham#25	0.53848	0.765779	1.05529					Sham#25	0.918055	0.737894	1.09994
	Sham#25	0.46631	0.699337	1.05152					Sham#25	0.550808	0.68194	1.06302					Sham#25	0.677248	0.778297	1.08052					Sham#25	0.391899	0.615546	1.07381
	Sham#25	0.322101	0.764427	1.05637					Sham#25	0.479354	0.916088	1.07846					Sham#25	0.461162	0.742016	1.06753					Sham#25	0.458133	0.688083	1.06634
	Sham#25	0.495877	0.736164	1.05845					Sham#25	0.575017	0.860214	1.05831					Sham#25	0.38666	0.618853	1.04318					Sham#25	0.490228	0.59626	1.07292
	Sham#25	0.330183	0.712692	1.0588					Sham#25	0.614326	0.926881	1.06346					Sham#25	0.545454	0.739854	1.06248					Sham#25	0.418652	0.644943	1.07035
	Sham#25	0.858421	0.782364	1.04509					Sham#25	0.491546	0.845484	1.07319					Sham#25	0.274771	0.648441	1.03957					Sham#25	0.407087	0.613643	1.07873
	Sham#25	0.36318	0.671367	1.06955					Sham#25	0.249937	0.895316	1.0236					Sham#25	0.350638	0.586224	1.05202					Sham#25	0.568143	0.704808	1.06255
	Sham#25	0.640408	0.611616	1.05622					Sham#25	0.796137	0.798486	1.06424					Sham#25	0.486665	0.572738	1.05464					Sham#25	0.423142	0.628114	1.04279
	Sham#25	0.281742	0.794334	1.06935					Sham#25	0.597415	0.775629	1.04024					Sham#25	0.311264	0.639651	1.06342					Sham#25	0.441773	0.637316	1.06072
	Sham#25	0.593741	0.788412	1.05701					Sham#25	0.350922	0.909353	1.02915					Sham#25	1.45423	0.537559	1.0697					Sham#25	0.399316	0.686953	1.06059
	Sham#25	0.421493	0.711383	1.0493					Sham#25	0.659764	0.893154	1.05689					Sham#25	0.613191	0.688199	1.0615					Sham#25	0.373975	0.649372	1.07323
	Sham#25	0.277473	0.786091	1.04512					Sham#25	0.534679	0.890431	1.06936					Sham#25	0.403529	0.673021	1.05806					Sham#25	0.391136	0.680682	1.07845
	Sham#25	0.456174	0.761722	1.05452					Sham#25	0.464815	0.904635	1.06825					Sham#25	0.639086	0.601392	1.06847					Sham#25	0.384726	0.724211	1.03074
	Sham#25	0.675704	0.759388	1.05118					Sham#25	0.739793	0.898792	1.05302					Sham#25	0.528222	0.552071	1.0377					Sham#25	0.423612	0.645409	1.06391
	Sham#25	0.756611	0.700736	1.05285					Sham#25	0.517473	0.888333	1.06339					Sham#25	0.547184	0.593354	1.05168					Sham#25	0.471402	0.683724	1.06672
	Sham#25	0.492758	0.763349	1.04018					Sham#25	0.508554	0.794592	1.07786					Sham#25	0.442898	0.63694	1.04051					Sham#25	0.436336	0.632876	1.07808
	Sham#25	0.436792	0.73716	1.05823					Sham#25	0.692283	0.87221	1.0611					Sham#25	1.19849	0.695778	1.07138					Sham#25	0.572937	0.686049	1.06511
	Sham#25	0.312858	0.726521	1.03339					Sham#25	0.460731	0.785925	1.0445					Sham#25	0.607323	0.777902	1.08593					Sham#25	0.4885	0.748142	1.06616
	Sham#25	0.627621	0.809651	1.07676					Sham#25	0.623487	0.937337	1.06067					Sham#25	0.401552	0.725131	1.07233					Sham#25	0.442898	0.635385	1.06306
	Sham#25	0.33998	0.639278	1.03564					Sham#25	0.444355	0.881587	1.06121					Sham#25	0.371038	0.631986	1.05353					Sham#25	0.468863	0.700556	1.08431
	Sham#25	0.400187	0.793719	1.07303					Sham#25	0.387943	0.923267	1.06262					Sham#25	0.318374	0.683147	1.05011					Sham#25	0.393419	0.617306	1.07075
	Sham#25	0.490837	0.721406	1.05287					Sham#25	0.56928	0.820122	1.01034					Sham#25	0.566828	0.753419	1.02721					Sham#25	0.449253	0.605015	1.0672
	Sham#25	0.673935	0.666779	1.06162					Sham#25	0.454427	0.830424	1.05805					Sham#25	0.63487	0.620043	1.06594					Sham#25	0.498778	0.61882	1.05775
	Sham#25	0.380044	0.722088	1.06927					Sham#25	0.472246	0.826844	1.06398					Sham#25	0.433821	0.690073	1.04086					Sham#25	0.386917	0.700531	1.05522
	Sham#25	0.365364	0.76244	1.03386					Sham#25	0.656893	0.78405	1.08927					Sham#25	0.403035	0.575626	1.0385					Sham#25	0.42863	0.744387	1.12947
	Sham#25	0.423612	0.816231	1.04672					Sham#25	0.364001	0.827631	1.05074					Sham#25	1.01662	0.728623	1.05703					Sham#25	0.424785	0.633659	1.03667
	Sham#25	0.334672	0.721865	1.02698					Sham#25	0.371306	0.87366	1.05579					Sham#25	0.238532	0.669687	1.03905					Sham#25	0.37077	0.748244	1.17894
	Sham#25	0.441209	0.818456	1.07123					Sham#25	0.737639	0.808467	1.05527					Sham#25	0.545728	0.527852	1.0384					Sham#25	0.501065	0.656383	1.0823
	Sham#25	0.361945	0.7984	1.03236					Sham#25	0.543719	0.92986	1.05513					Sham#25	0.307891	0.749535	1.02134					Sham#25	0.438837	0.626886	1.05709
	Sham#25	0.292311	0.829786	1.05241					Sham#25	0.717126	0.827845	1.05527					Sham#25	0.445808	0.663269	1.05079					Sham#25	0.51109	0.558949	1.06283
	Sham#25	0.447367	0.652193	1.03474					Sham#25	0.584284	0.902874	1.06763					Sham#25	0.462455	0.661157	1.38455					Sham#25	0.860273	0.709269	1.06304
	Sham#25	0.397944	0.815977	1.04661					Sham#25	0.658708	0.789913	1.05462					Sham#25	0.585644	0.614984	1.05438					Sham#25	1.27381	0.556194	1.06526
	Sham#25	0.653097	0.764619	1.05695					Sham#25	0.604121	0.844529	1.06647					Sham#25	0.434737	0.623241	1.0565					Sham#25	1.25544	0.535028	1.07484
	Sham#25	0.461594	0.800377	1.06012					Sham#25	0.37689	0.881937	1.06519					Sham#25	0.580355	0.601797	1.05814					Sham#25	0.403775	0.622868	1.0543
	Sham#25	0.333779	0.69925	1.05255					Sham#25	0.6344	0.812563	1.0574					Sham#25	0.354868	0.713603	1.06216					Sham#25	0.291801	0.654588	1.05633
	Sham#25	0.392152	0.833189	1.19177					Sham#25	0.459434	0.84765	1.07264					Sham#25	0.504035	0.686602	1.06166					Sham#25	0.327155	0.793208	1.01586
	Sham#25	0.657499	0.664367	1.32246					Sham#25	0.435195	0.814835	1.06111					Sham#25	0.586662	0.768182	1.02967					Sham#25	0.433133	0.741683	1.03484
	Sham#25	0.529069	0.775252	1.05493					Sham#25	0.133809	0.732099	1					Sham#25	0.670086	0.663266	1.05887					Sham#25	0.423964	0.586795	1.05798
	Sham#25	0.654694	0.698056	1.05033					Sham#25	0.731681	0.817058	1.05358					Sham#25	0.834567	0.722946	1.05928					Sham#25	0.351771	0.639285	1.03714
	Sham#25	0.539863	0.689894	1.04928					Sham#25	0.853541	0.9174	1.06298					Sham#25	0.486256	0.677215	1.07957					Sham#25	1.61974	0.336966	1.06589
	Sham#25	0.640563	0.869271	1.07556					Sham#25	0.561007	0.920279	1.0659					Sham#25	0.556735	0.735247	1.03357					Sham#25	1.2461	0.669152	1.06045
	Sham#25	0.511868	0.720865	1.037					Sham#25	0.501661	0.833824	1.09342					Sham#25	0.674304	0.820775	1.0035					Sham#25	0.488603	0.587842	1.04415
	Sham#25	0.448588	0.725342	1.05203					Sham#25	0.581297	0.793924	1.04173					Sham#25	0.74795	0.705243	1.07354					Sham#25	0.622209	0.71116	1.05082
	Sham#25	0.353604	0.659471	1.10304					Sham#25	0.538018	0.837734	1.00715					Sham#25	0.616911	0.731029	1.07264					Sham#25	0.758843	0.627759	1.06488
	Sham#25	0.54106	0.720743	1.04566					Sham#25	0.618843	0.932846	1.0474					Sham#25	0.635809	0.628889	1.02552					Sham#25	0.592231	0.758399	1.05269
	Sham#25	0.426421	0.64456	1.04049					Sham#25	0.397694	0.792273	1.03401					Sham#25	0.306592	0.656509	1.06149					Sham#25	0.758122	0.66698	1.08885
	Sham#25	0.32318	0.891812	1.05263					Sham#25	0.521971	0.724703	1.05855					Sham#25	0.322255	0.683234	1.05294					Sham#25	0.43083	0.596871	1.04391
	Sham#25	0.307729	0.895114	1.07041					Sham#25	0.569454	0.763469	1.06929					Sham#25	0.316022	0.684661	1.0636					Sham#25	0.559231	0.656892	1.05402
	Sham#25	0.420548	0.723444	1.07929					Sham#25	0.43083	0.905758	1.07052					Sham#25	0.415073	0.636205	1.05196					Sham#25	1.07502	0.688046	1.0633
	Sham#25	0.585814	0.780853	1.06212					Sham#25	0.571895	0.727981	1.05942					Sham#25	0.496879	0.666296	1.05935					Sham#25	0.516415	0.626844	1.0541
	Sham#25	0.431061	0.706357	1.06522					Sham#25	0.552881	0.849012	1.05978					Sham#25	0.439516	0.601467	1.06322					Sham#25	0.4508	0.723494	1.05735
	Sham#25	0.714346	0.694488	1.05943					Sham#25	0.772291	0.807716	1.03128					Sham#25	0.944702	0.640142	1.05848					Sham#25	0.682442	0.709525	1.0704
	Sham#25	0.31853	0.721343	1.05657					Sham#25	0.419838	0.923049	1.04894					Sham#25	0.898672	0.691928	1.06734					Sham#25	0.425369	0.676427	1.02064
	Sham#25	0.474137	0.685535	1.0485					Sham#25	0.604697	0.794769	1.05791					Sham#25	0.437019	0.681909	1.06166					Sham#25	1.50584	0.426053	1.06439
	Sham#25	0.556557	0.73066	1.04091					Sham#25	0.579325	0.867194	1.05374					Sham#25	0.51109	0.739274	1.05263					Sham#25	0.578638	0.703944	1.07685
	Sham#25	0.581895	0.740859	1.07333					Sham#25	0.60634	0.878923	1.05652					Sham#25	0.796512	0.750126	1.07084					Sham#25	0.758646	0.691936	1.05871
	Sham#25	0.45344	0.772124	1.05847					Sham#25	0.583773	0.774194	1.05503					Sham#25	1.60336	0.372354	1.07154					Sham#25	0.550898	0.635812	1.0649
	Sham#25	0.629599	0.696757	1.04781					Sham#25	0.545181	0.808179	1.07012					Sham#25	0.477066	0.700344	1.06533					Sham#25	0.430599	0.611274	1.06967
	Sham#25	0.505217	0.662296	1.02746					Sham#25	0.584284	0.729769	1.06859					Sham#25	0.35766	0.670676	1.0482					Sham#25	0.745286	0.616848	1.07028
	Sham#25	0.821472	0.742098	3.50074					Sham#25	0.753185	0.866155	1.04684					Sham#25	0.499774	0.774441	1.06398					Sham#25	0.362632	0.597806	1.06756
	Sham#25	0.478523	0.719773	1.03433					Sham#25	0.246329	0.669281	1.00579					Sham#25	0.584874	0.7721	1.04442					Sham#25	0.557628	0.73757	1.05933
	Sham#25	0.776786	0.771442	1.06905					Sham#25	0.800933	0.895568	1.0602					Sham#25	1.19728	0.848872	1.07179					Sham#25	0.517761	0.684588	1.0635
	Sham#25	0.712254	0.746881	1.05995					Sham#25	0.330485	0.81985	1.06188					Sham#25	0.391391	0.677868	1.0643					Sham#25	0.438837	0.686204	1.05516
	Sham#25	0.532629	0.729863	1.0561					Sham#25	0.732089	0.896647	1.0442					Sham#25	0.464601	0.582777	1.04423					Sham#25	0.766343	0.754781	1.05167
	Sham#25	0.608959	0.689218	1.0543					Sham#25	0.345206	0.847567	1.04853					Sham#25	0.494069	0.690294	1.07605					Sham#25	0.926253	0.592164	1.05205
	Sham#25	0.387303	0.778486	1.04171					Sham#25	0.616992	0.766233	1.06137					Sham#25	0.92351	0.778794	1.07559					Sham#25	0.488501	0.67338	1.07974
	Sham#25	0.632358	0.758614	1.0504					Sham#25	0.393166	0.848321	1.04808					Sham#25	0.328068	0.688066	1.0571					Sham#25	0.377153	0.697013	1.05066
	Sham#25	0.573805	0.705456	1.07419					Sham#25	0.65203	0.866349	1.05311					Sham#25	0.667111	0.734469	1.05509					Sham#25	0.290092	0.715227	1.0477
	Sham#25	0.377681	0.63987	1.05419					Sham#25	0.501661	0.911538	1.0739					Sham#25	1.2948	0.646302	1.08302					Sham#25	0.698861	0.753223	1.05623
	Sham#25	0.234961	0.77314	1.02023					Sham#25	0.448034	0.742641	1.08973					Sham#25	0.490431	0.685009	1.04973					Sham#25	0.294516	0.697637	1.06913
	Sham#25	0.494773	0.750225	1.06718					Sham#25	0.470557	0.854183	1.04831					Sham#25	0.588693	0.718045	1.05601					Sham#25	0.680252	0.724913	1.06115
	Sham#25	0.514195	0.669954	1.05213					Sham#25	0.333481	0.820079	1.05538					Sham#25	0.439403	0.728501	1.08096					Sham#25	0.635183	0.744091	1.06092
	Sham#25	0.348076	0.630611	1.05871					Sham#25	0.725675	0.821257	1.05733					Sham#25	0.341584	0.701869	1.05285					Sham#25	0.719756	0.855525	1.04199
	Sham#25	0.40118	0.718897	1.12875					Sham#25	0.478523	0.799423	1.04632					Sham#25	0.345206	0.71979	1.05141					Sham#25	0.624762	0.570834	1.06161
	Sham#25	0.517857	0.759134	1.06444					Sham#25	0.165092	0.82206	1.00332					Sham#25	0.592399	0.585348	1.06044					Sham#25	0.56858	0.703576	1.06591
	Sham#25	0.358771	0.76419	1.0914					Sham#25	0.651572	0.840474	1.09245					Sham#25	0.476857	0.782068	1.07426					Sham#25	0.474766	0.639063	1.055
	Sham#25	0.432098	0.754695	1.06338					Sham#25	0.341002	0.856297	1.03439					Sham#25	1.23547	0.55468	1.06606					Sham#25	0.765239	0.688427	1.06323
	Sham#25	0.247537	0.770111	1.04014					Sham#25	0.4467	0.871634	1.0538					Sham#25	0.391136	0.800425	1.09137					Sham#25	0.401923	0.720318	1.10075
	Sham#25	0.374241	0.761857	1.07505					Sham#25	0.406598	0.88557	1.07162					Sham#25	0.592231	0.608914	1.06359					Sham#25	0.495978	0.646857	1.05801
	Sham#25	0.508847	0.768705	1.05758					Sham#25	0.806811	0.925159	1.05963					Sham#25	0.540968	0.561168	1.0417					Sham#25	0.914418	0.772334	1.06319
	Sham#25	0.702056	0.701838	1.07724					Sham#25	0.593406	0.895172	1.14373					Sham#25	0.470557	0.661567	1.04446					Sham#25	0.797822	0.815514	1.07707
	Sham#25	0.389224	0.748936	1.04466					Sham#25	0.225676	0.814182	1.0014					Sham#25	0.734057	0.734334	1.06407					Sham#25	0.506397	0.678486	1.09016
	Sham#25	0.359878	0.655655	1.06722					Sham#25	0.609265	0.871158	1					Sham#25	0.791627	0.648165	1.07643					Sham#25	0.678349	0.702885	1.06884
	Sham#25	0.325327	0.698922	1.08855					Sham#25	0.510895	0.829007	1.04189					Sham#25	0.610509	0.621203	1.06574					Sham#25	0.444243	0.800601	1.05535
	Sham#25	0.551349	0.733502	1.04337					Sham#25	0.472035	0.811717	1.0638					Sham#25	0.597998	0.710534	1.06933					Sham#25	0.875631	0.769021	1.06521
	Sham#25	0.694936	0.719106	1.06261					Sham#25	0.542987	0.826622	1.04638					Sham#25	0.468969	0.750649	1.06679					Sham#25	0.455301	0.698413	1.03843
	Sham#25	0.351205	0.803186	1.06568					Sham#25	0.621569	0.870134	1.04417					Sham#25	0.515258	0.677604	1.05					Sham#25	0.498678	0.502928	1.06643
	Sham#25	0.261223	0.673602	1.03485					Sham#25	0.480183	0.923773	1.07115					Sham#25	0.712115	0.654644	1.05979					Sham#25	0.453769	0.602408	1.05726
	Sham#25	0.585389	0.732724	1.02932					Sham#25	0.534586	0.767948	1.04996					Sham#25	1.27404	0.555817	1.06224					Sham#25	0.521017	0.632248	1.07366
	Sham#25	0.436678	0.675163	1.05502					Sham#25	0.506397	0.811037	1.06007					Sham#25	0.61852	0.653337	1.08146					Sham#25	0.473718	0.678723	1.07546
	Sham#25	0.572068	0.703195	1.10792					Sham#25	0.448921	0.847895	1.05609					Sham#25	0.332884	0.65095	1.04061					Sham#25	1.51605	0.443131	1.066
	Sham#25	0.524537	0.799909	1.06552					Sham#25	0.698434	0.766803	1.05452					Sham#25	0.585644	0.639137	1.0572					Sham#25	0.526146	0.584769	1.03837
	Sham#25	0.443571	0.747186	1.06481					Sham#25	0.466097	0.897054	1.06312					Sham#25	0.563131	0.733654	1.06513					Sham#25	0.567354	0.695957	1.05873
	Sham#25	0.737706	0.725476	1.06601					Sham#25	0.689691	0.911019	1.06755					Sham#25	0.510701	0.67918	1.06084					Sham#25	0.363727	0.610856	1.06719
	Sham#25	0.462024	0.669904	1.04609					Sham#25	0.585814	0.747147	1.03345					Sham#25	0.385758	0.595961	1.04853					Sham#25	0.397944	0.699213	1.06135
	Sham#25	0.561893	0.767796	1.07242					Sham#25	0.615943	0.829027	1.05848					Sham#25	1.36025	0.706733	1.07618					Sham#25	0.594578	0.645621	1.06194
	Sham#25	0.462347	0.781698	1.05189					Sham#25	0.484514	0.824924	1.04978					Sham#25	0.648051	0.771518	1.06833					Sham#25	0.905234	0.709169	1.06918
	Sham#25	0.52643	0.789866	1.05049					Sham#25	0.487175	0.803473	1.06107					Sham#25	0.912131	0.728518	1.06316					Sham#25	0.816919	0.598791	1.07298
	Sham#25	0.340564	0.640507	1.02301					Sham#25	0.617717	0.844092	1.05478					Sham#25	1.64573	0.339187	1.0837					Sham#25	0.817953	0.666586	1.06134
	Sham#25	0.612217	0.738502	1.05673					Sham#25	0.34779	0.80309	1.04679					Sham#25	0.330485	0.680612	1.04004					Sham#25	0.585389	0.644409	1.05775
	Sham#25	0.5892	0.771122	1.04024					Sham#25	0.577864	0.688762	1.05605					Sham#25	0.765044	0.807745	1.07955					Sham#25	0.486562	0.641934	1.08786
	Sham#25	0.193908	0.666531	1.00117					Sham#25	0.646976	0.792018	1.03521					Sham#25	0.515354	0.596703	1.05415					Sham#25	0.514098	0.693446	1.0864
	Sham#25	0.455083	0.878803	1.05441					Sham#25	0.43861	0.89582	1.07948					Sham#25	0.422319	0.615607	1.06236					Sham#25	0.387688	0.48277	1.05656
	Sham#25	0.597165	0.642203	1.05358					Sham#25	0.821412	0.807678	1.04954					Sham#25	0.510701	0.600791	1.02722					Sham#25	0.554587	0.730392	1.07572
	Sham#25	0.319932	0.829876	1.07132					Sham#25	0.446031	0.764566	1.05668					Sham#25	0.457916	0.549865	1.04592					Sham#25	0.493464	0.696624	1.07085
	Sham#25	0.304479	0.685311	1.06406					Sham#25	0.714625	0.708338	1.06366					Sham#25	0.562954	0.679186	1.05272					Sham#25	0.462024	0.615831	1.05578
	Sham#25	0.372776	0.657454	1.18938					Sham#25	0.639709	0.871741	1.03532					Sham#25	1.26597	0.644977	1.07065					Sham#25	1.51965	0.435233	1.06286
	Sham#25	0.340418	0.679138	1.01575					Sham#25	0.516703	0.811522	1.05125					Sham#25	0.987886	0.712226	1.06096					Sham#25	0.919733	0.724398	1.05238
	Sham#25	0.549904	0.773694	1.06506					Sham#25	0.469816	0.764119	1.05733					Sham#25	0.642811	0.509766	1.04249					Sham#25	0.678275	0.657659	1.06653
	Sham#25	0.651724	0.794323	1.06817					Sham#25	0.626193	0.890156	1.07043					Sham#25	0.441323	0.703543	1.02642					Sham#25	0.797698	0.626608	1.07616
	Sham#25	0.577778	0.677313	1.05818					Sham#25	0.671865	0.761463	1.05208					Sham#25	0.5192	0.704666	1.07022					Sham#25	0.30317	0.639169	1.08411
	Sham#25	0.752127	0.680066	1.06027					Sham#25	0.679594	0.814725	1.029					Sham#25	0.380044	0.796454	1.06629					Sham#25	0.520157	0.67499	1.06455
	Sham#25	0.382392	0.701452	1.05591					Sham#25	0.365364	0.910747	1.03963					Sham#25	0.871417	0.716694	1.06303					Sham#25	0.400684	0.678506	1.07152
	Sham#25	0.464387	0.783645	1.06935					Sham#25	0.528881	0.887947	1.06577					Sham#25	0.535237	0.62601	1.0555					Sham#25	0.835043	0.672448	1.06793
	Sham#25	0.607651	0.747587	1.06293					Sham#25	0.609938	0.684606	1.06192					Sham#25	0.772162	0.638607	1.07086					Sham#25	0.95434	0.623787	1.08454
	Sham#25	0.265004	0.82487	1.05426					Sham#25	0.543902	0.710366	1.07055					Sham#25	0.301195	0.738167	1.01718					Sham#25	0.436564	0.679406	1.06375
	Sham#25	0.573978	0.715283	1.05423					Sham#25	0.410009	0.693835	1.04322					Sham#25	0.396942	0.556024	1.06388					Sham#25	0.621329	0.711249	1.08252
	Sham#25	0.37331	0.56301	1.0361					Sham#25	0.686511	0.867823	1.06518					Sham#25	0.370233	0.572405	1.04267					Sham#25	0.322255	0.625488	1.04743
	Sham#25	0.555483	0.718524	1.05019					Sham#25	0.445585	0.836208	1.06319					Sham#25	1.22134	0.73121	1.07019					Sham#25	0.444691	0.634799	1.03097
	Sham#25	0.279616	0.622463	1.04237					Sham#25	0.426654	0.901479	1.0648					Sham#25	0.522637	0.666928	1.06611					Sham#25	0.524158	0.649622	1.0678
	Sham#25	0.528316	0.652017	1.0391					Sham#25	0.437928	0.827595	1.04876					Sham#25	0.863044	0.764131	1.06714					Sham#25	0.580098	0.605091	1.05819
	Sham#25	0.38369	0.721075	1.04788					Sham#25	0.768158	0.702831	1.05763					Sham#25	0.33645	0.644718	1.07432					Sham#25	0.847107	0.752237	1.06436
	Sham#25	0.695866	0.659414	1.06631					Sham#25	0.591895	0.770296	1.07802					Sham#25	0.353886	0.663641	1.03417					Sham#25	0.371306	0.714546	1.06804
	Sham#25	0.21204	0.700453	1.04857					Sham#25	0.483486	0.852591	1.05781					Sham#25	1.18765	0.612732	1.06011					Sham#25	0.469287	0.620927	1.06266
	Sham#25	0.481631	0.752237	1.05043					Sham#25	0.46224	0.89079	1.03498					Sham#25	0.321947	0.662234	1.04914					Sham#25	0.736424	0.642498	1.06669
	Sham#25	0.366994	0.709056	1.06065					Sham#25	0.501859	0.692839	1.06943					Sham#25	0.667931	0.658297	1.04193					Sham#25	0.63283	0.646422	1.07514
	Sham#25	0.352759	0.771226	1.05386					Sham#25	0.633537	0.654271	1.05726					Sham#25	0.473087	0.67772	1.04687					Sham#25	0.138198	0.724398	1.0122
	Sham#25	0.466737	0.57435	1.06792					Sham#25	0.716848	0.73579	1.05492					Sham#25	0.503344	0.6683	1.02971					Sham#25	0.564542	0.677969	1.05978
	Sham#25	0.511673	0.702153	1.04223					Sham#25	0.624125	0.753332	1.07787					Sham#25	0.369291	0.601889	1.02533					Sham#25	0.371306	0.679235	1.06577
	Sham#25	0.636279	0.739929	1.12322					Sham#25	0.446254	0.894112	1.06124					Sham#25	0.302512	0.623765	1.02489					Sham#25	0.407332	0.678731	1.062
	Sham#25	0.316493	0.661886	1.04999					Sham#25	0.424433	0.736778	1.06131					Sham#25	0.704743	0.702003	1.05688					Sham#25	0.936347	0.609968	1.05877
	Sham#25	0.427817	0.653454	1.07161					Sham#25	0.36618	0.695302	1.06196					Sham#25	1.24881	0.646088	1.07448					Sham#25	0.592399	0.65915	1.06481
	Sham#25	0.455738	0.674076	1.05603					Sham#25	0.506103	0.730807	1.0565					Sham#25	0.983395	0.67588	1.06705					Sham#25	0.464815	0.636326	1.0702
	Sham#25	0.523778	0.66258	1.0761					Sham#25	0.445585	0.690014	1.06516					Sham#25	0.486358	0.649963	1.04169					Sham#25	1.542	0.432459	1.06348
	Sham#25	0.747684	0.70779	1.06394					Sham#25	0.363727	0.840576	1.00292					Sham#25	0.455738	0.686437	1.08029					Sham#25	0.573631	0.711143	1.07376
	Sham#25	0.695294	0.695847	1.05568					Sham#25	0.50364	0.704671	1.07523					Sham#25	0.409037	0.645777	1.04457					Sham#25	0.442224	0.662652	1.07451
	Sham#25	0.656742	0.655133	1.07436					Sham#25	0.22457	0.893946	1.24899					Sham#25	0.486051	0.624444	1.05572					Sham#25	0.44121	0.662583	1.07297
	Sham#25	0.373576	0.706435	1.06987					Sham#25	0.453989	0.77901	1.05164					Sham#25	0.407576	0.717463	1.12702					Sham#25	0.375303	0.646985	1.06683
	Sham#25	0.53931	0.699249	1.04594					Sham#25	0.559764	0.700957	1.05371					Sham#25	0.369426	0.577188	1.04655					Sham#25	0.670309	0.757981	1.06502
	Sham#25	0.477274	0.730465	1.03886					Sham#25	0.360431	0.67161	1.04754					Sham#25	0.694148	0.716869	1.08353					Sham#25	0.363454	0.772501	1.06615
	Sham#25	0.588524	0.738187	1.0601					Sham#25	0.514098	0.679131	1.06768					Sham#25	0.652335	0.699978	1.06517					Sham#25	0.468545	0.622453	1.05659
	Sham#25	0.734124	0.644683	1.06906					Sham#25	0.733311	0.704116	1.07113					Sham#25	0.430368	0.668198	1.04791					Sham#25	0.453111	0.644188	1.05756
	Sham#25	0.406231	0.711236	1.08179					Sham#25	0.696723	0.635723	1.05123					Sham#25	0.407083	0.747795	1.08225					Sham#25	1.39077	0.601319	1.07933
	Sham#25	0.342893	0.529705	1.02936					Sham#25	0.740331	0.685813	1.05702					Sham#25	0.729162	0.704976	1.06211					Sham#25	0.538572	0.660081	1.07315
	Sham#25	0.468439	0.824468	1.04022					Sham#25	0.585474	0.749017	1.06367					Sham#25	0.389608	0.679665	1.03403					Sham#25	0.337336	0.649875	1.02257
	Sham#25	0.742478	0.730306	1.05532					Sham#25	0.732632	0.666868	1.05977					Sham#25	1.0173	0.547149	1.05101					Sham#25	0.489924	0.673877	1.06815
	Sham#25	0.623965	0.717445	1.04254					Sham#25	0.355148	0.897508	1.03395					Sham#25	0.487379	0.626767	1.0626					Sham#25	0.313176	0.681874	1.05974
	Sham#25	0.54262	0.74456	1.05398					Sham#25	0.373043	0.865836	1.08817					Sham#25	0.381741	0.629022	1.05126					Sham#25	0.483177	0.616489	1.06256
	Sham#25	0.283852	0.763003	1.06483					Sham#25	0.530102	0.802243	1.06381					Sham#25	0.524916	0.624497	1.05668					Sham#25	1.30505	0.64355	1.08389
	Sham#25	0.498079	0.72217	1.04956					Sham#25	0.643275	0.753561	1.05851					Sham#25	1.37917	0.506978	1.06799					Sham#25	0.236017	0.636584	1.00119
	Sham#25	0.354307	0.68762	1.05099					Sham#25	0.520253	0.739541	1.05728					Sham#25	0.583602	0.633741	1.03671					Sham#25	0.362083	0.70146	1.05694
	Sham#25	0.355988	0.692822	1.02204					Sham#25	0.704531	0.690665	1.05591					Sham#25	0.384209	0.687036	1.04985					Sham#25	0.37952	0.705326	1.03017
	Sham#25	0.686873	0.659306	1.05236					Sham#25	0.691276	0.660528	1.05956					Sham#25	0.358216	0.761592	1.04966					Sham#25	0.457698	0.565465	1.06403
	Sham#25	0.709245	0.740532	1.06637					Sham#25	0.457481	0.722018	1.05566					Sham#25	0.430599	0.720195	1.05345					Sham#25	1.33318	0.60903	1.06755
	Sham#25	0.468757	0.770969	1.06235					Sham#25	0.729912	0.695514	1.06283					Sham#25	0.393418	0.632476	1.05913					Sham#25	0.930165	0.725284	1.06981
	Sham#25	0.447701	0.747876	1.06016					Sham#25	0.509531	0.723004	1.06121					Sham#25	0.35766	0.769599	1.06775					Sham#25	0.526146	0.675823	1.07249
	Sham#25	0.621089	0.691797	1.06962					Sham#25	0.382132	0.854901	1.05936					Sham#25	0.480286	0.670398	1.05641					Sham#25	0.46567	0.687094	1.07176
	Sham#25	0.248739	0.706963	1.04057					Sham#25	0.350922	0.698593	1.06469					Sham#25	0.716432	0.698533	1.02976					Sham#25	0.38395	0.699237	1.14001
	Sham#25	0.46695	0.681224	1.19908					Sham#25	0.529257	0.647907	1.05716					Sham#25	0.422907	0.624389	1.04527					Sham#25	0.450911	0.668073	1.06815
	Sham#25	0.37077	0.781872	1.07323					Sham#25	0.448699	0.727131	1.05854					Sham#25	0.663523	0.699143	1.06758					Sham#25	0.483897	0.653246	1.07229
	Sham#25	0.332286	0.753386	1.05631					Sham#25	0.577261	0.750661	1.05208					Sham#25	0.561184	0.735704	1.06664					Sham#25	0.45759	0.578746	1.06936
	Sham#25	0.300864	0.882026	1.03673					Sham#25	0.505316	0.773059	1.06571					Sham#25	0.348123	0.920255	1.0333					Sham#25	0.749013	0.579208	1.05156
	Sham#25	0.384984	0.769303	1.0489					Sham#25	0.401428	0.913023	1.0746					Sham#25	0.896511	0.65285	1.0583					Sham#25	0.421729	0.675805	1.06298
	Sham#25	0.500768	0.737849	1.05582					Sham#25	0.46567	0.8918	1.09414					Sham#25	0.56928	0.774738	1.09976					Sham#25	0.567004	0.581298	1.05346
	Sham#25	0.600902	0.789673	1.07163					Sham#25	0.387431	0.638928	1.23258					Sham#25	1.65342	0.265374	1.07677					Sham#25	0.441323	0.613128	1.02023
	Sham#25	0.710296	0.667917	1.04593					Sham#25	0.375568	0.837647	1.0396					Sham#25	0.828346	0.71157	1.07738					Sham#25	0.393924	0.652042	1.00112
	Sham#25	0.61059	0.708731	1.04					Sham#25	0.458024	0.731824	1.06068					Sham#25	0.510506	0.551702	1.07366					Sham#25	0.659764	0.596015	1.06832
	Sham#25	0.425249	0.821856	1.49291					Sham#25	0.588355	0.736647	1.05738					Sham#25	0.506002	0.733394	1.05578					Sham#25	0.65901	0.667746	1.06579
	Sham#25	0.466843	0.743009	1.06194					Sham#25	0.644974	0.722593	1.05982					Sham#25	1.26275	0.685031	1.05493					Sham#25	0.409037	0.630144	1.05238
	Sham#25	0.481837	0.722098	1.06274					Sham#25	0.586323	0.714476	1.06376					Sham#25	0.523018	0.594764	1.04214					Sham#25	0.658557	0.660174	1.04621
	Sham#25	0.413151	0.788274	1.07064					Sham#25	0.359325	0.872453	1.01127					Sham#25	0.517281	0.774984	1.07116					Sham#25	0.937408	0.676856	1.05378
	Sham#25	0.445361	0.658559	1.06485					Sham#25	0.376229	0.686027	1.0436					Sham#25	0.620929	0.674726	1.06172					Sham#25	0.672457	0.816429	1.06662
	Sham#25	0.568055	0.745982	1.05548					Sham#25	0.656287	0.654677	1.05737					Sham#25	0.679813	0.683549	1.05739					Sham#25	0.414353	0.643884	1.06469
	Sham#25	0.386017	0.661288	1.05322					Sham#25	0.790809	0.597971	1.06394					Sham#25	0.750075	0.809895	1.05588					Sham#25	0.536351	0.575221	1.04755
	Sham#25	0.338807	0.812433	1.0593					Sham#25	0.515354	0.822296	1.06096					Sham#25	0.382392	0.749358	1.06492					Sham#25	0.439968	0.697764	2.42435
	Sham#25	0.379258	0.735618	1.04065					Sham#25	0.539495	0.663369	1.05756					Sham#25	0.569629	0.604737	1.04805					Sham#25	0.412428	0.623086	1.06279
	Sham#25	0.686511	0.727249	1.06878					Sham#25	0.392659	0.68733	1.08606					Sham#25	1.09027	0.63704	1.0629					Sham#25	0.564278	0.638196	1.06049
	Sham#25	0.397819	0.626639	1.03717					Sham#25	0.355987	0.616561	1.05292					Sham#25	0.51342	0.720254	1.06658					Sham#25	0.544176	0.69482	1.05567
	Sham#25	0.331686	0.765947	1.05379					Sham#25	0.482765	0.700726	1.07427					Sham#25	0.755164	0.678074	1.07013					Sham#25	0.570153	0.679275	1.06078
	Sham#25	0.236859	0.7263	1.06132					Sham#25	0.593908	0.681888	1.07266					Sham#25	0.389352	0.784502	1.08135					Sham#25	0.526524	0.715109	1.0684
	Sham#25	0.342893	0.665962	1.06376					Sham#25	0.703401	0.685896	1.05333					Sham#25	0.287681	0.703923	1.0694					Sham#25	0.54207	0.646231	1.06546
	Sham#25	0.305132	0.754422	1.06343					Sham#25	0.506888	0.623128	1.07451					Sham#25	0.356267	0.684111	1.0507					Sham#25	1.21914	0.694662	1.06957
	Sham#25	0.520921	0.855003	1.05683					Sham#25	0.481631	0.641781	1.06136					Sham#25	0.724028	0.694719	1.06043					Sham#25	0.620368	0.641245	1.06766
	Sham#25	0.435195	0.769858	1.05148					Sham#25	0.801244	0.647788	1.0538					Sham#25	0.484206	0.653021	1.05162					Sham#25	0.739524	0.598312	1.05839
	Sham#25	0.331386	0.605611	1.01693					Sham#25	0.448921	0.728371	1.06261					Sham#25	1.47885	0.475416	1.06783					Sham#25	1.04003	0.668103	1.06473
	Sham#25	0.451682	0.674394	1.12816					Sham#25	0.476857	0.633237	1.16196					Sham#25	0.649278	0.672552	1.06104					Sham#25	0.499674	0.657444	1.07032
	Sham#25	0.506692	0.73721	1.05294					Sham#25	0.55843	0.72848	1.05011					Sham#25	0.615943	0.700116	1.10265					Sham#25	1.38966	0.603085	1.06389
	Sham#25	0.422907	0.660389	1.06823					Sham#25	0.531881	0.732664	1.07841					Sham#25	1.00609	0.702737	1.07207					Sham#25	0.742076	0.646078	1.05621
	Sham#25	0.617717	0.699789	1.06057					Sham#25	0.411462	0.680003	1.77421					Sham#25	0.31254	0.610236	1.05642					Sham#25	0.445919	0.612041	1.08098
	Sham#25	0.417938	0.761857	1.0627					Sham#25	0.398318	0.726971	1.05611					Sham#25	1.40238	0.638477	1.08552					Sham#25	0.282095	0.772642	1.04958
	Sham#25	0.348076	0.747614	1.05095					Sham#25	0.395688	0.712959	1.05469					Sham#25	0.402541	0.489964	1.02981					Sham#25	0.405864	0.725231	1.10209
	Sham#25	0.319777	0.75759	1.27683					Sham#25	0.494069	0.865456	1.06435					Sham#25	0.427353	0.709446	1.03712					Sham#25	1.00866	0.70312	1.06948
	Sham#25	0.622689	0.788302	1.06666					Sham#25	0.569017	0.744061	1.08484					Sham#25	0.627859	0.684056	1.06373					Sham#25	0.606832	0.586596	1.05211
	Sham#25	0.570414	0.682269	1.06554					Sham#25	0.484514	0.717058	1.04859					Sham#25	0.600319	0.614658	1.02479					Sham#25	0.362632	0.724502	1.04876
	Sham#25	0.424785	0.81963	1.06309					Sham#25	0.588524	0.676267	1.05268					Sham#25	0.498478	0.684777	1.05827					Sham#25	0.522923	0.596305	1.05558
	Sham#25	0.481424	0.629852	1.14982					Sham#25	0.585134	0.671474	1.05075					Sham#25	0.454427	0.706368	1.06698					Sham#25	0.484308	0.62631	1.06653
	Sham#25	0.399814	0.856361	1.0941					Sham#25	0.67068	0.912538	1.09572					Sham#25	0.372109	0.724096	1.05784					Sham#25	0.40118	0.59939	1.04608
	Sham#25	0.515547	0.795002	1.04129					Sham#25	0.233049	0.804814	1.02505					Sham#25	0.292312	0.809862	1.09525					Sham#25	0.676734	0.732291	1.06303
	Sham#25	0.297874	0.740986	1.04178					Sham#25	0.606914	0.641352	1.06718					Sham#25	0.461378	0.658511	1.05848					Sham#25	0.376361	0.745534	1.03034
	Sham#25	0.706364	0.731852	1.05333					Sham#25	0.56788	0.715336	1.05579					Sham#25	0.604039	0.58278	1.05704					Sham#25	0.433477	0.672993	1.11263
	Sham#25	0.392279	0.702334	1.01269					Sham#25	0.343762	0.790762	1.04635					Sham#25	0.64343	0.685403	1.06578					Sham#25	0.424316	0.567078	1.06705
	Sham#25	0.738582	0.842275	1.09451					Sham#25	0.437361	0.807422	1.07062					Sham#25	0.387816	0.668826	1.04142					Sham#25	0.446254	0.64031	1.06146
	Sham#25	0.451902	0.655291	1.04962					Sham#25	0.233901	0.743913	1.01329					Sham#25	0.929523	0.723937	1.06615					Sham#25	0.618039	0.629358	1.05891
	Sham#25	0.732632	0.708472	1.05891					Sham#25	0.57795	0.936953	1.01187					Sham#25	0.353182	0.756014	1.05044					Sham#25	0.550627	0.688204	1.06773
	Sham#25	0.454536	0.680576	1.05536					Sham#25	0.711276	0.792207	1.08915					Sham#25	0.651724	0.673946	1.05543					Sham#25	0.455956	0.762932	1.07524
	Sham#25	0.589368	0.838288	1.02553					Sham#25	0.423612	0.766005	1.06554					Sham#25	0.397944	0.570787	1.0347					Sham#25	0.43083	0.627798	1.05811
	Sham#25	0.360016	0.706886	1.05737					Sham#25	0.273137	0.663701	1.057					Sham#25	0.434966	0.707158	1.07014					Sham#25	0.425253	0.717656	1.07051
	Sham#25	0.402912	0.584455	1.02158					Sham#25	0.251524	0.855469	1.01225					Sham#25	0.484514	0.547437	1.04726					Sham#25	0.797573	0.680158	1.06099
	Sham#25	0.456174	0.719857	1.05392					Sham#25	0.613516	0.810494	1.03435					Sham#25	0.52643	0.785647	1.08937					Sham#25	0.409888	0.667197	1.06867
	Sham#25	0.4631	0.663054	1.05124					Sham#25	0.74221	0.71872	1.0987					Sham#25	0.37689	0.638292	1.05107					Sham#25	0.425954	0.662504	1.07251
	Sham#25	0.413151	0.886776	1.06486					Sham#25	0.513226	0.748817	1.0598					Sham#25	0.484	0.612028	1.06517					Sham#25	0.563572	0.686898	1.0592
	Sham#25	0.662322	0.791531	1.05696					Sham#25	0.633929	0.682702	1.05336					Sham#25	0.530383	0.650755	1.06073					Sham#25	0.534679	0.77875	1.09275
	Sham#25	0.401799	0.742472	1.03581					Sham#25	0.420785	0.69227	1.08408					Sham#25	0.473298	0.632553	1.05033					Sham#25	0.56595	0.737142	1.07187
	Sham#25	0.411704	0.727036	1.03084					Sham#25	0.565774	0.688644	1.04739					Sham#25	0.482044	0.673353	1.05236					Sham#25	0.546456	0.722225	1.06021
	Sham#25	0.443347	0.850584	1.01275					Sham#25	0.419838	0.767209	1.05472					Sham#25	0.445585	0.647957	1.05935					Sham#25	0.422436	0.714871	1.04679
	Sham#25	0.555125	0.706173	1.0722					Sham#25	0.459434	0.845088	1.03625					Sham#25	0.394429	0.715128	1.07117					Sham#25	0.500669	0.592322	1.05843
	Sham#25	0.491039	0.812816	1.05314					Sham#25	0.641882	0.81694	1.04896					Sham#25	0.589031	0.702999	1.26015					Sham#25	0.526619	0.654322	1.061
	Sham#25	0.361258	0.736496	1.04039					Sham#25	0.636747	0.696777	1.05559					Sham#25	0.247537	0.582487	1.03045					Sham#25	0.46224	0.547374	1.05045
	Sham#25	0.393292	0.691782	1.05691					Sham#25	0.679521	0.704725	1.05525					Sham#25	0.540416	0.554835	1.05959					Sham#25	0.654542	0.629402	1.08156
	Sham#25	0.365637	0.614732	1.14596					Sham#25	0.537648	0.704103	1.05694					Sham#25	0.509335	0.770773	1.08876					Sham#25	0.47024	0.632857	1.0588
	Sham#25	0.576054	0.811789	1.09223					Sham#25	0.630389	0.903336	1.05307					Sham#25	0.511479	0.702949	1.06908					Sham#25	0.472877	0.657459	1.08002
	Sham#25	0.503837	0.71762	1.0476					Sham#25	0.563837	0.902928	1.03234					Sham#25	0.390882	0.66033	1.06583					Sham#25	0.671865	0.693589	1.06165
	Sham#25	0.431291	0.719317	1.05299					Sham#25	0.466843	0.935395	1.05198					Sham#25	0.363317	0.545102	1.04625					Sham#25	0.70749	0.655509	1.0613
	Sham#25	0.514968	0.66725	1.06334					Sham#25	0.44042	0.735172	1.05025					Sham#25	0.381089	0.636713	1.0492					Sham#25	0.8969	0.739326	1.05727
	Sham#25	0.342312	0.78137	1.03885					Sham#25	0.50364	0.717045	1.06039					Sham#25	0.508162	0.754225	1.05903					Sham#25	0.632987	0.67566	1.06563
	Sham#25	0.446031	0.779742	1.05678					Sham#25	0.448588	0.737044	1.07728					Sham#25	0.400187	0.623726	1.04906					Sham#25	0.505414	0.57421	1.03574
	Sham#25	0.514195	0.725467	1.06242					Sham#25	0.374905	0.737177	1.05612					Sham#25	0.508162	0.708377	1.04155					Sham#25	0.694363	0.646181	1.06306
	Sham#25	0.478315	0.786527	1.05137					Sham#25	0.667558	0.748852	1.05349					Sham#25	0.414833	0.638265	1.08905					Sham#25	0.513711	0.606892	1.05628
	Sham#25	0.456828	0.690857	1.04591					Sham#25	0.520061	0.802238	1.05164					Sham#25	0.519774	0.763737	1.05761					Sham#25	0.320708	0.680438	1.08475
	Sham#25	0.627146	0.65097	1.06796					Sham#25	0.486971	0.685527	1.05772					Sham#25	0.865691	0.724093	1.06003					Sham#25	0.406476	0.661607	1.06757
	Sham#25	0.362083	0.742778	1.04983					Sham#25	0.678715	0.651034	1.07133					Sham#25	0.408307	0.726761	1.12152					Sham#25	0.557628	0.643645	1.07099
	Sham#25	0.413151	0.659688	1.31047					Sham#25	0.631886	0.713516	1.06042					Sham#25	0.506594	0.597368	1.06688					Sham#25	0.444915	0.690904	1.06254
	Sham#25	0.468439	0.728408	1.07419					Sham#25	0.503541	0.670796	1.0942					Sham#25	0.390882	0.661101	1.05014					Sham#25	0.708052	0.655377	1.05334
	Sham#25	0.492455	0.835021	1.05979					Sham#25	0.434165	0.651033	1.09762					Sham#25	1.40977	0.576471	1.0634					Sham#25	0.490228	0.635129	1.05797
	Sham#25	0.571198	0.73023	1.05795					Sham#25	0.298874	0.6446	1.0354					Sham#25	0.454644	0.617876	1.06969					Sham#25	0.486971	0.676292	1.06733
	Sham#25	0.350922	0.721765	1.06108					Sham#25	0.274952	0.777423	1.03265					Sham#25	0.852608	0.555512	1.05995					Sham#25	1.00109	0.64676	1.05925
	Sham#25	0.43083	0.729694	1.08285					Sham#25	0.559942	0.75832	1.06159					Sham#25	0.442898	0.796195	1.06953					Sham#25	0.54106	0.632933	1.05959
	Sham#25	0.720447	0.772873	1.05674					Sham#25	0.633144	0.760488	1.05989					Sham#25	0.187384	0.887989	1					Sham#25	0.41303	0.685289	1.08694
	Sham#25	0.45552	0.791914	1.0548					Sham#25	0.474452	0.739664	1.07216					Sham#25	0.651114	0.683294	1.07702					Sham#25	0.743482	0.734322	1.0534
	Sham#25	0.359048	0.706313	1.10288					Sham#25	0.43588	0.697291	1.0595					Sham#25	0.463314	0.594488	1.05407					Sham#25	0.587679	0.724718	1.07193
	Sham#25	0.209681	0.827501	1.24511					Sham#25	0.517569	0.722384	1.059					Sham#25	0.61828	0.706076	1.05494					Sham#25	0.34144	0.623383	1.07212
	Sham#25	0.344341	0.628227	1.04053					Sham#25	0.589453	0.754185	1.05943					Sham#25	1.2826	0.600845	1.06674					Sham#25	0.535887	0.612372	1.05105
	Sham#25	0.374772	0.704566	1.04638					Sham#25	0.597415	0.694461	1.05896					Sham#25	1.15081	0.640362	1.07093					Sham#25	0.286295	0.885289	1.03889
	Sham#25	0.374772	0.651207	1.04363					Sham#25	0.48039	0.811318	1.04904					Sham#25	0.458675	0.674281	1.03703					Sham#25	0.353464	0.636066	1.03506
	Sham#25	0.48039	0.749792	1.05588					Sham#25	0.490228	0.70019	1.06524					Sham#25	0.587425	0.800312	1.37153					Sham#25	0.42712	0.643906	1.04775
	Sham#25	0.511674	0.784115	1.24364					Sham#25	0.297874	0.857561	1.03528					Sham#25	0.92963	0.543448	1.05731					Sham#25	1.11686	0.571033	1.08457
	Sham#25	0.326548	0.693327	1.04979					Sham#25	0.620448	0.774359	1.06654					Sham#25	0.505414	0.664301	1.03092					Sham#25	0.578638	0.626544	1.07337
	Sham#25	0.496679	0.744891	1.23303					Sham#25	0.544085	0.718082	1.06026					Sham#25	0.334969	0.678162	1.03184					Sham#25	0.449585	0.648168	1.06288
	Sham#25	0.529539	0.791966	1.37721					Sham#25	0.213909	0.824265	1.0295					Sham#25	0.626034	0.773485	1.07019					Sham#25	0.716432	0.712131	1.07702
	Sham#25	0.218964	0.681956	1.17879					Sham#25	0.620288	0.673485	1.05494					Sham#25	0.893844	0.770027	1.06218					Sham#25	0.980508	0.853334	1.1145
	Sham#25	0.39969	0.684906	1.0705					Sham#25	0.64033	0.707887	1.05859					Sham#25	0.381871	0.633323	1.05565					Sham#25	0.547366	0.762087	1.06523
	Sham#25	0.285251	0.565693	1.01153					Sham#25	0.457481	0.708412	1.0581					Sham#25	0.594745	0.703108	1.0599					Sham#25	0.560829	0.729679	1.04955
	Sham#25	0.54262	0.783155	1.07226					Sham#25	0.647129	0.658365	1.06225					Sham#25	0.440194	0.572746	1.03522					Sham#25	0.753185	0.781938	1.0631
	Sham#25	0.494873	0.69352	1.0476					Sham#25	0.612217	0.696159	1.0612					Sham#25	0.469075	0.621532	1.11825					Sham#25	0.351205	0.667915	1.06424
	Sham#25	0.613353	0.647219	1.10364					Sham#25	0.629125	0.684064	1.06615					Sham#25	0.56207	0.59453	1.06358					Sham#25	0.405618	0.721994	1.06183
	Sham#25	0.163882	0.695565	1.01887					Sham#25	0.642501	0.66674	1.05447					Sham#25	1.33295	0.64224	1.09475					Sham#25	0.436108	0.7006	1.06237
	Sham#25	0.860851	0.711514	1.06509					Sham#25	0.46535	0.765096	1.05569					Sham#25	0.671421	0.692575	1.06751					Sham#25	0.433936	0.673253	1.05328
	Sham#25	0.847048	0.761343	1.05295					Sham#25	0.418176	0.632439	1.08326					Sham#25	1.23761	0.653064	1.06706					Sham#25	0.280681	0.661056	1.07193
	Sham#25	0.624284	0.81371	1.07165					Sham#25	0.525106	0.695938	1.05317					Sham#25	0.993559	0.74845	1.06938					Sham#25	1.54973	0.475181	1.11681
	Sham#25	0.631729	0.731994	1.36438					Sham#25	0.41122	0.769522	1.03166					Sham#25	0.883322	0.666235	1.32067					Sham#25	0.454645	0.607389	1.05985
	Sham#25	0.605519	0.802243	1.0629					Sham#25	0.437019	0.743276	1.05371					Sham#25	0.584028	0.780048	1.05474					Sham#25	0.548274	0.6242	1.06318
	Sham#25	0.498478	0.797026	1.1514					Sham#25	0.369426	0.626202	1.0488					Sham#25	0.47098	0.627286	1.04055					Sham#25	0.681859	0.802809	1.05961
	Sham#25	0.608632	0.73799	1.05561					Sham#25	0.35766	0.701409	1.06535					Sham#25	0.68281	0.865032	1.28038					Sham#25	1.62382	0.409012	1.12064
	Sham#25	0.387174	0.698172	1.06836					Sham#25	0.437929	0.627062	1.04597					Sham#25	0.456392	0.653046	1.06633					Sham#25	1.13913	0.670372	1.07277
	Sham#25	0.390118	0.672198	1.04408					Sham#25	0.397694	0.660373	1.05523					Sham#25	0.345206	0.669733	1.03256					Sham#25	0.435652	0.702551	1.06285
	Sham#25	0.541519	0.724898	1.05986					Sham#25	0.608305	0.699616	1.08435					Sham#25	0.674673	0.683619	1.06015					Sham#25	0.385243	0.772082	1.03721
	Sham#25	0.391391	0.737993	1.05965					Sham#25	0.467163	0.900636	1.06448					Sham#25	0.38369	0.733016	1.04758					Sham#25	0.510408	0.633779	1.06846
	Sham#25	0.410978	0.630793	1.0979					Sham#25	0.537278	0.899364	1.02924					Sham#25	0.887647	0.772122	1.04256					Sham#25	1.41054	0.59511	1.07578
	Sham#25	0.360982	0.696723	1.09477					Sham#25	0.54317	0.757737	1.0582					Sham#25	0.774991	0.614996	1.04832					Sham#25	0.494069	0.663128	1.06734
	Sham#25	0.568055	0.75651	1.05465					Sham#25	0.457916	0.664315	1.06072					Sham#25	0.428515	0.625748	1.07845					Sham#25	0.386529	0.656886	1.04437
	Sham#25	0.619646	0.792756	1.06495					Sham#25	0.578982	0.803195	1.05724					Sham#25	0.570327	0.706566	1.33017					Sham#25	0.400436	0.611382	1.07522
	Sham#25	0.499674	0.684837	1.06604					Sham#25	0.278189	0.838835	1.04284					Sham#25	0.825218	0.46953	1.06815					Sham#25	0.461594	0.713013	1.06816
	Sham#25	0.7824	0.604467	1.07351					Sham#25	0.470452	0.64462	1.0493					Sham#25	0.397944	0.630094	1.05735					Sham#25	0.506201	0.673904	1.05759
	Sham#25	0.510506	0.726327	1.05875					Sham#25	0.793509	0.67726	1.05812					Sham#25	0.455738	0.750849	1.04079					Sham#25	0.821593	0.700784	1.07129
	Sham#25	0.306109	0.753208	1.02896					Sham#25	0.337926	0.756644	1.03757					Sham#25	1.01176	0.646189	1.07154					Sham#25	0.678422	0.765847	1.04492
	Sham#25	0.763873	0.692453	1.05014					Sham#25	0.762961	0.652791	1.05366					Sham#25	0.470346	0.76478	1.03318					Sham#25	0.756348	0.651177	1.06581
	Sham#25	0.432443	0.790595	1.05469					Sham#25	0.607323	0.640297	1.05002					Sham#25	0.74415	0.754138	1.03804					Sham#25	0.506201	0.622842	1.06727
	Sham#25	0.496278	0.767818	1.13113					Sham#25	0.359463	0.763747	1.04866					Sham#25	0.791878	0.641393	1.05777					Sham#25	0.572329	0.637554	1.06198
	Sham#25	0.313494	0.78032	1.05419					Sham#25	0.567354	0.778502	1.06329					Sham#25	0.782146	0.792525	1.0801					Sham#25	0.397443	0.634765	1.05526
	Sham#25	0.3757	0.741711	1.05616					Sham#25	0.393545	0.875785	1.07308					Sham#25	0.459434	0.708438	1.46792					Sham#25	0.487175	0.69757	1.04318
	Sham#25	0.66644	0.656399	1.06248					Sham#25	0.64002	0.808895	1.07338					Sham#25	0.684625	0.796754	1.06813					Sham#25	0.438837	0.672157	1.07341
	Sham#25	0.619325	0.753085	1.14349					Sham#25	0.515258	0.633361	1.05384					Sham#25	0.454208	0.686213	1.06388					Sham#25	0.431753	0.641079	1.06363
	Sham#25	0.430599	0.716669	1.04391					Sham#25	0.285773	0.918085	1.03402					Sham#25	0.499276	0.693942	1.04232					Sham#25	0.429327	0.603841	1.07495
	Sham#25	0.492051	0.743302	1.04786					Sham#25	0.296535	0.92912	1.01435					Sham#25	0.60806	0.653365	1.06292					Sham#25	1.38937	0.653966	1.06428
	Sham#25	0.701418	0.623405	1.06034					Sham#25	0.467801	0.766018	1.05917					Sham#25	0.306433	0.584785	1.05876					Sham#25	0.628571	0.653795	1.07079
	Sham#25	0.688537	0.759408	1.06555					Sham#25	0.357938	0.794004	1.04352					Sham#25	0.429905	0.689082	1.06399					Sham#25	0.513808	0.655052	1.06247
	Sham#25	0.302513	0.703292	1.03526					Sham#25	0.663673	0.852331	1.05549					Sham#25	0.446143	0.658726	1.05189					Sham#25	0.385243	0.653397	1.0651
	Sham#25	0.364547	0.698234	1.0641					Sham#25	0.708754	0.669958	1.06008					Sham#25	1.06941	0.749721	1.06501					Sham#25	0.642811	0.701349	1.06386
	Sham#25	0.424785	0.69526	1.11949					Sham#25	0.421021	0.889723	1.06412					Sham#25	0.673122	0.640237	1.03399					Sham#25	0.391263	0.746918	1.07044
	Sham#25	0.471191	0.80675	1.05761					Sham#25	0.647283	0.662125	1.06056					Sham#25	0.494974	0.683808	1.06247					Sham#25	0.55153	0.670036	1.06379
	Sham#25	0.297205	0.760449	1.06194					Sham#25	0.428515	0.674621	1.06069					Sham#25	0.808289	0.720344	1.06634					Sham#25	0.388585	0.701098	1.02962
	Sham#25	0.255837	0.783865	1.03282					Sham#25	0.445919	0.693418	1.06429					Sham#25	0.893399	0.719627	1.06759					Sham#25	0.610753	0.673385	1.04088
	Sham#25	0.635418	0.691282	1.05824					Sham#25	0.535423	0.701485	1.05493					Sham#25	0.445138	0.677154	1.07585					Sham#25	0.723478	0.720502	1.06304
	Sham#25	0.305946	0.741472	1.03789					Sham#25	0.399316	0.739295	1.05673					Sham#25	0.724165	0.78922	1.04043					Sham#25	0.452232	0.647974	1.06953
	Sham#25	0.61238	0.746942	1.03845					Sham#25	0.405373	0.625262	1.03614					Sham#25	0.508358	0.690149	1.06417					Sham#25	0.54782	0.645464	1.06623
	Sham#25	0.641727	0.67496	1.03052					Sham#25	0.464172	0.69964	1.05579					Sham#25	0.475499	0.669953	1.04528					Sham#25	0.638853	0.681328	1.06947
	Sham#25	0.561184	0.71397	1.0622					Sham#25	0.458567	0.71895	1.07081					Sham#25	1.07317	0.773852	1.08177					Sham#25	0.775119	0.716552	1.0593
	Sham#25	0.434737	0.790134	1.05317					Sham#25	0.475395	0.689329	1.05779					Sham#25	0.896678	0.687495	1.06097					Sham#25	0.462885	0.594139	1.05744
	Sham#25	0.363454	0.669471	1.05104					Sham#25	0.405128	0.811909	1.06049					Sham#25	0.529069	0.694916	1.05431					Sham#25	0.45058	0.589513	1.05862
	Sham#25	0.624523	0.643578	1.07029					Sham#25	0.50364	0.824251	1.05198					Sham#25	0.515734	0.714219	1.03382					Sham#25	0.427818	0.660953	1.07829
	Sham#25	0.561716	0.769332	1.03595					Sham#25	0.452232	0.649838	1.06077					Sham#25	0.382132	0.645171	1.04377					Sham#25	0.420312	0.639213	1.0775
	Sham#25	0.72024	0.741103	1.07141					Sham#25	0.456065	0.702157	1.05692					Sham#25	0.892174	0.79107	1.0846					Sham#25	0.469711	0.625608	1.05585
	Sham#25	0.61675	0.709802	1.06944					Sham#25	0.822924	0.62408	1.05196					Sham#25	0.621729	0.773746	1.05012					Sham#25	0.450469	0.795217	1.04686
	Sham#25	0.377681	0.742857	1.05012					Sham#25	0.525106	0.68941	1.05391					Sham#25	0.316022	0.574407	1.0507					Sham#25	0.45835	0.662443	1.0654
	Sham#25	0.423612	0.730457	1.14451					Sham#25	0.264628	0.873177	1.05247					Sham#25	0.374507	0.710068	1.05227					Sham#25	0.586493	0.593976	1.03794
	Sham#25	0.422201	0.693975	1.07178					Sham#25	0.453989	0.678652	1.06896					Sham#25	0.643584	0.736002	1.06608					Sham#25	0.449696	0.714949	1.06831
	Sham#25	0.399814	0.722856	1.07034					Sham#25	0.521303	0.67711	1.11441					Sham#25	0.410009	0.630355	1.05074					Sham#25	0.666141	0.69592	1.06779
	Sham#25	0.657952	0.789873	1.05188					Sham#25	0.373176	0.705721	1.05962					Sham#25	0.460515	0.612712	1.0674					Sham#25	0.337189	0.672231	1.06717
	Sham#25	0.455956	0.690812	1.49989					Sham#25	0.758318	0.639219	1.06486					Sham#25	0.469711	0.664957	1.03735					Sham#25	0.644357	0.658004	1.05444
	Sham#25	0.512839	0.712053	1.04808					Sham#25	0.506496	0.661018	1.07524					Sham#25	0.374506	0.66177	1.05319					Sham#25	0.519774	0.650506	1.06434
	Sham#25	1.17502	0.640935	1.05343					Sham#25	0.294346	0.880151	1.04538					Sham#25	0.561096	0.821114	1.08311					Sham#25	0.429905	0.495506	1.04745
	Sham#25	0.496579	0.782081	1.10452					Sham#25	0.41122	0.804641	1.06109					Sham#25	1.13449	0.677806	1.07655					Sham#25	0.574324	0.623057	1.06395
	Sham#25	0.467589	0.702764	1.07017					Sham#25	0.649278	0.888162	1.05365					Sham#25	0.416747	0.691739	1.04338					Sham#25	0.572937	0.605805	1.05911
	Sham#25	0.6322	0.738253	1.05642					Sham#25	0.698576	0.917006	1.05548					Sham#25	1.53547	0.429174	1.06239					Sham#25	0.487584	0.625149	1.06084
	Sham#25	0.415552	0.824139	1.07226					Sham#25	0.552971	0.855079	1.05342					Sham#25	0.432903	0.699477	1.06953					Sham#25	0.372643	0.592167	1.05421
	Sham#25	0.6686	0.732959	1.22419					Sham#25	0.470029	0.727072	1.06973					Sham#25	0.469923	0.708656	1.06793					Sham#25	0.294684	0.641461	1.09549
	Sham#25	0.296703	0.797758	1.10247					Sham#25	0.666216	0.704632	1.05256					Sham#25	0.851966	0.685025	1.06856					Sham#25	0.952827	0.729812	1.07225
	Sham#25	0.372237	0.649498	1.03576					Sham#25	0.62508	0.695343	1.05398					Sham#25	0.622129	0.654025	1.06134					Sham#25	0.412669	0.753253	1.07944
	Sham#25	0.335266	0.755228	1.07566					Sham#25	0.841688	0.572068	1.0542					Sham#25	0.335562	0.659043	1.0534					Sham#25	0.722033	0.627006	1.05622
	Sham#25	0.530383	0.652	1.05515					Sham#25	0.437929	0.699554	1.40116					Sham#25	0.528128	0.689597	1.05888					Sham#25	0.737908	0.752517	1.04432
	Sham#25	0.326547	0.727634	1.17927					Sham#25	0.551349	0.736727	1.042					Sham#25	1.17324	0.620415	1.02569					Sham#25	0.407576	0.711545	1.07299
	Sham#25	0.445808	0.779142	1.07733					Sham#25	0.581724	0.713018	1.05893					Sham#25	0.899281	0.579639	1.06329					Sham#25	0.509531	0.61344	1.05944
	Sham#25	0.305132	0.759253	1.05279					Sham#25	0.473508	0.708004	1.05782					Sham#25	0.450911	0.678808	1.06215					Sham#25	0.55369	0.670659	1.07383
	Sham#25	0.350354	0.679512	1.03786					Sham#25	0.557985	0.707156	1.07057					Sham#25	0.404144	0.664146	1.04854					Sham#25	0.400684	0.701357	1.13278
	Sham#25	0.488603	0.758691	1.0578					Sham#25	0.763482	0.914284	1.06658					Sham#25	0.585389	0.65104	1.0466					Sham#25	0.581468	0.70965	1.06407
	Sham#25	0.260079	0.733795	1.0392					Sham#25	0.48328	0.73036	1.05465					Sham#25	0.366044	0.764883	1.07671					Sham#25	0.528222	0.657124	1.26618
	Sham#25	0.565774	0.665245	1.05425					Sham#25	0.457916	0.740098	1.06493					Sham#25	0.401923	0.725428	1.09037					Sham#25	0.488399	0.647723	1.0643
	Sham#25	0.413392	0.716356	1.04631					Sham#25	0.638152	0.655437	1.05034					Sham#25	0.353464	0.678833	1.07084					Sham#25	0.481631	0.674547	1.08209
	Sham#25	0.594912	0.693153	1.0746					Sham#25	0.449253	0.69162	1.08142					Sham#25	0.477274	0.591382	1.04345					Sham#25	0.562247	0.702373	1.06281
	Sham#25	0.608305	0.76292	1.14516					Sham#25	0.441548	0.879346	1.05229					Sham#25	0.406843	0.588104	1.04109					Sham#25	0.449253	0.620898	1.05707
	Sham#25	0.474347	0.681773	1.05061					Sham#25	0.654618	0.848293	1.04824					Sham#25	0.302348	0.681882	1.03404					Sham#25	0.500172	0.604602	1.06093
	Sham#25	0.346644	0.740404	1.03359					Sham#25	0.511868	0.643819	1.12129					Sham#25	0.766732	0.729546	1.05608					Sham#25	0.772548	0.675501	1.13669
	Sham#25	0.530946	0.695621	1.09176					Sham#25	0.604203	0.822728	1.04931					Sham#25	0.464815	0.668692	1.05307					Sham#25	0.384467	0.669897	1.07236
	Sham#25	0.492657	0.65462	1.06472					Sham#25	0.694435	0.62271	1.06262					Sham#25	0.470134	0.721919	1.07386					Sham#25	0.500669	0.670385	1.0823
	Sham#25	0.412187	0.749859	1.04997					Sham#25	0.543353	0.855393	1.06612					Sham#25	0.413151	0.71156	1.04952					Sham#25	0.446922	0.565041	1.06475
	Sham#25	0.30169	0.690758	1.13495					Sham#25	0.398194	0.657777	1.07012					Sham#25	1.07252	0.596858	1.0532					Sham#25	1.45056	0.550232	1.06545
	Sham#25	0.445361	0.706385	1.35521					Sham#25	0.396943	0.775622	1.09586					Sham#25	0.732904	0.734461	1.06671					Sham#25	0.508162	0.678629	1.06438
	Sham#25	0.425253	0.592245	1.0442					Sham#25	0.517665	0.697448	1.06188					Sham#25	0.403898	0.667637	1.08634					Sham#25	0.502454	0.640518	1.09165
	Sham#25	0.422789	0.695118	1.04907					Sham#25	0.575363	0.828629	1.04858					Sham#25	0.398942	0.633404	1.06548					Sham#25	0.386017	0.653032	1.06802
	Sham#25	0.730048	0.751093	1.06832					Sham#25	0.600405	0.681569	1.05591					Sham#25	0.321637	0.689083	1.03262					Sham#25	0.994559	0.699994	1.06
	Sham#25	0.347217	0.732206	1.05494					Sham#25	0.323488	0.884082	1.05631					Sham#25	0.731273	0.858651	1.08347					Sham#25	0.373709	0.653418	1.0702
	Sham#25	0.606832	0.735436	1.03852					Sham#25	0.807673	0.8675	1.05137					Sham#25	1.1701	0.681174	1.06597					Sham#25	0.971181	0.625412	1.06393
	Sham#25	0.503047	0.743134	1.08124					Sham#25	0.275675	0.818258	1.02803					Sham#25	0.814541	0.705542	1.068					Sham#25	0.594243	0.678175	1.06423
	Sham#25	0.45552	0.685347	1.08628					Sham#25	0.255642	0.859293	1.04535					Sham#25	0.881744	0.786999	1.05826					Sham#25	0.601398	0.636693	1.05504
	Sham#25	0.687959	0.724145	1.06048					Sham#25	0.449474	0.885189	1.05709					Sham#25	0.409645	0.65875	1.05366					Sham#25	0.498877	0.627039	1.05535
	Sham#25	0.618521	0.74785	1.05952					Sham#25	0.456828	0.779254	1.07959					Sham#25	0.404391	0.626334	1.05095					Sham#25	0.488806	0.56676	1.05576
	Sham#25	0.50275	0.69498	1.05362					Sham#25	0.424667	0.864287	1.04922					Sham#25	0.638152	0.816624	1.06916					Sham#25	0.659463	0.603018	1.06465
	Sham#25	0.319154	0.618919	1.04502					Sham#25	0.486153	0.743958	1.06457					Sham#25	0.374507	0.642272	1.06496					Sham#25	0.346931	0.669155	1.0643
	Sham#25	0.631571	0.713444	1.06464					Sham#25	0.597082	0.816574	1.06181					Sham#25	0.444243	0.629356	1.0502					Sham#25	1.61599	0.41838	1.06352
	Sham#25	0.481837	0.774048	1.05556					Sham#25	0.47098	0.817103	1.05634					Sham#25	0.418176	0.676264	1.03743					Sham#25	0.511868	0.694061	1.10207
	Sham#25	0.321947	0.631537	1.07454					Sham#25	0.400932	0.773273	1.06699					Sham#25	0.703825	0.590698	1.03762					Sham#25	0.492455	0.6615	1.05662
	Sham#25	0.615377	0.730403	1.07552					Sham#25	0.591559	0.782899	1.04884					Sham#25	0.422907	0.658614	1.07166					Sham#25	0.36956	0.711187	1.05301
	Sham#25	0.16689	0.794136	1.00088					Sham#25	0.68709	0.739951	1.06085					Sham#25	1.19166	0.692819	1.07665					Sham#25	0.739457	0.643174	1.06523
	Sham#25	0.338514	0.697146	1.06111					Sham#25	0.60272	0.85335	1.02039					Sham#25	0.434279	0.696999	1.06235					Sham#25	0.367807	0.705211	1.05757
	Sham#25	0.326853	0.793145	1.03367					Sham#25	0.568405	0.819752	1.0639					Sham#25	0.549904	0.643769	1.05777					Sham#25	0.47644	0.68255	1.08416
	Sham#25	0.53848	0.75209	1.06138					Sham#25	0.272042	0.893529	1.00898					Sham#25	0.400436	0.716725	1.09227					Sham#25	0.542437	0.705043	1.06689
	Sham#25	0.273454	0.710427	1.06678					Sham#25	0.77947	0.765639	1.09976					Sham#25	0.546274	0.680184	1.07035					Sham#25	0.388073	0.663672	1.05693
	Sham#25	0.500072	0.697205	1.26068					Sham#25	0.678642	0.905468	1.05362					Sham#25	0.239781	0.672566	1.03188					Sham#25	0.644742	0.634038	1.05861
	Sham#25	0.620208	0.751004	1.05544					Sham#25	0.192363	0.80697	1.00774					Sham#25	0.581553	0.751376	1.07402					Sham#25	0.502849	0.654806	1.06816
	Sham#25	0.586662	0.711294	1.1081					Sham#25	0.423377	0.870733	1.06371					Sham#25	1.55546	0.503305	1.08063					Sham#25	0.729707	0.824768	1.09564
	Sham#25	0.398942	0.713245	1.04552					Sham#25	0.385114	0.937942	1.07301					Sham#25	0.47644	0.599733	1.06654					Sham#25	1.13847	0.721085	1.06747
	Sham#25	0.614488	0.750448	1.0582					Sham#25	0.524916	0.93229	1.04666					Sham#25	0.614811	0.700283	1.066					Sham#25	0.383431	0.642649	1.06623
	Sham#25	0.519583	0.770055	1.08136					Sham#25	0.723753	0.916247	1.01795					Sham#25	0.430368	0.59844	1.05489					Sham#25	1.0213	0.737223	1.06793
	Sham#25	0.677762	0.741957	1.06764					Sham#25	0.68477	0.887226	1.058					Sham#25	0.339687	0.671496	1.10986					Sham#25	0.639242	0.710249	1.06812
	Sham#25	0.51574	0.689317	1.04254					Sham#25	0.58292	0.858639	1.06395					Sham#25	0.421729	0.608005	1.05602					Sham#25	0.335266	0.818878	1.04577
	Sham#25	0.357938	0.734185	1.04894					Sham#25	0.341148	0.86988	1.04054					Sham#25	0.574584	0.684115	1.05607					Sham#25	0.460299	0.676072	1.04287
	Sham#25	0.528881	0.882683	1.07331					Sham#25	0.257387	0.824696	1.03484					Sham#25	0.399441	0.667146	1.04822					Sham#25	0.76257	0.610908	1.06492
	Sham#25	0.601977	0.725864	1.05704					Sham#25	0.475499	0.861812	1.00274					Sham#25	0.528504	0.675899	1.06461					Sham#25	0.715598	0.734319	1.06374
	Sham#25	0.480079	0.693761	1.03448					Sham#25	0.531133	0.879929	1.0572					Sham#25	0.589538	0.665514	1.11536					Sham#25	0.773063	0.689912	1.06245
	Sham#25	0.284902	0.751172	1.06772					Sham#25	0.596082	0.650656	1.09176					Sham#25	0.57259	0.674349	1.07266					Sham#25	0.506397	0.644002	1.07516
	Sham#25	0.476022	0.675458	1.05879					Sham#25	0.504035	0.653457	1.09315					Sham#25	0.36618	0.691419	1.06957					Sham#25	0.629678	0.807239	1.06482
	Sham#25	0.382132	0.62315	1.03783					Sham#25	0.395562	0.760739	1.0708					Sham#25	0.301195	0.796964	1.07249					Sham#25	0.977917	0.68807	1.09539
	Sham#25	0.403652	0.788811	1.05169					Sham#25	0.519464	0.861657	1.09524					Sham#25	0.631098	0.650372	1.03691					Sham#25	0.38122	0.643725	1.05571
	Sham#25	0.455301	0.808578	1.04878					Sham#25	0.4177	0.899613	1.05499					Sham#25	1.18042	0.577438	1.06073					Sham#25	0.464387	0.572746	1.0653
	Sham#25	0.318061	0.701505	1.03927					Sham#25	0.44301	0.65565	1.01717					Sham#25	1.24578	0.59151	1.0738					Sham#25	0.720999	0.73842	1.06833
	Sham#25	0.549723	0.706685	1.0647					Sham#25	0.377254	0.768339	1.02005					Sham#25	0.721758	0.756788	1.08852					Sham#25	1.43789	0.571113	1.07186
	Sham#25	0.366452	0.700145	1.05432					Sham#25	0.542437	0.918996	1.0575					Sham#25	0.291119	0.825924	1.00489					Sham#25	0.407087	0.601941	1.06071
	Sham#25	0.581553	0.727515	1.05974					Sham#25	0.549723	0.932924	1.03501					Sham#25	0.541335	0.686976	1.06462					Sham#25	0.608632	0.642528	1.06053
	Sham#25	0.418176	0.662301	1.0252					Sham#25	0.375832	0.687859	1.27254					Sham#25	0.670012	0.576928	1.06247					Sham#25	0.281742	0.738789	1.06113
	Sham#25	0.728616	0.666176	1.04372					Sham#25	0.478731	0.725036	1.02459					Sham#25	0.4177	0.724991	1.06637					Sham#25	0.396943	0.641637	1.06809
	Sham#25	0.418889	0.661226	1.04491					Sham#25	0.446254	0.862463	1.03					Sham#25	0.633772	0.706372	1.05904					Sham#25	0.547184	0.618638	1.06254
	Sham#25	0.210155	0.729276	1.04177					Sham#25	0.589031	0.741275	1.04915					Sham#25	1.01466	0.661197	1.06375					Sham#25	0.590212	0.632719	1.07166
	Sham#25	0.622449	0.778895	1.06619					Sham#25	0.569629	0.624415	1.09369					Sham#25	1.21596	0.804408	1.08911					Sham#25	0.63745	0.576811	1.06432
	Sham#25	0.507477	0.751516	1.08354					Sham#25	0.621409	0.69214	1.07382					Sham#25	0.437702	0.673061	1.06038					Sham#25	0.755493	0.763382	1.0591
	Sham#25	0.404391	0.739423	1.05165					Sham#25	0.594159	0.899486	1.04288					Sham#25	0.420548	0.688029	1.07472					Sham#25	1.05677	0.644771	1.06283
	Sham#25	0.549361	0.690746	1.09253					Sham#25	0.404268	0.798404	1.04636					Sham#25	0.537648	0.612416	1.10094					Sham#25	0.421965	0.669539	1.06356
	Sham#25	0.438156	0.775785	1.03061					Sham#25	0.338661	0.938087	1.04776					Sham#25	0.708474	0.695309	1.0792					Sham#25	0.377009	0.790028	1.04971
	Sham#25	0.412187	0.77018	1.05203					Sham#25	0.518049	0.846891	1.13976					Sham#25	0.450911	0.666114	1.05803					Sham#25	0.346931	0.702278	1.0717
	Sham#25	0.482869	0.731749	1.05743					Sham#25	0.517665	0.59328	1.05114					Sham#25	0.70078	0.669298	1.05982					Sham#25	0.461594	0.68888	1.04792
	Sham#25	0.380567	0.786961	1.04666					Sham#25	0.52073	0.881546	1.05127					Sham#25	0.701702	0.681212	1.05595					Sham#25	0.321483	0.711028	1.08622
	Sham#25	0.665095	0.688442	1.02345					Sham#25	0.485642	0.904164	1.06108					Sham#25	0.334969	0.672085	1.06027					Sham#25	0.491545	0.605953	1.05992
	Sham#25	0.66502	0.706348	1.06064					Sham#25	0.237488	0.869548	1.03424					Sham#25	0.615781	0.698092	1.07259					Sham#25	0.379782	0.762742	1.08046
	Sham#25	0.36441	0.729336	1.05796					Sham#25	0.422669	0.703807	1.04066					Sham#25	0.97292	0.674557	1.05979					Sham#25	0.768547	0.712858	1.05463
	Sham#25	0.710437	0.667516	1.0688					Sham#25	0.592231	0.763278	1.0555					Sham#25	0.65401	0.736866	1.06586					Sham#25	0.410009	0.572998	1.05902
	Sham#25	0.433936	0.752971	1.10321					Sham#25	0.369291	0.746532	1.05696					Sham#25	0.326548	0.65309	1.05987					Sham#25	0.364001	0.644504	1.06191
	Sham#25	0.537833	0.694829	1.06265					Sham#25	0.512451	0.862508	1.06187					Sham#25	0.542345	0.67682	1.06592					Sham#25	0.425486	0.628382	1.05765
	Sham#25	0.46663	0.695358	1.06015					Sham#25	0.815395	0.613911	1.05272					Sham#25	0.524727	0.700505	1.04262					Sham#25	0.802484	0.693333	1.06504
	Sham#25	0.366994	0.709856	1.09304					Sham#25	0.589875	0.751151	1.0656					Sham#25	0.490634	0.699052	1.05957					Sham#25	0.507966	0.653093	1.05758
	Sham#25	0.442448	0.847836	1.09314					Sham#25	0.619566	0.82421	1.05365					Sham#25	0.982484	0.733099	1.07244					Sham#25	0.507575	0.643175	1.05812
	Sham#25	0.330485	0.733525	1.02717					Sham#25	0.425019	0.845207	1.02316					Sham#25	0.728684	0.786899	1.08803					Sham#25	0.41603	0.693332	1.06246
	Sham#25	0.328371	0.770071	1.03958					Sham#25	0.37291	0.830633	1.06382					Sham#25	0.84015	0.60497	1.05695					Sham#25	0.514001	0.609791	1.05906
	Sham#25	0.396441	0.717138	1.0854					Sham#25	0.336451	0.847661	1.00799					Sham#25	0.411583	0.69837	1.07237					Sham#25	0.457916	0.572297	1.03162
	Sham#25	0.404636	0.792541	1.05533					Sham#25	0.502651	0.802343	1.06344					Sham#25	0.736289	0.835018	1.05163					Sham#25	0.628492	0.808941	1.08774
	Sham#25	0.685206	0.666131	1.05214					Sham#25	0.383172	0.731945	1.03578					Sham#25	0.583517	0.581403	1.06021					Sham#25	0.303825	0.620399	1.06775
	Sham#25	0.638308	0.697353	1.06295					Sham#25	0.71865	0.718948	1.0857					Sham#25	0.407332	0.62092	1.06813					Sham#25	0.634243	0.718322	1.05743
	Sham#25	0.7514	0.795545	1.07703					Sham#25	0.424081	0.836141	1.07654					Sham#25	1.11633	0.619813	1.05677					Sham#25	0.397694	0.711662	1.07688
	Sham#25	0.343183	0.736708	1.06038					Sham#25	0.76048	0.796693	1.04833					Sham#25	0.278189	0.679577	1.06576					Sham#25	0.413873	0.622519	1.0657
	Sham#25	0.673049	0.751807	1.43353					Sham#25	0.363454	0.901521	1.04385					Sham#25	0.522256	0.68562	1.05538					Sham#25	0.41972	0.65132	1.06971
	Sham#25	0.432097	0.887433	1.05118					Sham#25	0.642734	0.865674	1.04831					Sham#25	0.244708	0.83124	1.03364					Sham#25	0.561184	0.818006	1.20401
	Sham#25	0.38135	0.72521	1.09506					Sham#25	0.459325	0.80998	1.06016					Sham#25	0.597665	0.638905	1.06608					Sham#25	0.60057	0.642716	1.07502
	Sham#25	0.487277	0.78269	1.06135					Sham#25	0.505808	0.723732	1.07088					Sham#25	0.925122	0.622779	1.0894					Sham#25	0.347504	0.698512	1.02986
	Sham#25	0.380305	0.698531	1.0529					Sham#25	0.464601	0.752567	1.07507					Sham#25	0.577778	0.56067	1.01881					Sham#25	0.897897	0.719898	1.05948
	Sham#25	0.682733	0.696593	1.07026					Sham#25	0.680618	0.902437	1.10574					Sham#25	0.469711	0.696173	1.14243					Sham#25	0.915777	0.580503	1.05867
	Sham#25	0.486358	0.751374	1.06273					Sham#25	0.568755	0.87819	1.05129					Sham#25	0.569978	0.73882	1.0641					Sham#25	0.540692	0.666077	1.05307
	Sham#25	0.497679	0.708888	1.07157					Sham#25	0.424316	0.82279	1.13165					Sham#25	0.478107	0.721433	1.06619					Sham#25	0.65659	0.590975	1.05943
	Sham#25	0.408551	0.775547	1.01723					Sham#25	0.471613	0.820205	1.05522					Sham#25	0.732225	0.744475	1.06506					Sham#25	0.912785	0.790268	1.06552
	Sham#25	0.168077	0.671082	1.03021					Sham#25	0.622369	0.816488	1.17543					Sham#25	0.780363	0.773975	1.07016					Sham#25	0.534865	0.668743	1.03222
	Sham#25	0.574671	0.64238	1.04426					Sham#25	0.916591	0.885459	1.07318					Sham#25	0.411583	0.737284	1.06618					Sham#25	0.55189	0.697017	1.06564
	Sham#25	0.564366	0.678198	1.05906					Sham#25	0.595497	0.815919	1.06075					Sham#25	0.688103	0.677989	1.06152					Sham#25	0.394681	0.591718	1.06725
	Sham#25	0.470769	0.758291	1.05374					Sham#25	0.506201	0.79021	1.07405					Sham#25	0.445138	0.613066	1.03939					Sham#25	0.398194	0.688763	1.06086
	Sham#25	0.40118	0.676092	1.02843					Sham#25	0.479769	0.845961	1.0371					Sham#25	0.242257	0.714528	1.02359					Sham#25	0.514581	0.705369	1.05777
	Sham#25	0.368347	0.840886	1.07905					Sham#25	0.404144	0.82369	1.15709					Sham#25	0.458567	0.620197	1.06443					Sham#25	0.489416	0.63717	1.05528
	Sham#25	0.469923	0.627675	1.22011					Sham#25	0.419837	0.801219	1.04104					Sham#25	0.487584	0.73254	1.03216					Sham#25	0.805577	0.628892	1.06089
	Sham#25	0.265004	0.73763	1.05978					Sham#25	0.385372	0.885307	1.05893					Sham#25	0.534679	0.703548	1.06316					Sham#25	1.18999	0.738812	1.07553
	Sham#25	0.470769	0.824172	1.07237					Sham#25	0.701702	0.767374	1.04782					Sham#25	0.686221	0.720556	1.06215					Sham#25	0.56012	0.681499	1.06238
	Sham#25	0.323642	0.795616	1.07251					Sham#25	0.593573	0.831045	1.06248					Sham#25	0.326548	0.69565	1.07465					Sham#25	0.755559	0.695443	1.06042
	Sham#25	0.39969	0.756016	1.05573					Sham#25	0.388073	0.78183	1.05542					Sham#25	0.373043	0.698184	1.0655					Sham#25	0.553959	0.68747	1.06247
	Sham#25	0.681567	0.685685	1.05334					Sham#25	0.451902	0.886821	1.18692					Sham#25	0.484308	0.639961	1.04721					Sham#25	0.991103	0.690884	1.0696
	Sham#25	0.578122	0.687736	1.06482					Sham#25	0.461378	0.773955	1.06067					Sham#25	0.414353	0.689891	1.05138					Sham#25	0.402418	0.624965	1.06269
	Sham#25	0.368482	0.68622	1.04458					Sham#25	0.380436	0.804794	1.05919					Sham#25	0.447145	0.57871	1.07242					Sham#25	0.813197	0.586447	1.06606
	Sham#25	0.295527	0.727902	1.05423					Sham#25	0.550988	0.76987	1.04931					Sham#25	0.420548	0.634697	1.0627					Sham#25	0.562954	0.603362	1.06778
	Sham#25	0.403405	0.58108	1					Sham#25	0.336894	0.80942	1.05503					Sham#25	0.351204	0.628643	1.05064					Sham#25	0.379782	0.713267	1.0653
	Sham#25	0.45835	0.779361	1.06055					Sham#25	0.29146	0.791266	1.03947					Sham#25	0.335859	0.798022	1.04034					Sham#25	0.916374	0.588508	1.05686
	Sham#25	0.517473	0.665497	1.05991					Sham#25	0.973431	0.823106	1.16149					Sham#25	0.512354	0.694103	1.04715					Sham#25	0.487379	0.786881	1.0659
	Sham#25	0.511965	0.749864	1.05216					Sham#25	0.348789	0.930443	1.03903					Sham#25	0.689331	0.718612	1.07336					Sham#25	0.686366	0.782071	1.06454
	Sham#25	0.36359	0.72984	1.05474					Sham#25	0.516607	0.8285	1.05492					Sham#25	0.764394	0.687278	1.06081					Sham#25	0.923295	0.680037	1.06291
	Sham#25	0.631098	0.737822	1.06161					Sham#25	0.508749	0.852831	1.0567					Sham#25	0.51109	0.667342	1.0573					Sham#25	0.459434	0.629685	1.06839
	Sham#25	0.326311	0.598978	1.05772					Sham#25	0.431291	0.633976	1.77332					Sham#25	0.499774	0.670108	1.06408					Sham#25	0.365909	0.614795	1.08323
	Sham#25	0.225014	0.674357	1.05397					Sham#25	0.475185	0.723031	1.06106					Sham#25	0.533748	0.654679	1.07539					Sham#25	1.1111	0.672234	1.07522
	Sham#25	0.426887	0.623376	1.06293					Sham#25	0.443347	0.838269	1.04973					Sham#25	0.527563	0.757903	1.07294					Sham#25	0.491748	0.663171	1.11375
	Sham#25	0.268361	0.714593	1.03578					Sham#25	0.439968	0.851348	1.04688					Sham#25	0.462777	0.637222	1.05214					Sham#25	1.06259	0.830775	1.16871
	Sham#25	0.405373	0.752504	1.06006					Sham#25	0.769969	0.850275	1.11106					Sham#25	0.662923	0.62459	1.06072					Sham#25	0.431291	0.636926	1.07048
	Sham#25	0.285251	0.746145	1.04933					Sham#25	0.467376	0.812858	1.05304					Sham#25	0.37847	0.642185	1.06405					Sham#25	0.496278	0.655027	1.05715
	Sham#25	0.617878	0.744945	1.09813					Sham#25	0.711556	0.740999	1.05605					Sham#25	1.39502	0.482554	1.06236					Sham#25	0.456501	0.627961	1.06622
	Sham#25	0.411825	0.694751	1.02259					Sham#25	0.466524	0.714705	1.06641					Sham#25	0.396441	0.635665	1.06455					Sham#25	0.436108	0.676554	1.06422
	Sham#25	0.159577	0.919925	1.03712					Sham#25	0.519583	0.796226	1.06168					Sham#25	0.421965	0.715783	1.06849					Sham#25	0.868559	0.583296	1.05796
	Sham#25	0.321483	0.730576	1.0352					Sham#25	0.419601	0.72102	1.04366					Sham#25	0.830025	0.723204	1.04712					Sham#25	0.657499	0.673052	1.0556
	Sham#25	0.405864	0.693636	1.04627					Sham#25	0.274952	0.767589	1.02431					Sham#25	0.799939	0.767507	1.06387					Sham#25	0.498079	0.56416	1.06188
	Sham#25	0.730729	0.740946	1.10221					Sham#25	0.523018	0.830606	1.09098					Sham#25	0.411945	0.899791	2.24152					Sham#25	0.605847	0.71838	1.06043
	Sham#25	0.525863	0.686332	1.05252					Sham#25	0.470029	0.744261	1.05688					Sham#25	0.842751	0.764354	1.07344					Sham#25	0.665992	0.578386	1.05649
	Sham#25	0.45058	0.706064	1.06166					Sham#25	0.384338	0.89173	1.04472					Sham#25	0.738178	0.775565	1.50392					Sham#25	0.448034	0.664512	1.07046
	Sham#25	0.484719	0.779504	1.05315					Sham#25	0.351913	0.7714	1.05446					Sham#25	0.413873	0.620263	1.05684					Sham#25	0.75799	0.704083	1.05922
	Sham#25	0.38395	0.693216	1.04881					Sham#25	0.729025	0.669754	1.05722					Sham#25	0.765954	0.721051	1.05927					Sham#25	0.366452	0.651417	1.05461
	Sham#25	0.625717	0.674323	1.06686					Sham#25	0.527374	0.82553	1.05522					Sham#25	0.640951	0.705739	1.06631					Sham#25	0.500669	0.585144	1.18419
	Sham#25	0.554228	0.68747	1.06043					Sham#25	0.681713	0.830408	1.05447					Sham#25	1.14726	0.662671	1.06413					Sham#25	0.782146	0.661268	1.08822
	Sham#25	0.582579	0.757597	1.05886					Sham#25	0.435423	0.793182	1.2057					Sham#25	0.817467	0.758442	1.05152					Sham#25	1.25445	0.582738	1.0634
	Sham#25	0.452672	0.794114	1.08266					Sham#25	0.351488	0.677955	1.09727					Sham#25	0.559231	0.785584	1.0584					Sham#25	1.39644	0.576917	1.06486
	Sham#25	0.68448	0.699482	1.0594					Sham#25	0.66112	0.8355	1.07085					Sham#25	0.509042	0.607641	1.05796					Sham#25	0.347217	0.786177	1.06364
	Sham#25	0.558697	0.740195	1.05097					Sham#25	0.669789	0.90625	1.06866					Sham#25	0.286121	0.792472	1.04669					Sham#25	0.529445	0.591246	1.05919
	Sham#25	0.397944	0.670739	1.0521					Sham#25	0.523398	0.797206	1.1858					Sham#25	0.790621	0.734824	1.06926					Sham#25	0.408794	0.629221	1.06038
	Sham#25	0.482662	0.688548	1.05586					Sham#25	0.527563	0.829152	1.04927					Sham#25	0.288717	0.669857	1.03747					Sham#25	0.542803	0.696153	1.06193
	Sham#25	0.439968	0.709846	1.47184					Sham#25	0.395184	0.887665	1.02256					Sham#25	0.644588	0.77866	1.05864					Sham#25	0.453331	0.695779	1.04931
	Sham#25	0.395436	0.673532	1.05508					Sham#25	0.625637	0.655782	1.06765					Sham#25	1.47275	0.551654	1.07876					Sham#25	0.466737	0.710569	1.05029
	Sham#25	0.373443	0.670514	1.06677					Sham#25	0.512451	0.811294	1.05358					Sham#25	0.377417	0.729409	1.07488					Sham#25	0.557539	0.598363	1.05232
	Sham#25	0.576744	0.745959	1.03729					Sham#25	0.479665	0.916963	1.05079					Sham#25	0.46224	0.662632	1.06289					Sham#25	0.462455	0.786617	1.03664
	Sham#25	0.409645	0.727357	1.0624					Sham#25	0.360016	0.78861	1.05666					Sham#25	0.789614	0.847138	1.03154					Sham#25	0.384984	0.73182	1.06891
	Sham#25	0.285251	0.742815	1.03216					Sham#25	0.351488	0.810776	1.03023					Sham#25	0.847342	0.747684	1.07782					Sham#25	0.542437	0.544843	1.06297
	Sham#25	0.530196	0.789032	1.04589					Sham#25	0.630941	0.887137	1.03137					Sham#25	0.434966	0.611706	1.17103					Sham#25	0.737234	0.533556	1.04226
	Sham#25	0.475604	0.736929	1.08532					Sham#25	0.646822	0.637956	1.11874					Sham#25	0.827925	0.686071	1.05979					Sham#25	0.634086	0.698756	1.0616
	Sham#25	0.564542	0.696977	1.08308					Sham#25	0.5406	0.783868	1.06771					Sham#25	0.56893	0.639823	1.05475					Sham#25	0.482044	0.732003	1.06115
	Sham#25	0.464815	0.745403	1.02913					Sham#25	0.376626	0.812972	1.03986					Sham#25	0.394681	0.665227	1.0621					Sham#25	0.48225	0.649808	1.06761
	Sham#25	0.29754	0.698655	1.05033					Sham#25	0.676734	0.747913	1.06198					Sham#25	0.450911	0.631724	1.06539					Sham#25	0.525011	0.625975	1.05613
	Sham#25	0.348932	0.813113	1.05851					Sham#25	0.31381	0.844004	1.03436					Sham#25	1.25493	0.626818	1.07454					Sham#25	0.635183	0.601952	1.0583
	Sham#25	0.36482	0.78242	1.056					Sham#25	0.794762	0.736319	1.06956					Sham#25	0.495275	0.709425	1.06944					Sham#25	0.454974	0.613023	1.07318
	Sham#25	0.444691	0.668316	1.05154					Sham#25	0.432558	0.858113	1.04928					Sham#25	0.417462	0.57801	1.04437					Sham#25	0.428979	0.633939	1.08325
	Sham#25	0.395939	0.834675	1.16326					Sham#25	0.646514	0.83355	1.0582					Sham#25	0.390373	0.69324	1.04437					Sham#25	0.328371	0.673053	1.06484
	Sham#25	0.43929	0.744104	1.07145					Sham#25	0.817588	0.756563	1.06409					Sham#25	1.66639	0.255308	1.07754					Sham#25	1.3028	0.60133	1.0646
	Sham#25	0.614488	0.726044	1.13645					Sham#25	0.607323	0.649625	1.06227					Sham#25	0.757203	0.616714	1.06458					Sham#25	0.379782	0.713021	1.05858
	Sham#25	0.784432	0.644623	1.05188					Sham#25	0.57881	0.808201	1.05541					Sham#25	0.572242	0.747835	1.06191					Sham#25	0.832419	0.651233	1.06254
	Sham#25	0.518049	0.669621	1.05948					Sham#25	0.55611	0.592153	1.0151					Sham#25	0.416508	0.797018	1.13061					Sham#25	0.893121	0.646488	1.0625
	Sham#25	0.434279	0.661253	1.04706					Sham#25	0.482869	0.813343	1.2314					Sham#25	0.375037	0.729364	1.04193					Sham#25	0.523778	0.631743	1.04996
	Sham#25	0.813808	0.684614	1.05595					Sham#25	0.487379	0.757012	1.05736					Sham#25	0.500768	0.699472	1.07167					Sham#25	0.41303	0.652951	1.0565
	Sham#25	0.186054	0.66829	1.02184					Sham#25	0.376097	0.838059	1.05368					Sham#25	0.69943	0.681777	1.06105					Sham#25	0.785825	0.611529	1.06899
	Sham#25	0.452562	0.646446	1.05116					Sham#25	0.556646	0.713771	1.06192					Sham#25	0.457372	0.618898	1.05494					Sham#25	0.445585	0.631012	1.04809
	Sham#25	0.457916	0.682307	1.09393					Sham#25	0.477274	0.621934	1.01669					Sham#25	0.352618	0.703679	1.05452					Sham#25	0.421021	0.655492	1.05971
	Sham#25	0.203177	0.687546	1.11166					Sham#25	0.329429	0.87984	1.04075					Sham#25	0.615862	0.563584	1.01853					Sham#25	0.894067	0.619213	1.06361
	Sham#25	0.559764	0.757822	1.05132					Sham#25	0.493666	0.848186	1.0749					Sham#25	0.650502	0.735739	1.06102					Sham#25	0.37077	0.665245	1.06057
	Sham#25	0.618843	0.743804	1.05813					Sham#25	0.535423	0.764027	1.07483					Sham#25	0.490228	0.625855	1.08467					Sham#25	0.423024	0.575637	1.06496
	Sham#25	0.505808	0.806361	1.07226					Sham#25	0.417462	0.836354	1.222					Sham#25	0.771775	0.657823	1.06623					Sham#25	0.463529	0.628118	1.0773
	Sham#25	0.48225	0.656395	1.04883					Sham#25	0.686656	0.784087	1.06567					Sham#25	0.353602	0.63625	1.06685					Sham#25	0.434279	0.65819	1.0595
	Sham#25	0.389097	0.697635	1.05081					Sham#25	0.440307	0.869343	1.05341					Sham#25	0.265004	0.661825	1.06852					Sham#25	0.359325	0.683872	1.06974
	Sham#25	0.462455	0.758252	1.04674					Sham#25	0.334969	0.802852	1.08494					Sham#25	0.50718	0.680834	1.05895					Sham#25	0.534493	0.664723	1.0643
	Sham#25	0.435195	0.723034	1.08258					Sham#25	0.386532	0.762102	1.05949					Sham#25	0.455956	0.656315	1.06182					Sham#25	0.419127	0.625636	1.06085
	Sham#25	0.318217	0.694579	1.06359					Sham#25	0.4177	0.805059	1.06432					Sham#25	0.398318	0.665293	1.06816					Sham#25	0.789928	0.629049	1.05389
	Sham#25	0.512256	0.775545	1.06226					Sham#25	0.637216	0.733655	1.0416					Sham#25	0.358771	0.688999	1.06176					Sham#25	0.506986	0.581908	1.06548
	Sham#25	0.26984	0.674926	1.04809					Sham#25	0.258929	0.581004	1.00709					Sham#25	0.441097	0.597537	1.05691					Sham#25	0.521589	0.58626	1.05855
	Sham#25	0.56145	0.699566	1.05618					Sham#25	0.417581	0.759937	1.06056					Sham#25	0.37517	0.590703	1.04227					Sham#25	0.393419	0.64499	1.06857
	Sham#25	0.614488	0.654589	1.09404					Sham#25	0.481631	0.628631	1.03795					Sham#25	0.562777	0.726043	1.0574					Sham#25	0.749412	0.64504	1.05789
	Sham#25	0.486562	0.685593	1.05248					Sham#25	0.386274	0.800546	1.04772					Sham#25	0.471508	0.702349	1.05277					Sham#25	0.46428	0.616595	1.06292
	Sham#25	0.588186	0.738902	1.17911					Sham#25	0.474557	0.708498	1.06838					Sham#25	0.800623	0.565747	1.03227					Sham#25	0.665394	0.671836	1.06012
	Sham#25	0.527563	0.65423	1.06762					Sham#25	0.349215	0.717498	1.01665					Sham#25	0.636044	0.700761	1.06406					Sham#25	0.367265	0.691801	1.06997
	Sham#25	0.31476	0.770351	1.04751					Sham#25	0.471191	0.782949	1.06193					Sham#25	0.462024	0.690203	1.04079					Sham#25	0.671421	0.660501	1.05601
	Sham#25	0.395939	0.680183	1.05064					Sham#25	0.622769	0.820728	1.05719					Sham#25	0.734395	0.656623	1.07058					Sham#25	0.378207	0.69828	1.04054
	Sham#25	0.45552	0.695655	1.13062					Sham#25	0.547638	0.857852	1.06256					Sham#25	0.362632	0.627503	1.06904					Sham#25	0.670532	0.666198	1.05653
	Sham#25	0.42326	0.705396	1.04686					Sham#25	0.678935	0.752058	1.05819					Sham#25	0.555483	0.715913	1.06736					Sham#25	0.740868	0.70093	1.04921
	Sham#25	0.55932	0.700642	1.05504					Sham#25	0.452562	0.728791	1.05034					Sham#25	0.877786	0.689809	1.05741					Sham#25	0.400808	0.679638	1.06272
	Sham#25	0.591391	0.771325	1.05417					Sham#25	0.415791	0.816072	1.05214					Sham#25	0.324408	0.705245	1.09119					Sham#25	0.496879	0.637579	1.06673
	Sham#25	0.651724	0.684506	1.05287					Sham#25	0.485129	0.944637	1.04086					Sham#25	0.541703	0.830946	2.01566					Sham#25	0.64033	0.626547	1.06143
	Sham#25	0.559942	0.743552	1.07006					Sham#25	0.436564	0.625014	1.02943					Sham#25	0.310945	0.6034	1.03692					Sham#25	0.472035	0.648234	1.06221
	Sham#25	0.374507	0.660668	1.40469					Sham#25	0.594578	0.691533	1.05406					Sham#25	0.316022	0.601632	1.05903					Sham#25	0.495074	0.649136	1.06431
	Sham#25	0.48901	0.755321	1.05538					Sham#25	0.661796	0.658364	1.05023					Sham#25	0.528128	0.69118	1.0193					Sham#25	0.460083	0.686191	1.05147
	Sham#25	0.551169	0.780753	1.05795					Sham#25	0.650961	0.59591	1.04095					Sham#25	0.389352	0.584021	1.03109					Sham#25	0.544633	0.66405	1.05723
	Sham#25	0.462347	0.78646	1.04963					Sham#25	0.485539	0.805938	1.06531					Sham#25	0.394933	0.67163	1.05617					Sham#25	0.425486	0.60226	1.05921
	Sham#25	0.571895	0.671189	1.8924					Sham#25	0.437246	0.674739	1.04573					Sham#25	0.500668	0.631259	1.04401					Sham#25	0.453111	0.778495	1.19083
	Sham#25	0.510895	0.600967	1.09928					Sham#25	0.557628	0.627978	1.07293					Sham#25	1.58288	0.489954	1.08932					Sham#25	0.2111	0.696727	1.03519
	Sham#25	0.542253	0.827868	1.08712					Sham#25	0.399192	0.792487	1.02845					Sham#25	0.670383	0.6202	1.02994					Sham#25	0.611567	0.687686	1.05642
	Sham#25	0.355428	0.633583	1.04328					Sham#25	0.732768	0.748412	1.05111					Sham#25	0.787911	0.673091	1.07004					Sham#25	0.992857	0.74576	1.064
	Sham#25	0.462024	0.649199	1.02332					Sham#25	0.386017	0.733745	1.07406					Sham#25	0.675115	0.601651	1.05132					Sham#25	0.503837	0.747807	1.06279
	Sham#25	0.421257	0.654248	1.03056					Sham#25	0.263498	0.824999	1.02793					Sham#25	0.437247	0.70325	1.06379					Sham#25	0.866724	0.621207	1.06789
	Sham#25	0.272773	0.610052	1.01933					Sham#25	0.381741	0.818087	1.04456					Sham#25	1.0765	0.66808	1.13396					Sham#25	0.385759	0.633752	1.02686
	Sham#25	0.313176	0.692651	1.06499					Sham#25	0.598081	0.647038	1.03552					Sham#25	0.426186	0.585388	1.04859					Sham#25	1.10635	0.695321	1.06635
	Sham#25	0.413873	0.701614	1.04948					Sham#25	0.638931	0.863722	1.05979					Sham#25	0.449142	0.622293	1.05926					Sham#25	0.456174	0.7982	1.04004
	Sham#25	0.310945	0.679756	1.04185					Sham#25	0.325022	0.867479	1.06984					Sham#25	0.664721	0.764405	1.06166					Sham#25	0.96078	0.712556	1.06537
	Sham#25	0.269839	0.707321	1.04437					Sham#25	0.264816	0.660295	1.04572					Sham#25	0.346931	0.657952	1.05528					Sham#25	0.554946	0.601203	1.0551
	Sham#25	0.387046	0.748715	1.05434					Sham#25	0.426654	0.66781	1.04525					Sham#25	1.13221	0.746597	1.08129					Sham#25	1.31102	0.746599	1.09336
	Sham#25	0.393419	0.498916	1.03428					Sham#25	0.427469	0.64193	1.05224					Sham#25	0.829666	0.641515	1.07376					Sham#25	0.548998	0.509327	1.05366
	Sham#25	0.502849	0.595701	1.02462					Sham#25	0.445138	0.65425	1.03864					Sham#25	0.518625	0.775066	1.05171					Sham#25	0.355706	0.74669	1.03423
	Sham#25	0.388329	0.7101	1.04997					Sham#25	0.751665	0.687659	1.0516					Sham#25	0.371574	0.722241	1.0582					Sham#25	0.466524	0.614656	1.05986
	Sham#25	0.284727	0.745371	1.01267					Sham#25	0.516896	0.644592	1.04822					Sham#25	0.488195	0.681161	1.08686					Sham#25	0.449032	0.635355	1.08367
	Sham#25	0.441999	0.727301	1.07373					Sham#25	0.372376	0.615937	1.02891					Sham#25	0.787343	0.629654	1.06603					Sham#25	0.833493	0.741925	1.06465
	Sham#25	0.55602	0.825534	1.06077					Sham#25	0.307406	0.671515	1.0352					Sham#25	0.670457	0.72083	1.06308					Sham#25	0.516511	0.681184	1.09444
	Sham#25	0.426887	0.775538	1.07789					Sham#25	0.452232	0.874176	1.05072					Sham#25	0.635966	0.681673	1.05854					Sham#25	0.424785	0.753137	1.08572
	Sham#25	0.486767	0.63051	1.07307					Sham#25	0.519008	0.768831	1.053					Sham#25	0.55333	0.58252	1.05084					Sham#25	0.419127	0.622671	1.04718
	Sham#25	0.369426	0.7523	1.06376					Sham#25	0.413632	0.841323	1.06599					Sham#25	0.57795	0.666123	1.04163					Sham#25	0.945018	0.575804	1.05912
	Sham#25	0.446477	0.696584	1.0549					Sham#25	0.937302	0.776429	1.05371					Sham#25	0.557628	0.702236	1.06693					Sham#25	0.403898	0.689587	1.05048
	Sham#25	0.251721	0.770847	1.02314					Sham#25	0.789802	0.846741	1.03488					Sham#25	1.14778	0.733838	1.0595					Sham#25	0.382262	0.62333	1.0666
	Sham#25	0.579154	0.625999	1.05105					Sham#25	0.555662	0.726315	1.06581					Sham#25	0.602885	0.727245	1.07114					Sham#25	1.39423	0.548541	1.07298
	Sham#25	0.521112	0.715382	1.05647					Sham#25	0.629678	0.635076	1.0395					Sham#25	0.328825	0.64197	1.02754					Sham#25	0.910493	0.634184	1.06745
	Sham#25	0.601067	0.738807	1.05099					Sham#25	0.478419	0.923154	1.01775					Sham#25	0.481941	0.697149	1.06292					Sham#25	1.50538	0.475164	1.06782
	Sham#25	0.45835	0.722676	1.06641					Sham#25	0.600073	0.606746	1.05632					Sham#25	0.494672	0.681651	1.06156					Sham#25	0.728138	0.788103	1.06432
	Sham#25	0.237697	0.694484	1.14583					Sham#25	0.428283	0.658385	1.04849					Sham#25	0.438837	0.681344	1.02496					Sham#25	0.690268	0.717775	1.06293
	Sham#25	0.458784	0.746186	1.0544					Sham#25	0.413873	0.658831	1.05278					Sham#25	0.548092	0.422091	1.02057					Sham#25	0.433362	0.770185	1.06978
	Sham#25	0.37847	0.801854	1.04855					Sham#25	0.70333	0.676505	1.04093					Sham#25	0.389608	0.654359	1.07367					Sham#25	0.40782	0.767016	1.06294
	Sham#25	0.487599	0.710982	1.31996					Sham#25	0.808227	0.60745	1.06794					Sham#25	0.620609	0.769352	1.07645					Sham#25	0.375303	0.704951	1.07082
	Sham#25	0.391136	0.641415	1.01762					Sham#25	0.687959	0.716218	1.05338					Sham#25	0.706787	0.592598	1.05781					Sham#25	0.430368	0.698577	1.03801
	Sham#25	0.452012	0.733943	1.05787					Sham#25	0.8057	0.700735	1.05647					Sham#25	0.590718	0.573214	1.06158					Sham#25	0.897288	0.639069	1.07345
	Sham#25	0.759039	0.686035	1.06092					Sham#25	0.648434	0.879985	1.04541					Sham#25	1.29787	0.577412	1.05266					Sham#25	0.65401	0.760918	1.06541
	Sham#25	0.464387	0.689096	1.06279					Sham#25	0.614973	0.73617	1.05676					Sham#25	0.696937	0.722517	1.06544					Sham#25	0.554946	0.671827	1.06934
	Sham#25	0.269101	0.821214	1.01813					Sham#25	0.495576	0.670654	1.04694					Sham#25	0.665618	0.648916	1.07807					Sham#25	0.42805	0.773834	1.06904
	Sham#25	0.550717	0.731546	1.0697					Sham#25	0.525295	0.686213	1.04729					Sham#25	0.259696	0.574951	1.03619					Sham#25	0.641727	0.687821	1.06056
	Sham#25	0.41603	0.768668	1.05733					Sham#25	0.364547	0.874237	1.02965					Sham#25	0.293501	0.661825	1.08144					Sham#25	0.672457	0.768754	1.06176
	Sham#25	0.412428	0.683575	1.0521					Sham#25	0.358771	0.811197	1.05474					Sham#25	0.458567	0.667173	1.06337					Sham#25	0.364274	0.640436	1.04733
	Sham#25	0.419957	0.727855	1.05642					Sham#25	0.55932	0.624816	1.04577					Sham#25	0.335266	0.739849	1.06184					Sham#25	0.597249	0.680755	1.0562
	Sham#25	0.378733	0.705339	1.05993					Sham#25	0.381089	0.844551	1.0453					Sham#25	0.471613	0.561474	1.05284					Sham#25	0.394933	0.778123	1.01557
	Sham#25	0.47644	0.718735	1.0523					Sham#25	0.644202	0.614076	1.05041					Sham#25	0.997356	0.716039	1.06842					Sham#25	0.412307	0.668024	1.06481
	Sham#25	0.526997	0.756301	1.04948					Sham#25	0.41279	0.67038	1.05113					Sham#25	0.774092	0.747225	1.07055					Sham#25	0.381089	0.632887	1.08064
	Sham#25	0.578122	0.724042	1.04682					Sham#25	0.541335	0.742854	1.04757					Sham#25	0.355708	0.681239	1.02327					Sham#25	0.683607	0.520951	1.06235
	Sham#25	0.465243	0.636016	1.05723					Sham#25	0.69558	0.823376	1.05636					Sham#25	0.442561	0.594297	1.05612					Sham#25	0.447589	0.673961	1.05883
	Sham#25	0.646976	0.824964	1.23823					Sham#25	0.468226	0.745847	1.0505					Sham#25	0.48039	0.669694	1.06127					Sham#25	0.952566	0.641448	1.06235
	Sham#25	0.393039	0.762869	1.06873					Sham#25	0.568405	0.689559	1.06283					Sham#25	0.894178	0.718736	1.06647					Sham#25	0.859695	0.716597	1.06128
	Sham#25	0.368887	0.709718	1.01852					Sham#25	0.876879	0.546491	1.03663					Sham#25	0.261223	0.655182	1.03913					Sham#25	0.743549	0.611579	1.05526
	Sham#25	0.311584	0.780731	1.02582					Sham#25	0.417819	0.743077	1.06596					Sham#25	0.491242	0.742387	1.05199					Sham#25	1.49124	0.554199	1.0594
	Sham#25	0.382081	0.880699	1					Sham#25	0.507771	0.718217	1.05239					Sham#25	0.399938	0.685412	1.06674					Sham#25	0.375038	0.781976	1.02041
	Sham#25	0.36482	0.714091	1.05412					Sham#25	0.67996	0.667029	1.04382					Sham#25	0.377681	0.611923	1.05533					Sham#25	0.391264	0.678758	1.06714
	Sham#25	0.46224	0.860976	1.05152					Sham#25	0.387303	0.805492	1.05296					Sham#25	0.927487	0.648094	1.07553					Sham#25	1.06198	0.666724	1.06603
	Sham#25	0.365909	0.774084	1.17275					Sham#25	0.487787	0.627513	1.00031					Sham#25	1.39751	0.557704	1.06746					Sham#25	0.388073	0.660216	1.0587
	Sham#25	0.316808	0.820748	1.05529					Sham#25	0.558519	0.678039	1.04424					Sham#25	0.562424	0.679735	1.08953					Sham#25	0.545637	0.660441	1.05625
	Sham#25	0.261223	0.722017	1.01458					Sham#25	0.54207	0.789488	1.05454					Sham#25	0.503837	0.687001	1.06364					Sham#25	0.628809	0.68427	1.06649
	Sham#25	0.69879	0.752493	1.05304					Sham#25	0.724989	0.653425	1.04376					Sham#25	0.464387	0.689263	1.07485					Sham#25	0.598746	0.772963	1.0688
	Sham#25	0.535237	0.68122	1.04757					Sham#25	0.613029	0.632164	1.04684					Sham#25	0.537092	0.699689	1.06613					Sham#25	0.342166	0.780791	1.04343
	Sham#25	0.545363	0.713897	1.08712					Sham#25	0.564366	0.748779	1.04293					Sham#25	0.366723	0.673603	1.04077					Sham#25	0.617233	0.682156	1.0658
	Sham#25	0.424785	0.747366	1.83665					Sham#25	0.485129	0.65349	1.04777					Sham#25	0.398942	0.677903	1.06558					Sham#25	0.380959	0.691145	1.1151
	Sham#25	0.612623	0.777953	1.05349					Sham#25	0.526146	0.846433	1.06757					Sham#25	0.540416	0.755902	1.0542					Sham#25	0.414593	0.727586	1.05879
	Sham#25	0.422436	0.783745	1.04704					Sham#25	0.53931	0.739912	1.03973					Sham#25	0.931927	0.749016	1.07024					Sham#25	0.559853	0.661229	1.05738
	Sham#25	0.394933	0.811322	1.05224					Sham#25	0.598081	0.817031	1.06199					Sham#25	0.323488	0.648819	1.03492					Sham#25	0.653553	0.727335	1.01415
	Sham#25	0.373975	0.796049	1.03127					Sham#25	0.403652	0.70835	1.05613					Sham#25	0.420548	0.565437	1.0434					Sham#25	0.503442	0.765466	1.06456
	Sham#25	0.481114	0.781926	1.05711					Sham#25	0.41291	0.744216	1.04687					Sham#25	0.937143	0.719771	1.05725					Sham#25	0.617717	0.618516	1.06974
	Sham#25	0.273865	0.720488	1.03939					Sham#25	0.498079	0.80696	1.04406					Sham#25	1.01808	0.689404	1.06467					Sham#25	0.355148	0.665756	1.06443
	Sham#25	0.426537	0.770769	1.05218					Sham#25	0.487175	0.821038	1.02094					Sham#25	0.416389	0.679214	1.04077					Sham#25	0.805453	0.802057	1.06153
	Sham#25	0.525863	0.68758	1.06264					Sham#25	0.271127	0.87789	1.0471					Sham#25	0.468014	0.696871	1.06357					Sham#25	0.773835	0.762456	1.05767
	Sham#25	0.460083	0.696488	1.05889					Sham#25	0.378207	0.612462	1.0263					Sham#25	0.548364	0.694336	1.06738					Sham#25	0.267247	0.634946	1.02267
	Sham#25	0.437133	0.721036	1.05324					Sham#25	0.544085	0.64285	1.04673					Sham#25	0.389352	0.671481	1.07265					Sham#25	0.864426	0.696332	1.06081
	Sham#25	0.571547	0.698528	1.06737					Sham#25	0.709105	0.632541	1.05016					Sham#25	0.676145	0.711523	1.06869					Sham#25	0.325633	0.663283	1.05899
	Sham#25	0.757397	0.582913	1.04195					Sham#25	0.614164	0.744968	1.04322					Sham#25	1.31216	0.625342	1.06637					Sham#25	1.62063	0.395155	1.12835
	Sham#25	0.584284	0.701124	1.05128					Sham#25	0.561096	0.670426	1.04076					Sham#25	0.545363	0.69645	1.01309					Sham#25	0.914309	0.765173	1.07743
	Sham#25	0.565598	0.714211	1.12464					Sham#25	0.502948	0.698149	1.06705					Sham#25	0.523493	0.769093	1.06965					Sham#25	0.327005	0.750258	1.03418
	Sham#25	0.292822	0.764966	1.10477					Sham#25	0.880728	0.652087	1.0503					Sham#25	0.627859	0.776745	1.0486					Sham#25	0.355708	0.637144	1.06509
	Sham#25	0.563484	0.659366	1.05251					Sham#25	0.699715	0.86374	1.05333					Sham#25	0.497879	0.724048	1.2503					Sham#25	0.532629	0.684736	1.05855
	Sham#25	0.291119	0.687968	1.0547					Sham#25	0.574498	0.744966	1.05793					Sham#25	0.526713	0.703124	1.06639					Sham#25	1.58827	0.450128	1.07354
	Sham#25	0.326853	0.726552	1.084					Sham#25	0.66517	0.652209	1.04983					Sham#25	0.542253	0.640094	1.11191					Sham#25	0.43588	0.582087	1.06189
	Sham#25	0.337041	0.748104	1.06643					Sham#25	0.609286	0.642982	1.05632					Sham#25	0.357938	0.609482	1.09707					Sham#25	0.393166	0.66954	1.05389
	Sham#25	0.444691	0.747988	1.09174					Sham#25	0.43083	0.699005	1.04541					Sham#25	0.358216	0.559277	1.06388					Sham#25	0.543719	0.829119	1.14169
	Sham#25	0.362357	0.734114	1.07789					Sham#25	0.22874	0.935554	1.01539					Sham#25	0.47024	0.630913	1.11214					Sham#25	0.645436	0.645791	1.06314
	Sham#25	0.396441	0.677216	1.05193					Sham#25	0.560563	0.767536	1.04687					Sham#25	0.391645	0.637787	1.03004					Sham#25	0.375832	0.65291	1.09714
	Sham#25	0.481941	0.814578	1.05043					Sham#25	0.721413	0.64794	1.04716					Sham#25	0.308052	0.642047	1.07042					Sham#25	0.397694	0.675355	1.07005
	Sham#25	0.361533	0.677707	1.07228					Sham#25	0.604532	0.773253	1.04566					Sham#25	1.03235	0.712204	1.07026					Sham#25	0.891393	0.754177	1.07576
	Sham#25	0.390755	0.814952	1.07211					Sham#25	0.223016	0.830607	1.05703					Sham#25	0.628097	0.770672	1.06915					Sham#25	0.319154	0.673852	1.0427
	Sham#25	0.502454	0.68059	1.05695					Sham#25	0.35974	0.679639	1.04039					Sham#25	0.375568	0.623859	1.08213					Sham#25	0.668526	0.72413	1.05884
	Sham#25	0.382392	0.711162	1.04635					Sham#25	0.512548	0.685747	1.04068					Sham#25	0.472456	0.71188	1.02812					Sham#25	0.504232	0.590144	1.05482
	Sham#25	0.384726	0.762171	1.04983					Sham#25	0.478835	0.673592	1.04136					Sham#25	0.578466	0.694764	1.04817					Sham#25	0.534121	0.701288	1.23641
	Sham#25	0.347647	0.740922	1.06887					Sham#25	0.382782	0.76522	1.04993					Sham#25	0.431522	0.752465	1.12453					Sham#25	0.236228	0.676405	1.0472
	Sham#25	0.354307	0.766618	1.04389					Sham#25	0.473928	0.668981	1.0512					Sham#25	0.527563	0.624204	1.0169					Sham#25	0.375435	0.644597	1.03524
	Sham#25	0.296535	0.775428	1.03151					Sham#25	0.506004	0.860924	1.04149					Sham#25	1.47528	0.491519	1.0815					Sham#25	0.509921	0.631788	1.06233
	Sham#25	0.380959	0.679368	1.03185					Sham#25	0.538757	0.732323	1.02384					Sham#25	1.59306	0.366251	1.06066					Sham#25	0.331535	0.689748	1.06379
	Sham#25	0.18976	0.768877	1.02206					Sham#25	0.353182	0.827662	1.00182					Sham#25	1.25872	0.597399	1.0762					Sham#25	0.536073	0.612782	1.06033
	Sham#25	0.435423	0.793847	1.02802					Sham#25	0.341148	0.686032	1.06675					Sham#25	0.273865	0.705166	1.06125					Sham#25	0.511674	0.669086	1.06763
	Sham#25	0.502057	0.732942	1.06868					Sham#25	0.582749	0.681083	1.04967					Sham#25	0.447367	0.623139	1.06673					Sham#25	0.584964	0.661511	1.06295
	Sham#25	0.390627	0.748407	1.06815					Sham#25	0.445585	0.754553	1.04952					Sham#25	1.36094	0.57186	1.07258					Sham#25	0.359602	0.715717	1.05985
	Sham#25	0.411462	0.641251	1.37					Sham#25	0.409281	0.71359	1.03625					Sham#25	1.35933	0.622413	1.05625					Sham#25	0.666813	0.609307	1.04852
	Sham#25	0.482353	0.786075	1.0567					Sham#25	0.694864	0.681289	1.06369					Sham#25	0.945912	0.70975	1.0714					Sham#25	0.538387	0.56191	1.05516
	Sham#25	0.342312	0.615066	1.02715					Sham#25	0.639553	0.611495	1.05732					Sham#25	0.999348	0.711717	1.11542					Sham#25	1.01053	0.63416	1.06635
	Sham#25	0.499674	0.71793	1.06208					Sham#25	0.710996	0.653401	1.05537					Sham#25	0.380044	0.781369	1.01895					Sham#25	0.35007	0.674378	1.05619
	Sham#25	0.479354	0.755289	1.04233					Sham#25	0.55843	0.693079	1.06349					Sham#25	1.12653	0.682659	1.06016					Sham#25	0.565334	0.734868	1.10589
	Sham#25	0.68998	0.727011	1.05673					Sham#25	0.515161	0.719116	1.04415					Sham#25	0.47644	0.688485	1.07735					Sham#25	0.765564	0.739281	1.05652
	Sham#25	0.410373	0.757264	1.09126					Sham#25	0.452122	0.747878	1.06791					Sham#25	0.428283	0.603204	1.05595					Sham#25	0.474766	0.516463	1.04818
	Sham#25	0.316336	0.794411	1.04266					Sham#25	0.484924	0.888807	1.09324					Sham#25	0.431291	0.758557	1.06071					Sham#25	0.399812	0.697056	1.06861
	Sham#25	0.368077	0.706678	1.06954					Sham#25	0.759956	0.656196	1.07048					Sham#25	0.469817	0.612621	1.08376					Sham#25	0.499077	0.610517	1.05862
	Sham#25	0.611567	0.734493	1.09694					Sham#25	0.680545	0.629874	1.05096					Sham#25	0.389608	0.602138	1.07404					Sham#25	1.10657	0.74509	1.06357
	Sham#25	0.394303	0.658179	1.02988					Sham#25	0.340126	0.626087	1.04099					Sham#25	0.790243	0.877021	1.06276					Sham#25	0.522447	0.663609	1.055
	Sham#25	0.562424	0.747961	1.05252					Sham#25	0.701096	0.820437	1.06311					Sham#25	0.39531	0.640069	1.11027					Sham#25	0.60634	0.59717	1.05448
	Sham#25	0.720378	0.702625	1.04852					Sham#25	0.496278	0.649229	1.05158					Sham#25	0.745553	0.66444	1.0609					Sham#25	1.66146	0.302877	1.10198
	Sham#25	0.716015	0.702467	1.0657					Sham#25	0.491849	0.679984	1.05145					Sham#25	0.644974	0.768541	1.0686					Sham#25	0.468014	0.626872	1.07397
	Sham#25	0.437019	0.677254	1.08204					Sham#25	0.608305	0.586442	1.03472					Sham#25	1.02461	0.683764	1.05109					Sham#25	0.436792	0.617411	1.06341
	Sham#25	0.608632	0.705602	1.04614					Sham#25	0.468014	0.845854	1.06325					Sham#25	1.12816	0.641158	1.06636					Sham#25	0.64002	0.675971	1.06946
	Sham#25	0.818683	0.748504	1.0593					Sham#25	0.385759	0.880105	1.00555					Sham#25	1.4229	0.611931	1.07831					Sham#25	0.607323	0.672076	1.02626
	Sham#25	0.3529	0.742045	1.04897					Sham#25	0.522637	0.653394	1.06318					Sham#25	0.828106	0.723877	1.05094					Sham#25	1.59362	0.439171	1.08691
	Sham#25	0.345494	0.6829	1.0839					Sham#25	0.451572	0.829538	1.03239					Sham#25	0.599908	0.664622	1.08201					Sham#25	1.4967	0.53553	1.07333
	Sham#25	0.46631	0.657957	1.049					Sham#25	0.419838	0.728486	1.12066					Sham#25	1.1902	0.648123	1.05762					Sham#25	0.976747	0.660437	1.06054
	Sham#25	0.325175	0.735316	1.05657					Sham#25	0.557181	0.737451	1.04833					Sham#25	0.365092	0.641532	1.05833					Sham#25	0.583687	0.680964	1.08434
	Sham#25	0.628888	0.742821	1.10806					Sham#25	0.578466	0.732753	1.06307					Sham#25	0.924802	0.754515	1.06585					Sham#25	0.717126	0.651562	1.06982
	Sham#25	0.577864	0.771383	1.04975					Sham#25	0.38395	0.73442	1.07754					Sham#25	0.60239	0.633797	1.03434					Sham#25	0.319777	0.676356	1.06376
	Sham#25	0.863159	0.690226	1.05771					Sham#25	0.655908	0.61885	1.04735					Sham#25	0.385759	0.554163	1.03779					Sham#25	0.473823	0.659926	1.06396
	Sham#25	0.442673	0.619506	1.07783					Sham#25	0.459217	0.770407	1.07412					Sham#25	0.418295	0.681458	1.08005					Sham#25	0.420785	0.602053	1.06168
	Sham#25	0.339101	0.691377	1.04608					Sham#25	0.499873	0.640369	1.03913					Sham#25	0.940586	0.767698	1.09524					Sham#25	0.729435	0.814627	1.06548
	Sham#25	0.445361	0.710169	1.0559					Sham#25	0.749677	0.61194	1.04138					Sham#25	0.633772	0.763068	1.06738					Sham#25	0.457916	0.585599	1.05606
	Sham#25	0.427585	0.811867	1.05258					Sham#25	0.357382	0.740936	1.04722					Sham#25	0.514775	0.783203	1.09819					Sham#25	0.482044	0.563261	1.05656
	Sham#25	0.313494	0.765224	1.04121					Sham#25	0.507966	0.638389	1.05678					Sham#25	0.458567	0.501726	1.01746					Sham#25	0.209682	0.52126	1.00587
	Sham#25	0.413151	0.746316	1.0471					Sham#25	0.388585	0.692882	1.07838					Sham#25	0.500271	0.669578	1.06588					Sham#25	0.351204	0.667452	1.02768
	Sham#25	0.39969	0.671807	1.03833					Sham#25	0.669195	0.609713	1.05527					Sham#25	0.406476	0.751568	1.77136					Sham#25	0.694721	0.666821	1.05223
	Sham#25	0.341731	0.735273	1.0605					Sham#25	0.486971	0.667604	1.04811					Sham#25	0.549542	0.794644	1.07159					Sham#25	0.325328	0.782226	1.02447
	Sham#25	0.473403	0.683142	1.06676					Sham#25	0.821715	0.645992	1.06689					Sham#25	0.42712	0.717349	1.06624					Sham#25	0.384338	0.600967	1.04051
	Sham#25	0.796387	0.771701	1.04873					Sham#25	0.544816	0.646752	1.04318					Sham#25	0.683534	0.7502	1.05682					Sham#25	0.461486	0.671993	1.06254
	Sham#25	0.458567	0.744065	1.05425					Sham#25	0.631571	0.638084	1.04732					Sham#25	0.349359	0.595767	1.05999					Sham#25	0.448034	0.651836	1.06767
	Sham#25	0.645359	0.698572	1.10922					Sham#25	0.444915	0.752005	1.03402					Sham#25	0.65833	0.714372	1.06354					Sham#25	0.387688	0.751982	1.07367
	Sham#25	0.285076	0.722382	1.03294					Sham#25	0.409037	0.668567	1.06025					Sham#25	1.07963	0.661419	1.0651					Sham#25	0.497679	0.61752	1.05911
	Sham#25	0.392659	0.699793	1.07081					Sham#25	1.04566	0.643238	1.07424					Sham#25	0.354167	0.666027	1.07068					Sham#25	1.36685	0.666828	1.07316
	Sham#25	0.374772	0.703117	1.06226					Sham#25	0.412669	0.809186	1.09976					Sham#25	1.33213	0.607828	1.06831					Sham#25	0.417819	0.65095	1.05787
	Sham#25	0.381741	0.847173	1.04308					Sham#25	0.299207	0.703035	1.02962					Sham#25	0.495275	0.73932	1.06349					Sham#25	0.392406	0.630774	1.06664
	Sham#25	0.598413	0.742951	1.07004					Sham#25	0.805453	0.656052	1.04593					Sham#25	0.466097	0.584457	1.06734					Sham#25	0.358077	0.638183	1.06232
	Sham#25	0.290092	0.791323	1.04168					Sham#25	0.534679	0.689934	1.05777					Sham#25	0.573545	0.598234	1.05885					Sham#25	0.437247	0.724028	1.05468
	Sham#25	0.343473	0.790741	1.03999					Sham#25	0.482869	0.710413	1.05882					Sham#25	0.722928	0.709727	1.04481					Sham#25	0.475604	0.662726	1.06414
	Sham#25	0.221898	0.776857	1.01307					Sham#25	0.674967	0.70363	1.07532					Sham#25	0.401676	0.553504	1.04097					Sham#25	0.663673	0.729553	1.06517
	Sham#25	0.499176	0.752236	1.03753					Sham#25	0.780363	0.625974	1.05046					Sham#25	0.997256	0.591105	1.04602					Sham#25	0.414233	0.626418	1.05988
	Sham#25	0.428979	0.668155	1.06122					Sham#25	0.469287	0.880466	1.04627					Sham#25	0.455083	0.654121	1.06354					Sham#25	0.426654	0.603146	1.0695
	Sham#25	0.493867	0.699794	1.05331					Sham#25	0.382262	0.671776	1.0691					Sham#25	0.72279	0.683771	1.06904					Sham#25	0.480183	0.589089	1.05503
	Sham#25	0.375435	0.676328	1.04941					Sham#25	0.317905	0.762976	1.06333					Sham#25	0.474976	0.790056	1.00893					Sham#25	0.400932	0.63887	1.07359
	Sham#25	0.340564	0.796534	1.05588					Sham#25	0.316965	0.697876	1.02931					Sham#25	0.294853	0.626378	1.02301					Sham#25	0.460731	0.615624	1.02776
	Sham#25	0.469817	0.77688	1.05144					Sham#25	0.32548	0.740874	1.01206					Sham#25	1.25857	0.653329	1.07678					Sham#25	0.483383	0.62516	1.06584
	Sham#25	0.524158	0.613843	1.06369					Sham#25	0.416508	0.772058	1.02481					Sham#25	1.05588	0.644955	1.06325					Sham#25	0.511868	0.599772	1.05725
	Sham#25	0.654618	0.722636	1.04782					Sham#25	0.557182	0.684454	1.04613					Sham#25	0.348361	0.721679	1.06953					Sham#25	0.957773	0.677507	1.06365
	Sham#25	0.44301	0.6576	1.04473					Sham#25	0.631256	0.711657	1.03124					Sham#25	0.449585	0.702319	1.05185					Sham#25	0.453989	0.621542	1.06071
	Sham#25	0.356964	0.694682	1.06154					Sham#25	0.324869	0.843733	1.03542					Sham#25	1.15064	0.638992	1.06956					Sham#25	0.416747	0.646472	1.08913
	Sham#25	0.344629	0.711135	1.09556					Sham#25	0.463314	0.852559	1.08563					Sham#25	0.772291	0.706085	1.07888					Sham#25	0.673787	0.698186	1.06349
	Sham#25	0.496078	0.682825	1.05215					Sham#25	0.462455	0.675422	1.04762					Sham#25	0.335859	0.732511	1.0522					Sham#25	0.712115	0.630984	1.05783
	Sham#25	0.797261	0.856329	1.079					Sham#25	0.675704	0.666134	1.03778					Sham#25	0.408185	0.686496	1.04461					Sham#25	0.400063	0.741349	1.01932
	Sham#25	0.320087	0.740062	1.04903					Sham#25	0.578552	0.702753	1.06871					Sham#25	0.353182	0.745957	1.185					Sham#25	0.55153	0.616436	1.05821
	Sham#25	0.182	0.538971	1.01633					Sham#25	0.356546	0.751452	1.00667					Sham#25	0.405496	0.643183	1.06973					Sham#25	0.45661	0.564828	1.05741
	Sham#25	0.602555	0.75188	1.04999					Sham#25	0.420312	0.851294	1.05708					Sham#25	0.359878	0.616886	1.04929					Sham#25	0.376361	0.604133	1.058
	Sham#25	0.415791	0.814434	1.05704					Sham#25	0.757597	0.733451	1.0546					Sham#25	0.376626	0.716518	1.06279					Sham#25	0.402665	0.647128	1.06396
	Sham#25	0.303825	0.706122	1.06003					Sham#25	0.601646	0.732386	1.05672					Sham#25	0.429442	0.674855	1.06491					Sham#25	1.10576	0.715046	1.06778
	Sham#25	0.320087	0.746292	1.04747					Sham#25	0.679521	0.768925	1.04464					Sham#25	0.309341	0.664599	1.0422					Sham#25	0.600405	0.685985	1.05791
	Sham#25	0.351913	0.686288	1.05338					Sham#25	0.545181	0.641762	1.04588					Sham#25	0.478523	0.694768	1.071					Sham#25	0.466737	0.633076	1.06145
	Sham#25	0.726223	0.772649	1.06558					Sham#25	0.469605	0.675034	1.04519					Sham#25	0.745085	0.757972	1.05822					Sham#25	0.316965	0.785465	1.08486
	Sham#25	0.793196	0.674213	1.05371					Sham#25	0.436108	0.741163	1.0619					Sham#25	0.391645	0.686316	1.10865					Sham#25	0.512548	0.636628	1.04836
	Sham#25	0.355708	0.712926	1.05298					Sham#25	0.417105	0.627095	1.04839					Sham#25	0.365092	0.681586	1.05671					Sham#25	0.911694	0.649268	1.05872
	Sham#25	0.256613	0.728367	1.03905					Sham#25	0.499475	0.843936	1.05307					Sham#25	0.773063	0.642628	1.06352					Sham#25	0.436222	0.65318	1.06545
	Sham#25	0.716918	0.681783	1.0517					Sham#25	0.592903	0.897467	1.04408					Sham#25	0.829486	0.706197	1.0665					Sham#25	0.377944	0.649945	1.04541
	Sham#25	0.365092	0.68183	1.03568					Sham#25	0.418176	0.828832	1.05131					Sham#25	0.9213	0.666734	1.06956					Sham#25	0.341731	0.701206	1.02972
	Sham#25	0.537463	0.790707	1.04715					Sham#25	0.631098	0.699788	1.0546					Sham#25	0.475081	0.660213	1.06114					Sham#25	0.38756	0.550808	1.04776
	Sham#25	0.437702	0.864764	1.05536					Sham#25	0.777362	0.68274	1.05733					Sham#25	0.431061	0.603002	1.07947					Sham#25	0.704249	0.716781	1.05452
	Sham#25	0.404513	0.839246	1.07511					Sham#25	0.333779	0.843404	1.0436					Sham#25	0.583602	0.571332	1.07371					Sham#25	0.521494	0.655834	1.06578
	Sham#25	0.373709	0.757823	1.03295					Sham#25	0.471402	0.902747	1.05964					Sham#25	1.32697	0.667395	1.07612					Sham#25	0.646514	0.64094	1.0578
	Sham#25	0.336007	0.741819	1.08619					Sham#25	0.580869	0.683921	1.05863					Sham#25	0.550266	0.681956	1.04096					Sham#25	0.972307	0.757142	1.06981
	Sham#25	0.786205	0.694063	1.06622					Sham#25	0.490837	0.855391	1.10262					Sham#25	0.414113	0.663287	1.03632					Sham#25	0.799566	0.768057	1.07899
	Sham#25	0.525295	0.792136	1.05692					Sham#25	0.667558	0.745241	1.05836					Sham#25	0.395436	0.718742	1.06148					Sham#25	0.785952	0.713994	1.07519
	Sham#25	0.759563	0.651957	1.06184					Sham#25	0.599078	0.667072	1.05737					Sham#25	0.382912	0.694347	1.0608					Sham#25	0.500271	0.685906	1.05185
	Sham#25	0.218509	0.838951	1.01174					Sham#25	0.445026	0.698849	1.06078					Sham#25	0.495877	0.690434	1.06015					Sham#25	0.3674	0.639339	1.04215
	Sham#25	0.506004	0.734088	1.11902					Sham#25	0.302513	0.77681	1.05203					Sham#25	0.603215	0.853232	1.07067					Sham#25	0.407332	0.623824	1.07872
	Sham#25	0.605355	0.715987	1.0558					Sham#25	0.301689	0.81722	1.05556					Sham#25	0.807489	0.777845	1.07411					Sham#25	0.893288	0.69498	1.06147
	Sham#25	0.498678	0.684217	1.07109					Sham#25	0.435423	0.837224	1.18114					Sham#25	1.3015	0.703384	1.07204					Sham#25	0.847752	0.543714	1.05411
	Sham#25	0.535702	0.749326	1.04451					Sham#25	0.804465	0.674817	1.13871					Sham#25	0.728275	0.657355	1.07036					Sham#25	1.6526	0.261887	1.07913
	Sham#25	0.376493	0.773361	1.02385					Sham#25	0.824977	0.745146	1.04224					Sham#25	0.890164	0.70077	1.06433					Sham#25	0.362906	0.717914	1.05455
	Sham#25	0.343762	0.688729	1.07736					Sham#25	0.696151	0.708876	1.05122					Sham#25	0.510895	0.663041	1.02777					Sham#25	0.413512	0.577764	1.06766
	Sham#25	0.469499	0.773586	1.05195					Sham#25	0.604368	0.884036	1.04582					Sham#25	1.57888	0.403429	1.07098					Sham#25	0.504627	0.662046	1.05659
	Sham#25	0.372109	0.747776	1.06442					Sham#25	0.233262	0.862266	1					Sham#25	0.491141	0.695758	1.05739					Sham#25	0.493666	0.7092	1.06352
	Sham#25	0.347217	0.866184	1.16252					Sham#25	0.804959	0.667043	1.05912					Sham#25	0.329429	0.748779	1.0466					Sham#25	0.844107	0.742496	1.06195
	Sham#25	0.245925	0.695663	1.03073					Sham#25	0.579325	0.68164	1.05359					Sham#25	0.46567	0.727348	1.06951					Sham#25	0.408551	0.70193	1.0438
	Sham#25	0.340564	0.751351	1.06055					Sham#25	0.430368	0.765135	1.09108					Sham#25	1.2918	0.641314	1.06933					Sham#25	0.400684	0.674695	1.07412
	Sham#25	0.432328	0.7026	1.05022					Sham#25	0.330183	0.877136	1.04091					Sham#25	0.388841	0.723052	1.04216					Sham#25	0.546274	0.727196	1.06348
	Sham#25	0.246732	0.644516	1.04954					Sham#25	0.4631	0.716083	1.08904					Sham#25	1.62486	0.408336	1.07956					Sham#25	0.311903	0.847777	1.02514
	Sham#25	0.696151	0.793339	1.05441					Sham#25	0.430829	0.858341	1.04808					Sham#25	0.396692	0.657302	1.04294					Sham#25	0.492455	0.637963	1.07462
	Sham#25	0.334375	0.632959	1.05035					Sham#25	0.215761	0.59575	1					Sham#25	0.333332	0.719692	1.06571					Sham#25	0.40118	0.629221	1.0853
	Sham#25	0.460623	0.683867	1.05428					Sham#25	0.57519	0.748135	1.39087					Sham#25	1.22873	0.72239	1.76895					Sham#25	0.984658	0.731962	1.05578
	Sham#25	0.571024	0.655008	1.05931					Sham#25	0.631729	0.701796	1.06902					Sham#25	0.704955	0.718473	1.08433					Sham#25	1.3337	0.610556	1.07592
	Sham#25	0.476231	0.675886	1.05911					Sham#25	0.433821	0.900468	1.39039					Sham#25	0.390118	0.598525	1.05269					Sham#25	0.775889	0.765714	1.06988
	Sham#25	0.409766	0.677835	1.05403					Sham#25	0.375303	0.700406	1.15306					Sham#25	0.41591	0.590586	1.05719					Sham#25	0.531881	0.623613	1.05879
	Sham#25	0.340855	0.756145	1.06599					Sham#25	0.507966	0.831443	1.06769					Sham#25	0.590718	0.595004	1.04802					Sham#25	0.744084	0.664539	1.06027
	Sham#25	0.418176	0.749697	1.05677					Sham#25	0.437702	0.726334	1.04614					Sham#25	0.804218	0.705362	1.07047					Sham#25	0.481424	0.650547	1.02682
	Sham#25	0.381741	0.742263	1.06853					Sham#25	0.413392	0.694981	1.06601					Sham#25	0.37952	0.770829	1.04335					Sham#25	0.43083	0.645492	1.05825
	Sham#25	0.396316	0.744756	1.05501					Sham#25	0.654618	0.87458	1.06182					Sham#25	0.440872	0.664927	1.04024					Sham#25	0.583432	0.564402	1.04301
	Sham#25	0.538757	0.822991	1.11411					Sham#25	0.391645	0.739362	1.17632					Sham#25	0.593406	0.631355	1.06203					Sham#25	0.473508	0.68326	1.06338
	Sham#25	0.416269	0.730731	1.05152					Sham#25	0.704884	0.897825	1.05443					Sham#25	0.426887	0.670549	1.0869					Sham#25	1.67493	0.214675	1.08293
	Sham#25	0.349786	0.757947	1.019					Sham#25	0.317592	0.907057	1.05322					Sham#25	0.452782	0.565763	1.06825					Sham#25	0.402788	0.702984	1.05451
	Sham#25	0.66127	0.730506	1.06257					Sham#25	0.575363	0.762505	1.24047					Sham#25	0.521971	0.646565	1.05951					Sham#25	0.90951	0.601163	1.06188
	Sham#25	0.642347	0.773044	2.06923					Sham#25	0.24552	0.826681	1.04989					Sham#25	0.599492	0.597245	1.041					Sham#25	0.808289	0.735218	1.0631
	Sham#25	0.595915	0.827313	1.06552					Sham#25	0.276395	0.872661	1.02657					Sham#25	0.427469	0.616308	1.06751					Sham#25	0.642966	0.694426	1.06286
	Sham#25	0.629204	0.650634	1.04339					Sham#25	0.300489	0.764062	1.0377					Sham#25	1.64434	0.313408	1.06894					Sham#25	1.091	0.685831	1.06629
	Sham#25	0.43929	0.696488	1.06795					Sham#25	0.950578	0.840152	1.00519					Sham#25	0.405864	0.685945	1.05901					Sham#25	0.439742	0.705657	1.06424
	Sham#25	0.648971	0.664054	1.08482					Sham#25	0.575881	0.78056	1.0471					Sham#25	0.382652	0.640147	1.06558					Sham#25	0.521017	0.704376	1.0601
	Sham#25	1.23628	0.550696	1.04964					Sham#25	0.661872	0.662609	1.03311					Sham#25	0.421021	0.665281	1.06916					Sham#25	0.731137	0.766106	1.05498
	Sham#25	0.307082	0.658119	1.05061					Sham#25	0.535516	0.77738	1.06881					Sham#25	0.574324	0.601198	1.06716					Sham#25	0.763678	0.772711	1.08926
	Sham#25	0.395562	0.74501	1.038					Sham#25	0.534214	0.614551	1.10181					Sham#25	0.629204	0.812704	1.08352					Sham#25	0.358632	0.587308	1.05225
	Sham#25	0.514968	0.73927	1.05584					Sham#25	0.566828	0.728007	1.07073					Sham#25	0.329127	0.681611	1.047					Sham#25	0.652792	0.653791	1.06023
	Sham#25	0.366859	0.756191	1.06384					Sham#25	0.51245	0.902313	1.06063					Sham#25	0.536073	0.618748	1.06903					Sham#25	0.405619	0.632644	1.06418
	Sham#25	0.443235	0.689922	1.06295					Sham#25	0.469923	0.759472	1.13616					Sham#25	0.46267	0.651381	1.09274					Sham#25	0.464815	0.690386	1.05105
	Sham#25	0.289061	0.71489	1.04857					Sham#25	0.763091	0.687537	1.21061					Sham#25	0.727865	0.69066	1.08184					Sham#25	0.598247	0.773613	1.07375
	Sham#25	0.399938	0.703768	1.05526					Sham#25	0.770421	0.6801	1.05993					Sham#25	0.477691	0.632729	1.06471					Sham#25	0.405373	0.670725	1.05891
	Sham#25	0.537833	0.680562	1.05737					Sham#25	0.750141	0.803443	1.06428					Sham#25	1.093	0.639721	1.06556					Sham#25	0.450469	0.629159	1.05715
	Sham#25	0.372109	0.672083	1.05157					Sham#25	0.499276	0.713562	1.05111					Sham#25	0.9467	0.739217	1.07143					Sham#25	0.63031	0.626695	1.05975
	Sham#25	0.356546	0.669848	1.04335					Sham#25	0.702977	0.672882	1.06682					Sham#25	0.806934	0.731696	1.05976					Sham#25	0.626193	0.737475	1.06293
	Sham#25	0.595247	0.699537	1.05275					Sham#25	0.327765	0.791475	1.05263					Sham#25	0.477587	0.65033	1.06625					Sham#25	0.495476	0.774506	1.0677
	Sham#25	0.408794	0.643956	1.03233					Sham#25	0.489619	0.884417	1.06447					Sham#25	0.773578	0.66523	1.06446					Sham#25	0.366723	0.695248	1.02704
	Sham#25	0.397694	0.751598	1.04997					Sham#25	0.413632	0.783994	1.14364					Sham#25	1.62817	0.409233	1.19477					Sham#25	0.724371	0.660788	1.05296
	Sham#25	0.378733	0.748522	1.10935					Sham#25	0.339101	0.795134	1.0605					Sham#25	0.444467	0.676756	1.05062					Sham#25	0.409644	0.744622	1.16002
	Sham#25	0.265004	0.667378	1.11765					Sham#25	0.734937	0.740177	1.11446					Sham#25	0.636435	0.743984	1.07331					Sham#25	0.456174	0.681738	1.06589
	Sham#25	0.316651	0.720608	1.0557					Sham#25	0.472456	0.689738	1.06333					Sham#25	0.28992	0.674267	1.0407					Sham#25	0.502651	0.679364	1.16692
	Sham#25	0.299207	0.761291	1.05149					Sham#25	0.401552	0.848263	1.02167					Sham#25	0.611811	0.678893	1.06998					Sham#25	0.416627	0.63477	1.05923
	Sham#25	0.282799	0.821237	1.03528					Sham#25	0.455083	0.647625	1.05646					Sham#25	0.545181	0.671882	1.05646					Sham#25	0.468014	0.626021	1.05832
	Sham#25	0.49758	0.741661	1.04735					Sham#25	0.561184	0.610164	1.04569					Sham#25	0.815822	0.760743	1.06822					Sham#25	0.269101	0.724456	1.04707
	Sham#25	0.255253	0.794637	1.00414					Sham#25	0.464815	0.838323	1.05258					Sham#25	0.639086	0.640937	1.04103					Sham#25	0.570763	0.70102	1.06064
	Sham#25	0.435195	0.704055	1.05089					Sham#25	0.731817	0.809569	1.0932					Sham#25	0.423612	0.659974	1.05871					Sham#25	0.59508	0.740943	1.06825
	Sham#25	0.225235	0.735827	1.07223					Sham#25	0.395939	0.825095	1.0434					Sham#25	0.467589	0.724748	1.04349					Sham#25	0.749213	0.829321	1.06609
	Sham#25	0.30692	0.744226	1.03717					Sham#25	0.635339	0.785668	1.04386					Sham#25	0.509335	0.661173	1.05595					Sham#25	0.608632	0.77389	1.06488
	Sham#25	0.52822	0.626954	1.08009					Sham#25	0.532255	0.763628	1.11138					Sham#25	0.582237	0.670763	1.04962					Sham#25	0.43588	0.744277	1.07006
	Sham#25	0.444579	0.756668	1.05463					Sham#25	0.441548	0.887111	1.1188					Sham#25	0.405496	0.748266	1.03337					Sham#25	0.548818	0.619182	1.06373
	Sham#25	0.597665	0.739184	1.06313					Sham#25	0.680691	0.760943	1.06289					Sham#25	0.504725	0.798953	1.0785					Sham#25	0.704602	0.714318	1.05544
	Sham#25	0.763222	0.673893	1.07144					Sham#25	0.525674	0.633535	1.0604					Sham#25	0.818683	0.715309	1.0586					Sham#25	0.327005	0.666756	1.07487
	Sham#25	0.459434	0.520787	1.02789					Sham#25	0.419838	0.65557	1.05283					Sham#25	0.810501	0.773007	1.06561					Sham#25	0.902373	0.634669	1.05874
	Sham#25	0.386532	0.684745	1.04782					Sham#25	0.417224	0.737059	1.06129					Sham#25	0.541703	0.64754	1.06102					Sham#25	0.523968	0.604417	1.58097
	Sham#25	0.440872	0.849085	1.05603					Sham#25	0.290777	0.91714	1.00042					Sham#25	0.57881	0.68451	1.06524					Sham#25	0.408064	0.603979	1.05873
	Sham#25	0.375568	0.720571	1.03949					Sham#25	0.560652	0.786289	1.09714					Sham#25	0.443122	0.626987	1.06979					Sham#25	1.05922	0.604903	1.06513
	Sham#25	0.494371	0.834747	1.05227					Sham#25	0.5252	0.813014	1.05013					Sham#25	1.04251	0.678344	1.07242					Sham#25	0.426887	0.639306	1.05996
	Sham#25	0.331386	0.741129	1.03727					Sham#25	0.656211	0.833724	1.09864					Sham#25	0.499873	0.668295	1.06506					Sham#25	0.762309	0.841924	1.09258
	Sham#25	0.57519	0.775975	1.06743					Sham#25	0.553869	0.725272	1.06048					Sham#25	0.879315	0.692337	1.0715					Sham#25	0.338367	0.593557	1.05301
	Sham#25	0.729912	0.767036	1.05264					Sham#25	0.46267	0.749119	1.07518					Sham#25	0.351205	0.620042	1.06487					Sham#25	0.523968	0.720838	1.07017
	Sham#25	0.304153	0.760451	1.06479					Sham#25	0.474766	0.80319	1.08924					Sham#25	0.533376	0.663975	1.03644					Sham#25	0.685786	0.553988	1.06164
	Sham#25	0.24894	0.726664	1.04377					Sham#25	0.477274	0.659638	1.10212					Sham#25	0.219645	0.636973	1.03152					Sham#25	0.542253	0.574195	1.05282
	Sham#25	0.551169	0.721764	1.08021					Sham#25	0.475395	0.709307	1.25954					Sham#25	0.317592	0.557728	1.03099					Sham#25	1.25437	0.631015	1.06939
	Sham#25	0.484103	0.67924	1.06247					Sham#25	0.454974	0.774355	1.19782					Sham#25	1.35244	0.572918	1.06982					Sham#25	0.845814	0.826928	1.08483
	Sham#25	0.265754	0.806356	1.05476					Sham#25	0.557985	0.79618	1.12506					Sham#25	0.80397	0.816449	1.07409					Sham#25	0.743147	0.712452	1.06564
	Sham#25	0.702694	0.731174	1.05811					Sham#25	0.39619	0.880126	1.03398					Sham#25	0.396441	0.67794	1.06402					Sham#25	0.431061	0.631553	1.05967
	Sham#25	0.438156	0.654541	1.06243					Sham#25	0.737639	0.948152	1.0784					Sham#25	0.43083	0.627293	1.06169					Sham#25	1.14492	0.682705	1.05764
	Sham#25	0.366723	0.732291	1.20691					Sham#25	0.272773	0.900022	1.06678					Sham#25	0.392406	0.622976	1.04811					Sham#25	0.406843	0.735422	1.07246
	Sham#25	0.337336	0.868538	1.04389					Sham#25	0.388073	0.690891	1.19692					Sham#25	0.624682	0.747907	1.079					Sham#25	0.848806	0.880664	1.31193
	Sham#25	0.376361	0.701438	1.07485					Sham#25	0.446031	0.869162	1.07312					Sham#25	0.61562	0.779764	1.07016					Sham#25	0.51574	0.603746	1.05415
	Sham#25	0.517473	0.711302	1.06061					Sham#25	0.360706	0.739871	1.27553					Sham#25	0.802236	0.775669	1.07324					Sham#25	0.290434	0.616053	1.05378
	Sham#25	0.330485	0.713591	1.04714					Sham#25	0.629362	0.686263	1.05805					Sham#25	0.424784	0.581211	1.03057					Sham#25	0.500867	0.513971	1.05695
	Sham#25	0.390755	0.750668	1.04986					Sham#25	0.671421	0.852433	1.06837					Sham#25	1.67894	0.188544	1.06882					Sham#25	0.46224	0.671818	1.06873
	Sham#25	0.393039	0.675493	1.04302					Sham#25	0.45661	0.822397	1.06011					Sham#25	0.359187	0.549321	1.03316					Sham#25	0.443683	0.613457	1.05808
	Sham#25	0.377153	0.747156	1.03846					Sham#25	0.392025	0.721267	1.06517					Sham#25	1.49776	0.562141	1.08302					Sham#25	0.469499	0.58045	1.05973
	Sham#25	0.271127	0.753938	1.05528					Sham#25	0.550627	0.878178	1.03874					Sham#25	1.31802	0.664427	1.07217					Sham#25	0.46127	0.668648	1.05764
	Sham#25	0.258544	0.755067	1.04021					Sham#25	0.423847	0.777209	1.06282					Sham#25	1.62076	0.337428	1.0734					Sham#25	0.677762	0.689304	1.06787
	Sham#25	0.458458	0.729467	1.01359					Sham#25	0.541978	0.867577	1.04104					Sham#25	0.633144	0.784583	1.07286					Sham#25	1.32592	0.640269	1.06157
	Sham#25	0.397443	0.628122	1.10939					Sham#25	0.463314	0.73377	1.03805					Sham#25	1.60379	0.447847	1.07947					Sham#25	1.45327	0.551332	1.0703
	Sham#25	0.547184	0.793258	1.05822					Sham#25	0.585814	0.684735	1.06487					Sham#25	0.749943	0.706401	1.03914					Sham#25	0.461378	0.688386	1.07958
	Sham#25	0.39969	0.666821	1.04778					Sham#25	0.607159	0.758938	1.06745					Sham#25	0.977765	0.781501	1.07152					Sham#25	0.681348	0.568543	1.06922
	Sham#25	0.672309	0.782227	1.06504					Sham#25	0.308375	0.842594	1.04201					Sham#25	0.908361	0.673289	1.09163					Sham#25	0.469393	0.729724	1.06794
	Sham#25	0.427818	0.8371	1.07684					Sham#25	0.456719	0.654607	1.05465					Sham#25	0.510116	0.648255	1.05747					Sham#25	0.55315	0.626642	1.06065
	Sham#25	0.408064	0.684199	1.07346					Sham#25	0.327765	0.795129	1.04558					Sham#25	0.457698	0.617801	1.05121					Sham#25	0.5892	0.565341	1.06413
	Sham#25	0.539126	0.651426	1.05354					Sham#25	0.409523	0.808717	1					Sham#25	1.49882	0.554351	1.07256					Sham#25	0.479146	0.577975	1.03447
	Sham#25	0.362632	0.73132	1.04498					Sham#25	0.510311	0.73879	1.06793					Sham#25	0.50914	0.719659	1.06503					Sham#25	0.797136	0.711085	1.04734
	Sham#25	0.389863	0.713401	1.04769					Sham#25	0.505414	0.891792	1.0854					Sham#25	0.444243	0.661987	1.06669					Sham#25	0.386274	0.645916	1.06766
	Sham#25	0.431983	0.727648	1.0804					Sham#25	0.398942	0.85969	1.04697					Sham#25	0.424785	0.698042	1.06835					Sham#25	0.612217	0.68754	1.0631
	Sham#25	0.442673	0.764619	1.05403					Sham#25	0.554228	0.807211	1.09313					Sham#25	0.678788	0.665953	1.06471					Sham#25	0.872729	0.699524	1.07171
	Sham#25	0.422201	0.838911	1.04558					Sham#25	0.561184	0.857277	1.05068					Sham#25	0.370233	0.66396	1.04493					Sham#25	0.718927	0.678431	1.05399
	Sham#25	0.566477	0.791218	1.13967					Sham#25	0.348932	0.818236	1.05766					Sham#25	0.48225	0.681155	1.07513					Sham#25	0.346931	0.570484	1.0735
	Sham#25	0.382392	0.762057	1.04882					Sham#25	0.472246	0.700001	1.05976					Sham#25	1.30142	0.620308	1.08269					Sham#25	0.423377	0.629414	1.06184
	Sham#25	0.356825	0.644141	1.04504					Sham#25	0.406109	0.749657	1.12145					Sham#25	0.766732	0.706576	1.04097					Sham#25	0.601481	0.586556	1.08505
	Sham#25	0.46567	0.713504	1.04147					Sham#25	0.610101	0.72824	1.077					Sham#25	0.361533	0.57585	1.06522					Sham#25	0.493666	0.656018	1.06417
	Sham#25	0.566301	0.753109	1.052					Sham#25	0.393797	0.891313	1.04501					Sham#25	0.623088	0.674826	1.85387					Sham#25	0.965325	0.561192	1.05577
	Sham#25	0.515161	0.707457	1.07975					Sham#25	0.478938	0.743995	1.08091					Sham#25	0.425486	0.670188	1.08182					Sham#25	0.693718	0.832007	1.07338
	Sham#25	0.346069	0.734633	1.02963					Sham#25	0.493464	0.692642	1.05625					Sham#25	0.509726	0.748564	1.06301					Sham#25	0.556735	0.688023	1.06429
	Sham#25	0.499873	0.729117	1.05172					Sham#25	0.740465	0.87684	1.04558					Sham#25	0.42537	0.761463	1.06619					Sham#25	0.418057	0.657357	1.06459
	Sham#25	0.752657	0.648149	1.09027					Sham#25	0.407332	0.732967	1.08952					Sham#25	0.685641	0.729649	1.06076					Sham#25	0.418889	0.66623	1.05222
	Sham#25	0.627859	0.830488	1.06303					Sham#25	0.58733	0.790675	1.02795					Sham#25	1.44152	0.532924	1.07291					Sham#25	0.483074	0.672917	1.03339
	Sham#25	0.508554	0.657841	1.19123					Sham#25	0.383431	0.844003	1.13213					Sham#25	1.36983	0.609222	1.07145					Sham#25	0.847752	0.766165	1.06453
	Sham#25	0.683607	0.743028	1.069					Sham#25	0.551439	0.755454	1.08254					Sham#25	1.06941	0.59867	1.06246					Sham#25	1.18782	0.657118	1.06844
	Sham#25	0.596332	0.742301	1.06509					Sham#25	0.316336	0.759429	1.01585					Sham#25	1.44448	0.589544	1.08424					Sham#25	0.452672	0.612608	1.06598
	Sham#25	0.650732	0.753875	1.06372					Sham#25	0.431291	0.742736	1.08297					Sham#25	0.361258	0.653886	1.05557					Sham#25	0.496979	0.704461	1.06482
	Sham#25	0.401799	0.769636	1.07804					Sham#25	0.583176	0.712107	1.06375					Sham#25	0.657423	0.596634	1.03999					Sham#25	0.484514	0.634891	1.03995
	Sham#25	0.558519	0.613908	1.05722					Sham#25	0.717264	0.89925	1.01844					Sham#25	1.02199	0.778985	1.06879					Sham#25	0.359048	0.662591	1.06711
	Sham#25	0.576572	0.682872	1.05527					Sham#25	0.295695	0.854723	1.06092					Sham#25	0.728752	0.763107	1.06615					Sham#25	0.601894	0.711399	1.05677
	Sham#25	0.418414	0.721694	1.06369					Sham#25	0.520539	0.747908	1.03055					Sham#25	0.533376	0.698213	1.07348					Sham#25	0.386789	0.62318	1.06529
	Sham#25	0.51342	0.830938	1.05635					Sham#25	0.420785	0.880065	1.12355					Sham#25	0.312699	0.678503	1.11185					Sham#25	0.534121	0.640046	1.06137
	Sham#25	0.37847	0.794509	1.06823					Sham#25	0.453111	0.730587	1.09809					Sham#25	0.742946	0.768646	1.06555					Sham#25	0.243894	0.647399	1.03162
	Sham#25	0.681275	0.858771	1.08718					Sham#25	0.428515	0.686228	1.13421					Sham#25	0.478003	0.655332	1.07993					Sham#25	0.468226	0.655931	1.0753
	Sham#25	0.518433	0.71061	1.06023					Sham#25	0.505414	0.607289	1					Sham#25	0.324715	0.574946	1.03969					Sham#25	0.433477	0.642461	1.05799
	Sham#25	0.40782	0.783221	1.07473					Sham#25	0.557093	0.774672	1.05679					Sham#25	0.561716	0.723979	1.07683					Sham#25	0.366044	0.585946	1.06394
	Sham#25	0.620128	0.686278	1.06137					Sham#25	0.400932	0.719301	1.12175					Sham#25	0.584794	0.724573	1.07765					Sham#25	0.376626	0.618581	1.06175
	Sham#25	0.518529	0.82893	1.09976					Sham#25	0.426187	0.789314	1.08208					Sham#25	0.663673	0.636242	1.07878					Sham#25	0.377153	0.529705	1.02432
	Sham#25	0.426887	0.734392	1.04496					Sham#25	0.399192	0.630903	1.04188					Sham#25	1.0173	0.749435	1.06621					Sham#25	0.517665	0.614178	1.05641
	Sham#25	0.378207	0.725248	1.05974					Sham#25	0.360982	0.808179	1.0677					Sham#25	0.437247	0.641726	1.06539					Sham#25	0.613191	0.686986	1.0665
	Sham#25	0.467056	0.782141	1.05027					Sham#25	0.534307	0.865233	1.2651					Sham#25	0.703754	0.693828	1.07092					Sham#25	0.871075	0.676644	1.05899
	Sham#25	0.673492	0.556004	1.06733					Sham#25	0.579325	0.622562	1.0575					Sham#25	0.605437	0.579053	1.06886					Sham#25	1.08198	0.682722	1.06619
	Sham#25	0.400436	0.753968	1.04759					Sham#25	0.321018	0.816639	1.0459					Sham#25	0.686221	0.766393	1.04729					Sham#25	0.600736	0.717078	1.06632
	Sham#25	0.361808	0.826863	1.07148					Sham#25	0.500271	0.723931	1.03947					Sham#25	0.579755	0.752201	1.04421					Sham#25	0.780108	0.650815	1.06094
	Sham#25	0.512839	0.81508	1.05847					Sham#25	0.353886	0.702052	1.0516					Sham#25	0.470029	0.585944	1.03768					Sham#25	0.377944	0.56361	1.06365
	Sham#25	0.493723	0.813371	6.18074					Sham#25	0.42326	0.700132	1.07413					Sham#25	0.410978	0.649767	1.09105					Sham#25	0.666887	0.663427	1.06343
	Sham#25	0.757859	0.730382	1.06272					Sham#25	0.622529	0.898021	1.05341					Sham#25	0.592903	0.668284	1.06429					Sham#25	0.995359	0.716674	1.06753
	Sham#25	0.604532	0.777657	1.06424					Sham#25	0.479146	0.674639	1.05988					Sham#25	0.620288	0.676849	1.06881					Sham#25	0.648818	0.645969	1.0652
	Sham#25	0.308536	0.722222	1.0574					Sham#25	0.561007	0.790865	1.07691					Sham#25	0.460623	0.664911	1.09564					Sham#25	0.661721	0.613564	1.06182
	Sham#25	0.843695	0.711472	1.05582					Sham#25	0.363454	0.70826	1.0961					Sham#25	0.410252	0.592727	1.06739					Sham#25	0.522637	0.600062	1.05991
	Sham#25	0.55306	0.701513	1.06358					Sham#25	0.398942	0.819631	1.03377					Sham#25	0.255837	0.803512	1.04182					Sham#25	0.397944	0.662245	1.08313
	Sham#25	0.274952	0.736384	1.05236					Sham#25	0.434508	0.904028	1.06246					Sham#25	0.392912	0.591854	1.02491					Sham#25	0.654086	0.62525	1.06411
	Sham#25	0.447145	0.723199	1.04467					Sham#25	0.389097	0.786326	1.04811					Sham#25	0.554767	0.713567	1.06507					Sham#25	0.374507	0.594398	1.06804
	Sham#25	0.483074	0.753276	1.05067					Sham#25	0.355428	0.777065	1.01846					Sham#25	0.387816	0.803776	1.04135					Sham#25	0.46535	0.577809	1.04697
	Sham#25	0.295863	0.512121	1.00157					Sham#25	0.365637	0.889022	1.0364					Sham#25	0.458784	0.645346	1.06028					Sham#25	0.430368	0.65409	1.05897
	Sham#25	0.419601	0.7892	1.08617					Sham#25	0.677468	0.744706	1.06488					Sham#25	0.668005	0.731819	1.06322					Sham#25	0.516318	0.601515	1.08155
	Sham#25	0.352336	0.739236	1.07965					Sham#25	0.510116	0.856916	1.06051					Sham#25	0.667409	0.770943	1.05984					Sham#25	0.444691	0.711928	1.06736
	Sham#25	0.43588	0.688976	1.03809					Sham#25	0.685351	0.8901	1.09124					Sham#25	0.72444	0.776205	1.06708					Sham#25	0.469393	0.601072	1.09647
	Sham#25	0.443122	0.666342	1.04961					Sham#25	0.676513	0.706363	1.10221					Sham#25	0.394429	0.704842	1.06227					Sham#25	0.480804	0.647543	1.06812
	Sham#25	0.498279	0.720953	1.05127					Sham#25	0.376229	0.817496	1.04142					Sham#25	0.620929	0.610618	1.0767					Sham#25	0.389863	0.598821	1.02104
	Sham#25	0.393924	0.65219	1.04054					Sham#25	0.405618	0.808055	1.00975					Sham#25	0.719618	0.651042	1.03997					Sham#25	0.459323	0.62007	1.05872
	Sham#25	0.592483	0.718391	1.03987					Sham#25	0.307729	0.792353	1.06042					Sham#25	0.547729	0.666998	1.06594					Sham#25	0.475604	0.646554	1.07854
	Sham#25	0.579068	0.733273	1.04493					Sham#25	0.600405	0.802684	1.08539					Sham#25	0.487175	0.685398	1.04924					Sham#25	0.414113	0.651646	1.06579
	Sham#25	0.498379	0.625903	1.05083					Sham#25	0.390882	0.887717	1.10818					Sham#25	0.48646	0.686916	1.0679					Sham#25	1.23753	0.644298	1.07388
	Sham#25	0.466524	0.758507	1.05388					Sham#25	0.583091	0.69479	1.02146					Sham#25	0.554587	0.76979	1.06837					Sham#25	0.470346	0.648505	1.06312
[truncated: 99,045 more rows]
