# Supplementary material for: DeepACSON automated segmentation of white matter in 3D electron microscopy
Source: Commun Biol. 2021 Feb 10;4:179. doi: 10.1038/s42003-021-01699-w (PMC7876004; doi:10.1038/s42003-021-01699-w)
Supplement: Supplementary file 5 — Supplementary Data 2 [file 42003_2021_1699_MOESM5_ESM.xlsx]

## Sheet: Sheet1
	Corpus callosum - Contra						Corpus callosum - Ipsi						Cingulum - Contra						Cingulum - Ipsi
	dataset	mitochondrial_distance					dataset	mitochondrial_distance					dataset	mitochondrial_distance					dataset	mitochondrial_distance
	Sham#25	8.75745					Sham#25	2.33904					Sham#25	4.10796					Sham#25	11.2625
	Sham#25	3.08904					Sham#25	5.38443					Sham#25	1.11648					Sham#25	2.5463
	Sham#25	4.12545					Sham#25	4.19481					Sham#25	4.35578					Sham#25	1.23246
	Sham#25	3.00436					Sham#25	5.07106					Sham#25	2.32287					Sham#25	6.01283
	Sham#25	3.925					Sham#25	5.0133					Sham#25	0.732361					Sham#25	7.50298
	Sham#25	3.46405					Sham#25	5.89376					Sham#25	5.70175					Sham#25	2.72332
	Sham#25	0.65					Sham#25	5.05912					Sham#25	3.675					Sham#25	7.8754
	Sham#25	2.44753					Sham#25	2.4331					Sham#25	5.90116					Sham#25	5.27607
	Sham#25	4.59137					Sham#25	3.50501					Sham#25	4.14034					Sham#25	1.71574
	Sham#25	5.89728					Sham#25	2.99436					Sham#25	2.70364					Sham#25	2.58064
	Sham#25	4.70495					Sham#25	13.817					Sham#25	3.98193					Sham#25	6.04661
	Sham#25	3.1766					Sham#25	2.85831					Sham#25	6.4799					Sham#25	1.8075
	Sham#25	5.08123					Sham#25	3.65555					Sham#25	3.3401					Sham#25	1.3679
	Sham#25	5.23248					Sham#25	4.59528					Sham#25	2.30328					Sham#25	6.55822
	Sham#25	4.19193					Sham#25	1.55687					Sham#25	4.60646					Sham#25	4.10125
	Sham#25	3.78405					Sham#25	7.06864					Sham#25	3.42021					Sham#25	3.49426
	Sham#25	4.29788					Sham#25	6.56632					Sham#25	3.92382					Sham#25	2.55769
	Sham#25	4.57773					Sham#25	4.18333					Sham#25	3.62639					Sham#25	23.25
	Sham#25	3.55146					Sham#25	6.44578					Sham#25	2.86155					Sham#25	0.885001
	Sham#25	3.04254					Sham#25	4.14132					Sham#25	8.5					Sham#25	2.04668
	Sham#25	4.10796					Sham#25	5.4715					Sham#25	3.59616					Sham#25	5.81962
	Sham#25	2.94672					Sham#25	6.12323					Sham#25	1.925					Sham#25	5.6125
	Sham#25	3.82084					Sham#25	2.85					Sham#25	6.3168					Sham#25	1.73751
	Sham#25	2.91065					Sham#25	4.68274					Sham#25	5.28752					Sham#25	1.80366
	Sham#25	3.78969					Sham#25	2.1966					Sham#25	2.6125					Sham#25	3.34315
	Sham#25	3.76347					Sham#25	2.07245					Sham#25	10.373					Sham#25	3.6984
	Sham#25	2.55574					Sham#25	4.73956					Sham#25	4.51004					Sham#25	9.59852
	Sham#25	2.51293					Sham#25	2.02928					Sham#25	0.643603					Sham#25	5.02798
	Sham#25	2.96649					Sham#25	5.41731					Sham#25	6.14919					Sham#25	6.01407
	Sham#25	3.95983					Sham#25	4.86207					Sham#25	5.58071					Sham#25	1.423
	Sham#25	6.23585					Sham#25	3.4					Sham#25	5.73639					Sham#25	14.1277
	Sham#25	6.58786					Sham#25	3.76875					Sham#25	9.09999					Sham#25	5.81806
	Sham#25	2.76982					Sham#25	3.82567					Sham#25	3.57558					Sham#25	3.55127
	Sham#25	3.76051					Sham#25	3.4131					Sham#25	7.06542					Sham#25	6.20403
	Sham#25	3.40469					Sham#25	3.775					Sham#25	0.509565					Sham#25	10.2812
	Sham#25	4.48269					Sham#25	4.3					Sham#25	3.91323					Sham#25	2.02672
	Sham#25	5.6					Sham#25	5.74391					Sham#25	6.30496					Sham#25	3.28606
	Sham#25	5.55					Sham#25	3.10636					Sham#25	12.2487					Sham#25	4.69759
	Sham#25	5.5					Sham#25	4.80259					Sham#25	2.95066					Sham#25	7.96729
	Sham#25	3.74308					Sham#25	4.86631					Sham#25	5.38796					Sham#25	3.55861
	Sham#25	3.57057					Sham#25	6.45					Sham#25	3.71379					Sham#25	3.91532
	Sham#25	8.5					Sham#25	5.22248					Sham#25	6.21016					Sham#25	6.6511
	Sham#25	3.27223					Sham#25	13.3376					Sham#25	1.40891					Sham#25	1.06175
	Sham#25	4.31719					Sham#25	6.21071					Sham#25	2.96132					Sham#25	7.43314
	Sham#25	3.65012					Sham#25	2.78268					Sham#25	4.15366					Sham#25	8.13125
	Sham#25	2.31495					Sham#25	5.26111					Sham#25	2.5098					Sham#25	4.32353
	Sham#25	2.3627					Sham#25	4.63607					Sham#25	6.17336					Sham#25	2.09105
	Sham#25	4.77986					Sham#25	3.95198					Sham#25	3.41253					Sham#25	0.848385
	Sham#25	12.2314					Sham#25	2.26295					Sham#25	3.19098					Sham#25	4.35439
	Sham#25	3.67					Sham#25	4.82689					Sham#25	6.23938					Sham#25	2.9376
	Sham#25	5.65213					Sham#25	4.42599					Sham#25	6.58287					Sham#25	3.7375
	Sham#25	0.981407					Sham#25	6.66963					Sham#25	2.575					Sham#25	6.89985
	Sham#25	3.99181					Sham#25	3.96113					Sham#25	2.1935					Sham#25	4.27672
	Sham#25	3.81509					Sham#25	8.83489					Sham#25	6.82805					Sham#25	5.67209
	Sham#25	11.345					Sham#25	1.48358					Sham#25	6.73481					Sham#25	4.46017
	Sham#25	6.61436					Sham#25	3.02303					Sham#25	8.1647					Sham#25	4.21
	Sham#25	5.80255					Sham#25	2.38872					Sham#25	9.6826					Sham#25	8.82108
	Sham#25	5.33289					Sham#25	4.3176					Sham#25	6.1875					Sham#25	6.2375
	Sham#25	5.91807					Sham#25	2.18367					Sham#25	6.50441					Sham#25	5.30183
	Sham#25	4.9209					Sham#25	6.81575					Sham#25	7.44511					Sham#25	7.71983
	Sham#25	3.95893					Sham#25	7.48221					Sham#25	4.64639					Sham#25	3.65481
	Sham#25	4.19487					Sham#25	8.03932					Sham#25	4.11847					Sham#25	1.36127
	Sham#25	5.3273					Sham#25	6.00296					Sham#25	4.25					Sham#25	8.69379
	Sham#25	1.89189					Sham#25	3.03694					Sham#25	4.25					Sham#25	4.66577
	Sham#25	3.81359					Sham#25	6.11492					Sham#25	6.32076					Sham#25	4.34294
	Sham#25	2.70066					Sham#25	1.9988					Sham#25	10.1917					Sham#25	14.4638
	Sham#25	4.27307					Sham#25	5.41029					Sham#25	4.37016					Sham#25	0.849231
	Sham#25	5.9889					Sham#25	4.0101					Sham#25	4.79392					Sham#25	6.63452
	Sham#25	0.205816					Sham#25	6.09903					Sham#25	6.0065					Sham#25	7.25
	Sham#25	2.225					Sham#25	13.175					Sham#25	2.5596					Sham#25	12.4655
	Sham#25	5.32293					Sham#25	4.97083					Sham#25	4.71848					Sham#25	3.0486
	Sham#25	5.85588					Sham#25	2.81175					Sham#25	7.04462					Sham#25	3.93998
	Sham#25	3.99172					Sham#25	3.09494					Sham#25	3.44307					Sham#25	2.97486
	Sham#25	5.44388					Sham#25	5.42967					Sham#25	3.45574					Sham#25	1.9
	Sham#25	2.86905					Sham#25	3.72827					Sham#25	4.10427					Sham#25	5.17599
	Sham#25	2.48507					Sham#25	4.73276					Sham#25	6.4809					Sham#25	4.20803
	Sham#25	4.31437					Sham#25	5.86306					Sham#25	4.42475					Sham#25	2.52936
	Sham#25	4.84998					Sham#25	4.03191					Sham#25	4.74495					Sham#25	6.1
	Sham#25	3.8689					Sham#25	3.77595					Sham#25	3.94048					Sham#25	3.83552
	Sham#25	3.17315					Sham#25	7.69002					Sham#25	4.19127					Sham#25	5.19947
	Sham#25	1.35					Sham#25	5.79773					Sham#25	6.8722					Sham#25	7.85585
	Sham#25	3.67961					Sham#25	4.45978					Sham#25	2.85629					Sham#25	1.30375
	Sham#25	0.958519					Sham#25	4.02766					Sham#25	7.85297					Sham#25	4.29376
	Sham#25	3.60361					Sham#25	3.34725					Sham#25	3.57164					Sham#25	4.40129
	Sham#25	1.89186					Sham#25	3.73362					Sham#25	0.94959					Sham#25	4.6343
	Sham#25	3.08068					Sham#25	4.24747					Sham#25	3.15365					Sham#25	2.63327
	Sham#25	2.975					Sham#25	6.20545					Sham#25	5.60084					Sham#25	2.58154
	Sham#25	1.64					Sham#25	4.39485					Sham#25	3.86661					Sham#25	0.698661
	Sham#25	1.37414					Sham#25	3.95625					Sham#25	3.1914					Sham#25	3.42457
	Sham#25	4.27937					Sham#25	3.425					Sham#25	1.17011					Sham#25	6.6995
	Sham#25	0.847558					Sham#25	5.95562					Sham#25	2.52289					Sham#25	2.44656
	Sham#25	2.37091					Sham#25	5.82474					Sham#25	3.30301					Sham#25	4.75933
	Sham#25	0.7					Sham#25	4.22187					Sham#25	5.70608					Sham#25	14.195
	Sham#25	3.51938					Sham#25	5.81719					Sham#25	4.47654					Sham#25	3.73476
	Sham#25	0.771774					Sham#25	11.25					Sham#25	1.45					Sham#25	4.9416
	Sham#25	0.752999					Sham#25	7.16865					Sham#25	7.525					Sham#25	5.38044
	Sham#25	4.65					Sham#25	9.4746					Sham#25	4.75739					Sham#25	13.725
	Sham#25	9.06659					Sham#25	3.90669					Sham#25	6.90332					Sham#25	3.81177
	Sham#25	2.61735					Sham#25	1.85606					Sham#25	7.98259					Sham#25	1.48641
	Sham#25	21.7999					Sham#25	4.53664					Sham#25	10.4076					Sham#25	6.17989
	Sham#25	2.775					Sham#25	4.3566					Sham#25	11.9446					Sham#25	7.19277
	Sham#25	4.56976					Sham#25	5.80625					Sham#25	5.1167					Sham#25	2.87229
	Sham#25	5.29384					Sham#25	4.32586					Sham#25	6.5266					Sham#25	9.74234
	Sham#25	3.825					Sham#25	3.54312					Sham#25	5.5619					Sham#25	5.57916
	Sham#25	3.7946					Sham#25	4.46592					Sham#25	9.72701					Sham#25	5.56875
	Sham#25	1.92131					Sham#25	0.675					Sham#25	7.40386					Sham#25	19.75
	Sham#25	4.94592					Sham#25	4.52802					Sham#25	5.76285					Sham#25	3.26633
	Sham#25	3.16225					Sham#25	4.8375					Sham#25	4.53253					Sham#25	5.6399
	Sham#25	1.15494					Sham#25	3.5252					Sham#25	2.36486					Sham#25	4.85361
	Sham#25	0.575					Sham#25	2.94043					Sham#25	10.5602					Sham#25	5.72941
	Sham#25	3.67					Sham#25	5.13162					Sham#25	4.26187					Sham#25	15.7395
	Sham#25	4.36259					Sham#25	0.680914					Sham#25	3.42248					Sham#25	4.99469
	Sham#25	4.09238					Sham#25	3.36809					Sham#25	6.5063					Sham#25	10.0667
	Sham#25	3.89427					Sham#25	2.8089					Sham#25	4.98132					Sham#25	7.50647
	Sham#25	2.03686					Sham#25	3.34372					Sham#25	9.567					Sham#25	4.12625
	Sham#25	2.57294					Sham#25	7.081					Sham#25	3.78659					Sham#25	4.56902
	Sham#25	5.62547					Sham#25	1.68881					Sham#25	2.76984					Sham#25	10.2927
	Sham#25	3.5518					Sham#25	2.64781					Sham#25	7.20396					Sham#25	2.8245
	Sham#25	3.22686					Sham#25	2.48204					Sham#25	3.32884					Sham#25	6.46108
	Sham#25	6.00833					Sham#25	4.83356					Sham#25	5.87783					Sham#25	5.97669
	Sham#25	5.3					Sham#25	5.26698					Sham#25	2.69662					Sham#25	0.085692
	Sham#25	3.99971					Sham#25	5.64673					Sham#25	1.525					Sham#25	1.68032
	Sham#25	21.5849					Sham#25	2.62408					Sham#25	6.675					Sham#25	4.45422
	Sham#25	7.36664					Sham#25	3.96428					Sham#25	6.16488					Sham#25	4.83188
	Sham#25	3.06488					Sham#25	5.52695					Sham#25	5.62054					Sham#25	4.29109
	Sham#25	0.354513					Sham#25	2.6417					Sham#25	4.33928					Sham#25	3.93615
	Sham#25	0.79086					Sham#25	3.52212					Sham#25	5.9					Sham#25	3.4491
	Sham#25	5.43825					Sham#25	3.595					Sham#25	4.55889					Sham#25	3.93924
	Sham#25	5.64769					Sham#25	5.33544					Sham#25	7.48137					Sham#25	3.48799
	Sham#25	0.875					Sham#25	5.81111					Sham#25	3.16842					Sham#25	0.190769
	Sham#25	2.42851					Sham#25	6.15					Sham#25	4.14212					Sham#25	2.98211
	Sham#25	3.25					Sham#25	2.9916					Sham#25	5.36786					Sham#25	4.56666
	Sham#25	3.62395					Sham#25	2.62353					Sham#25	5.11211					Sham#25	4.15814
	Sham#25	2.26147					Sham#25	3.61832					Sham#25	14.7					Sham#25	6.37366
	Sham#25	9.97499					Sham#25	2.82973					Sham#25	5.50222					Sham#25	2.43339
	Sham#25	3.08168					Sham#25	3.52129					Sham#25	3.28773					Sham#25	2.51082
	Sham#25	6.08425					Sham#25	3.22756					Sham#25	1.78043					Sham#25	4.22457
	Sham#25	0.905787					Sham#25	4.27496					Sham#25	5.05013					Sham#25	2.38333
	Sham#25	2.94413					Sham#25	5.81875					Sham#25	4.82645					Sham#25	4.56244
	Sham#25	7.01963					Sham#25	4.56639					Sham#25	3.26615					Sham#25	6.66463
	Sham#25	3.96715					Sham#25	5.08625					Sham#25	4.5625					Sham#25	3.84476
	Sham#25	2.83824					Sham#25	3.35826					Sham#25	8.65868					Sham#25	3.60822
	Sham#25	0.7					Sham#25	4.4254					Sham#25	1.69127					Sham#25	7.61072
	Sham#25	2.34887					Sham#25	4.02561					Sham#25	5.32819					Sham#25	6.76537
	Sham#25	2.64328					Sham#25	3.32234					Sham#25	0.592261					Sham#25	5.53974
	Sham#25	4.70816					Sham#25	3.41262					Sham#25	3.35					Sham#25	4.69544
	Sham#25	4.09891					Sham#25	4.468					Sham#25	4.86741					Sham#25	3.4673
	Sham#25	5.3					Sham#25	7.17815					Sham#25	7.70953					Sham#25	7.6
	Sham#25	1.16973					Sham#25	3.21514					Sham#25	4.79156					Sham#25	4.9546
	Sham#25	5.25757					Sham#25	5.795					Sham#25	2.08437					Sham#25	3.17255
	Sham#25	5.39393					Sham#25	2.96732					Sham#25	4.70926					Sham#25	2.59729
	Sham#25	8.15					Sham#25	2.9374					Sham#25	5.37724					Sham#25	7.59067
	Sham#25	3.46025					Sham#25	5.35242					Sham#25	3.65312					Sham#25	7.92082
	Sham#25	11.55					Sham#25	5.21704					Sham#25	0					Sham#25	8.13241
	Sham#25	3.10135					Sham#25	2.30461					Sham#25	10.2191					Sham#25	9.98648
	Sham#25	3.1221					Sham#25	5.37442					Sham#25	5.34495					Sham#25	7.8605
	Sham#25	4.54364					Sham#25	3.34255					Sham#25	4.70607					Sham#25	6.39517
	Sham#25	3.30639					Sham#25	3.45416					Sham#25	4.8					Sham#25	4.09406
	Sham#25	16.8107					Sham#25	5.39375					Sham#25	4.04169					Sham#25	3.2855
	Sham#25	2.40915					Sham#25	4.50551					Sham#25	1.73437					Sham#25	4.37148
	Sham#25	3.60416					Sham#25	3.60844					Sham#25	2.67558					Sham#25	2.3104
	Sham#25	0.452359					Sham#25	3.03288					Sham#25	2.12889					Sham#25	3.00123
	Sham#25	3.2875					Sham#25	3.00014					Sham#25	3.60948					Sham#25	5.25019
	Sham#25	4.7408					Sham#25	2.70486					Sham#25	5.5728					Sham#25	2.23348
	Sham#25	6.15					Sham#25	4.8825					Sham#25	4.00556					Sham#25	8.3875
	Sham#25	1.63473					Sham#25	4.70734					Sham#25	7.50331					Sham#25	5.79446
	Sham#25	2.8067					Sham#25	2.68809					Sham#25	5.4625					Sham#25	5.4956
	Sham#25	1.68212					Sham#25	6.90134					Sham#25	6.24763					Sham#25	6.39059
	Sham#25	4.66559					Sham#25	3.764					Sham#25	4.25819					Sham#25	3.93348
	Sham#25	1.1238					Sham#25	2.30595					Sham#25	1.025					Sham#25	15.4323
	Sham#25	3.65273					Sham#25	3.1354					Sham#25	9.85249					Sham#25	4.91593
	Sham#25	2.92					Sham#25	3.61427					Sham#25	2.80786					Sham#25	1.26989
	Sham#25	3.50257					Sham#25	2.67671					Sham#25	2.38154					Sham#25	5.61029
	Sham#25	3.22286					Sham#25	5.35485					Sham#25	4.86597					Sham#25	5.44848
	Sham#25	3.45833					Sham#25	4.08407					Sham#25	6.04062					Sham#25	4.46957
	Sham#25	2.34					Sham#25	2.71059					Sham#25	8.96563					Sham#25	6.125
	Sham#25	4.1083					Sham#25	4.32307					Sham#25	4.42025					Sham#25	1.82368
	Sham#25	2.5375					Sham#25	17.3134					Sham#25	3.36084					Sham#25	2.0435
	Sham#25	3.86588					Sham#25	2.85451					Sham#25	6.37167					Sham#25	20.35
	Sham#25	2.10965					Sham#25	6.48721					Sham#25	8.63258					Sham#25	12.9685
	Sham#25	1.04185					Sham#25	3.70165					Sham#25	4.50024					Sham#25	9.27582
	Sham#25	1.10781					Sham#25	4.72557					Sham#25	4.78589					Sham#25	3.81687
	Sham#25	0					Sham#25	0.32139					Sham#25	4.9209					Sham#25	4.79696
	Sham#25	0.46089					Sham#25	2.62131					Sham#25	18.7122					Sham#25	9.03175
	Sham#25	2.79818					Sham#25	6.76994					Sham#25	4.45143					Sham#25	10.13
	Sham#25	1.23873					Sham#25	4.85359					Sham#25	4.91276					Sham#25	6.42341
	Sham#25	5.05					Sham#25	4.71795					Sham#25	2.8036					Sham#25	4.7113
	Sham#25	1.81379					Sham#25	0.828073					Sham#25	6.5					Sham#25	6.1247
	Sham#25	2.35823					Sham#25	10.9125					Sham#25	8.51006					Sham#25	6.45513
	Sham#25	4.01788					Sham#25	4.36346					Sham#25	7.36959					Sham#25	4.81639
	Sham#25	3.345					Sham#25	5.0837					Sham#25	4.71012					Sham#25	4.22866
	Sham#25	1.81709					Sham#25	5.93197					Sham#25	3.05055					Sham#25	5.40131
	Sham#25	4.85574					Sham#25	3.56031					Sham#25	6.99576					Sham#25	4.114
	Sham#25	2.12693					Sham#25	5.575					Sham#25	5.6					Sham#25	7.64143
	Sham#25	0.0875					Sham#25	4.58314					Sham#25	6.43533					Sham#25	3.88046
	Sham#25	7.55972					Sham#25	1.845					Sham#25	5.04488					Sham#25	4.9863
	Sham#25	7.50384					Sham#25	5.925					Sham#25	5.33417					Sham#25	1.85
	Sham#25	0.6294					Sham#25	0.299999					Sham#25	7.08355					Sham#25	5.88064
	Sham#25	2.65833					Sham#25	5.42143					Sham#25	12.1517					Sham#25	7.21789
	Sham#25	4.23069					Sham#25	16.7873					Sham#25	4.67601					Sham#25	1.49053
	Sham#25	4.6293					Sham#25	1.05582					Sham#25	2.06844					Sham#25	3.88815
	Sham#25	10.925					Sham#25	3.62271					Sham#25	4.53541					Sham#25	4.24138
	Sham#25	4.56499					Sham#25	2.51561					Sham#25	4.27805					Sham#25	5.26421
	Sham#25	2.55101					Sham#25	9.5316					Sham#25	8.94166					Sham#25	8.1875
	Sham#25	2.72566					Sham#25	4.74					Sham#25	6.2					Sham#25	0.0625
	Sham#25	0.718467					Sham#25	3.09485					Sham#25	3.65858					Sham#25	3.04009
	Sham#25	10.625					Sham#25	5.62032					Sham#25	5.30448					Sham#25	5.79079
	Sham#25	2.24371					Sham#25	3.1264					Sham#25	7.7625					Sham#25	3.57078
	Sham#25	3.89892					Sham#25	3.55257					Sham#25	0.6					Sham#25	7.15578
	Sham#25	5.4229					Sham#25	4.08546					Sham#25	10.7279					Sham#25	4.07104
	Sham#25	6.29582					Sham#25	4.04309					Sham#25	9.71404					Sham#25	5.55542
	Sham#25	9.37801					Sham#25	3.70505					Sham#25	4.62639					Sham#25	4.27501
	Sham#25	4.69764					Sham#25	2.85684					Sham#25	3.05323					Sham#25	6.64967
	Sham#25	4.47237					Sham#25	3.26808					Sham#25	2.63856					Sham#25	2.59026
	Sham#25	1.51785					Sham#25	6.2395					Sham#25	2.08125					Sham#25	4.39187
	Sham#25	3.49918					Sham#25	4.14854					Sham#25	4.275					Sham#25	0.128571
	Sham#25	5.67206					Sham#25	4.27644					Sham#25	2.46407					Sham#25	7.59415
	Sham#25	7.5					Sham#25	4.48829					Sham#25	8.34					Sham#25	3.22325
	Sham#25	2.00363					Sham#25	3.76268					Sham#25	12.5376					Sham#25	6.41427
	Sham#25	5.01949					Sham#25	4.22841					Sham#25	3.96185					Sham#25	4.78491
	Sham#25	4.63083					Sham#25	4.34674					Sham#25	1.09424					Sham#25	3.32505
	Sham#25	4.52231					Sham#25	5.31825					Sham#25	4.98333					Sham#25	8.75029
	Sham#25	2.95099					Sham#25	3.7125					Sham#25	3.63415					Sham#25	5.20208
	Sham#25	3.81185					Sham#25	8.41184					Sham#25	3.01557					Sham#25	5.94249
	Sham#25	4.59393					Sham#25	4.48618					Sham#25	8.2625					Sham#25	6.87582
	Sham#25	4.26659					Sham#25	4.86727					Sham#25	2.19663					Sham#25	6.23174
	Sham#25	7.49165					Sham#25	2.30901					Sham#25	3.25532					Sham#25	5.93366
	Sham#25	3.425					Sham#25	8.3625					Sham#25	6.25225					Sham#25	5.08013
	Sham#25	2.55					Sham#25	7.525					Sham#25	0.347269					Sham#25	4.25914
	Sham#25	3.74471					Sham#25	12.9816					Sham#25	13.4295					Sham#25	17.5001
	Sham#25	10.3449					Sham#25	0.372114					Sham#25	2.4875					Sham#25	3.69874
	Sham#25	1.73106					Sham#25	0.381542					Sham#25	9.54999					Sham#25	6.67937
	Sham#25	2.93497					Sham#25	2.16756					Sham#25	2.61302					Sham#25	5.17089
	Sham#25	3.06278					Sham#25	5.22849					Sham#25	5.46208					Sham#25	4.9
	Sham#25	1.70327					Sham#25	2.86959					Sham#25	8.36776					Sham#25	1.47347
	Sham#25	1.36291					Sham#25	5.16495					Sham#25	3.56906					Sham#25	4.09488
	Sham#25	4.77706					Sham#25	4.39583					Sham#25	3.93349					Sham#25	5.40913
	Sham#25	5.62591					Sham#25	6.10732					Sham#25	2.7593					Sham#25	5.45141
	Sham#25	6.67755					Sham#25	4.18379					Sham#25	6.91874					Sham#25	4.47271
	Sham#25	3.75625					Sham#25	3.12492					Sham#25	1.66133					Sham#25	4.80128
	Sham#25	6.80484					Sham#25	3.40506					Sham#25	0.882374					Sham#25	4.67341
	Sham#25	4.86898					Sham#25	3.21959					Sham#25	6.375					Sham#25	0
	Sham#25	1.13349					Sham#25	1.6875					Sham#25	6.74293					Sham#25	0.110675
	Sham#25	2.255					Sham#25	0.663071					Sham#25	2.20341					Sham#25	5.45042
	Sham#25	2.73772					Sham#25	4.6281					Sham#25	2.74687					Sham#25	1.99514
	Sham#25	1.27343					Sham#25	2.9					Sham#25	4.27937					Sham#25	6.08642
	Sham#25	2.44463					Sham#25	6.37815					Sham#25	6.93791					Sham#25	2.61118
	Sham#25	3.58252					Sham#25	3.43528					Sham#25	8.27192					Sham#25	5.39356
	Sham#25	1.84217					Sham#25	6.01972					Sham#25	6.41184					Sham#25	14.575
	Sham#25	1.99409					Sham#25	4.08754					Sham#25	7.45293					Sham#25	6.51413
	Sham#25	4.06579					Sham#25	4.56815					Sham#25	4.41186					Sham#25	3.01763
	Sham#25	0.488781					Sham#25	2.81985					Sham#25	5.62266					Sham#25	7.7008
	Sham#25	2.1					Sham#25	8.85027					Sham#25	1.95					Sham#25	2.37145
	Sham#25	0.910917					Sham#25	4.84375					Sham#25	4.36335					Sham#25	7.1508
	Sham#25	0.802463					Sham#25	2.67559					Sham#25	0.874999					Sham#25	15.3959
	Sham#25	6.16408					Sham#25	12.8056					Sham#25	6.82552					Sham#25	4.78477
	Sham#25	3.81329					Sham#25	0.523056					Sham#25	5.2875					Sham#25	1.10129
	Sham#25	2.35835					Sham#25	3.16895					Sham#25	8.72826					Sham#25	5.62903
	Sham#25	3.58334					Sham#25	3.78186					Sham#25	9.02655					Sham#25	5.01268
	Sham#25	10.8					Sham#25	2.80997					Sham#25	1.51421					Sham#25	3.2125
	Sham#25	3.975					Sham#25	4.20625					Sham#25	2.94613					Sham#25	6.24788
	Sham#25	2.94616					Sham#25	3.94384					Sham#25	6.75401					Sham#25	5.47996
	Sham#25	8.30711					Sham#25	2.1222					Sham#25	5.81589					Sham#25	3.42482
	Sham#25	2.02019					Sham#25	2.96507					Sham#25	8.21874					Sham#25	3.8187
	Sham#25	4.48508					Sham#25	3.20659					Sham#25	7.03383					Sham#25	2.56172
	Sham#25	0.616666					Sham#25	1.74637					Sham#25	2.63676					Sham#25	3.42966
	Sham#25	0.130666					Sham#25	3.51389					Sham#25	2.39309					Sham#25	6.88789
	Sham#25	3.23819					Sham#25	3.47129					Sham#25	6.01705					Sham#25	1.45232
	Sham#25	2.61337					Sham#25	3.70872					Sham#25	6.31119					Sham#25	3.24318
	Sham#25	2.2446					Sham#25	0.520929					Sham#25	5.00178					Sham#25	9.0775
	Sham#25	1.15					Sham#25	5.34519					Sham#25	5.50503					Sham#25	5.49058
	Sham#25	3.83257					Sham#25	3.4639					Sham#25	2.44868					Sham#25	3.53726
	Sham#25	6.22282					Sham#25	4.33377					Sham#25	3.94517					Sham#25	0.179987
	Sham#25	3.29918					Sham#25	1.37306					Sham#25	0.15					Sham#25	5.22895
	Sham#25	2.77489					Sham#25	5.48616					Sham#25	3.43779					Sham#25	4.30252
	Sham#25	2.12353					Sham#25	2.87					Sham#25	3.97364					Sham#25	3.84867
	Sham#25	3.54479					Sham#25	18.3918					Sham#25	12.9584					Sham#25	4.69532
	Sham#25	2.80258					Sham#25	0.769283					Sham#25	3.46219					Sham#25	13.6108
	Sham#25	2.97492					Sham#25	6.98699					Sham#25	5.03711					Sham#25	4.2956
	Sham#25	5.3973					Sham#25	3.32955					Sham#25	6.60833					Sham#25	12.4558
	Sham#25	5.44166					Sham#25	2.49505					Sham#25	4.29548					Sham#25	4.44444
	Sham#25	2.8125					Sham#25	4.81655					Sham#25	1.35625					Sham#25	5.99182
	Sham#25	1.39386					Sham#25	4.27818					Sham#25	5.25859					Sham#25	4.24572
	Sham#25	0.125					Sham#25	4.53234					Sham#25	3.34688					Sham#25	3.41397
	Sham#25	6.24414					Sham#25	2.79545					Sham#25	2.34					Sham#25	1.13522
	Sham#25	2.96491					Sham#25	2.73148					Sham#25	1.27555					Sham#25	1.11901
	Sham#25	8.60745					Sham#25	3.125					Sham#25	2.73548					Sham#25	7.9747
	Sham#25	3.77619					Sham#25	3.34639					Sham#25	12.0923					Sham#25	5.71202
	Sham#25	1.39662					Sham#25	3.93279					Sham#25	5.09783					Sham#25	7.05878
	Sham#25	5.65717					Sham#25	4.20089					Sham#25	1.59588					Sham#25	6.2556
	Sham#25	4.79166					Sham#25	4.74489					Sham#25	5.23108					Sham#25	7.79166
	Sham#25	5.125					Sham#25	3.11444					Sham#25	4.2157					Sham#25	4.05223
	Sham#25	3.725					Sham#25	3.92305					Sham#25	6.862					Sham#25	3.39828
	Sham#25	3.90254					Sham#25	3.47935					Sham#25	5.96159					Sham#25	9.30054
	Sham#25	6.75869					Sham#25	9.67804					Sham#25	7.76195					Sham#25	3.11591
	Sham#25	2.555					Sham#25	0.445019					Sham#25	10.0375					Sham#25	3.85944
	Sham#25	3.76169					Sham#25	6.03177					Sham#25	3.15215					Sham#25	5.53827
	Sham#25	2.90978					Sham#25	0					Sham#25	7.94156					Sham#25	5.94745
	Sham#25	1.9					Sham#25	1.71162					Sham#25	5.6					Sham#25	7.355
	Sham#25	1.36341					Sham#25	4.25902					Sham#25	6.36386					Sham#25	5.05237
	Sham#25	2.261					Sham#25	5.5376					Sham#25	4.05684					Sham#25	4.60687
	Sham#25	4.56853					Sham#25	3.63996					Sham#25	6.21176					Sham#25	6.00388
	Sham#25	4.96557					Sham#25	4.97977					Sham#25	3.06488					Sham#25	3.30945
	Sham#25	1.25514					Sham#25	6.29886					Sham#25	2.45165					Sham#25	0.620921
	Sham#25	1.51948					Sham#25	6.79877					Sham#25	8.6					Sham#25	4.43555
	Sham#25	2.80698					Sham#25	4.10014					Sham#25	0.2					Sham#25	5.90374
	Sham#25	5.47763					Sham#25	3.88569					Sham#25	2.48507					Sham#25	0.1125
	Sham#25	3.72628					Sham#25	2.70547					Sham#25	6.218					Sham#25	4.17083
	Sham#25	6.025					Sham#25	4.25067					Sham#25	6.74813					Sham#25	7.06666
	Sham#25	3.42107					Sham#25	3.45695					Sham#25	4.39817					Sham#25	4.80739
	Sham#25	5.08302					Sham#25	4.02923					Sham#25	2.75202					Sham#25	7.70349
	Sham#25	1.8161					Sham#25	3.599					Sham#25	3.82267					Sham#25	6.14497
	Sham#25	5.83548					Sham#25	1.27444					Sham#25	7.86553					Sham#25	1.51872
	Sham#25	5.35					Sham#25	3.72412					Sham#25	8.05535					Sham#25	3.1
	Sham#25	4.98934					Sham#25	5.7					Sham#25	6.36455					Sham#25	4.9617
	Sham#25	3.815					Sham#25	3.07726					Sham#25	3.28991					Sham#25	4.98245
	Sham#25	2.99051					Sham#25	1.99375					Sham#25	1.62376					Sham#25	5.05416
	Sham#25	5.46716					Sham#25	2.75049					Sham#25	4.87917					Sham#25	10.2546
	Sham#25	3.51903					Sham#25	1.57026					Sham#25	10.2145					Sham#25	3.84788
	Sham#25	0.720052					Sham#25	4.14166					Sham#25	1.02779					Sham#25	4.79234
	Sham#25	14.6076					Sham#25	4.76127					Sham#25	4.00574					Sham#25	2.08917
	Sham#25	2.70322					Sham#25	2.94484					Sham#25	5.29732					Sham#25	3.30224
	Sham#25	4.89573					Sham#25	3.98589					Sham#25	1.82152					Sham#25	5.02618
	Sham#25	3.37604					Sham#25	2.13606					Sham#25	2.75315					Sham#25	7.20801
	Sham#25	3.73544					Sham#25	1.82857					Sham#25	8.19846					Sham#25	9.64999
	Sham#25	9.69397					Sham#25	4.12238					Sham#25	5.64466					Sham#25	11.6543
	Sham#25	7.34596					Sham#25	5.14528					Sham#25	1.44328					Sham#25	2.87
	Sham#25	13.3					Sham#25	2.85					Sham#25	4.09849					Sham#25	3.30357
	Sham#25	3.88815					Sham#25	4.46706					Sham#25	10.1324					Sham#25	4.48776
	Sham#25	3.95779					Sham#25	4.45416					Sham#25	4.94434					Sham#25	9.42573
	Sham#25	1.57995					Sham#25	3.58936					Sham#25	2.14663					Sham#25	3.80858
	Sham#25	3.98603					Sham#25	3.76245					Sham#25	2.89785					Sham#25	9.42377
	Sham#25	2.475					Sham#25	5.06481					Sham#25	5.08					Sham#25	5.4543
	Sham#25	4.41944					Sham#25	3.68804					Sham#25	9.7817					Sham#25	4.0781
	Sham#25	2.43326					Sham#25	5.48923					Sham#25	4.125					Sham#25	3.93626
	Sham#25	7.1					Sham#25	6.03801					Sham#25	4.07083					Sham#25	4.79668
	Sham#25	6.77937					Sham#25	4.83074					Sham#25	4.19857					Sham#25	3.63314
	Sham#25	2.10074					Sham#25	3.14908					Sham#25	5.15508					Sham#25	5.10063
	Sham#25	3.4073					Sham#25	3.24501					Sham#25	4.74166					Sham#25	8.145
	Sham#25	3.55415					Sham#25	7.70339					Sham#25	2.20451					Sham#25	4.28605
	Sham#25	2.99127					Sham#25	5.76426					Sham#25	6.64375					Sham#25	3.21872
	Sham#25	0.899999					Sham#25	3.06404					Sham#25	7.16832					Sham#25	3.63036
	Sham#25	21.05					Sham#25	4.63889					Sham#25	4.15902					Sham#25	2.05684
	Sham#25	2.01733					Sham#25	6.82987					Sham#25	4.03046					Sham#25	3.96488
	Sham#25	5.67369					Sham#25	2.76853					Sham#25	1.5875					Sham#25	6.41951
	Sham#25	3.98999					Sham#25	7.55629					Sham#25	1.2625					Sham#25	4.8508
	Sham#25	4.44796					Sham#25	2.957					Sham#25	1.93386					Sham#25	4.70707
	Sham#25	4.01491					Sham#25	7.54737					Sham#25	3.04327					Sham#25	2.26756
	Sham#25	9.12499					Sham#25	4.49542					Sham#25	4.15947					Sham#25	4.98664
	Sham#25	11.65					Sham#25	3.42884					Sham#25	7.13442					Sham#25	6.52505
	Sham#25	9.13749					Sham#25	0.051071					Sham#25	3.10714					Sham#25	7.38683
	Sham#25	8.55					Sham#25	3.82687					Sham#25	1.38891					Sham#25	4.02714
	Sham#25	6.26171					Sham#25	5.37628					Sham#25	7.23151					Sham#25	6.69313
	Sham#25	3.99258					Sham#25	3.285					Sham#25	3.81639					Sham#25	2.41146
	Sham#25	5.24354					Sham#25	4.17381					Sham#25	6.65158					Sham#25	8.75924
	Sham#25	1.28807					Sham#25	4.68714					Sham#25	2.25099					Sham#25	4.51024
	Sham#25	2.675					Sham#25	4.564					Sham#25	6.84853					Sham#25	3.04713
	Sham#25	3.26875					Sham#25	5.66472					Sham#25	4.09891					Sham#25	5.1596
	Sham#25	2.88102					Sham#25	3.90833					Sham#25	5.1557					Sham#25	20.5433
	Sham#25	3.31782					Sham#25	1.62223					Sham#25	6.55051					Sham#25	1.57927
	Sham#25	2.49236					Sham#25	5.94067					Sham#25	4.9609					Sham#25	5.60673
	Sham#25	17.1815					Sham#25	3.25179					Sham#25	2.525					Sham#25	2.93055
	Sham#25	2.21254					Sham#25	10.2968					Sham#25	3.30687					Sham#25	4.43109
	Sham#25	3.97574					Sham#25	8.20606					Sham#25	4.70416					Sham#25	4.13522
	Sham#25	3.05551					Sham#25	5.96389					Sham#25	4.97692					Sham#25	8.60333
	Sham#25	4.30444					Sham#25	4.23459					Sham#25	7.87444					Sham#25	4.62558
	Sham#25	4.58889					Sham#25	3.01681					Sham#25	0.0999999					Sham#25	4.2356
	Sham#25	6.86013					Sham#25	0.251953					Sham#25	6.68481					Sham#25	11.9173
	Sham#25	2.85894					Sham#25	4.43342					Sham#25	6.33576					Sham#25	5.22653
	Sham#25	5.16923					Sham#25	4.61921					Sham#25	3.19857					Sham#25	3.84886
	Sham#25	4.95557					Sham#25	6.987					Sham#25	6.79245					Sham#25	0.834347
	Sham#25	3.63086					Sham#25	5.075					Sham#25	5.45863					Sham#25	4.08868
	Sham#25	3.57394					Sham#25	3.35245					Sham#25	4.59529					Sham#25	3.69585
	Sham#25	3.14583					Sham#25	5.56996					Sham#25	2.92452					Sham#25	2.55086
	Sham#25	7.4743					Sham#25	3.53079					Sham#25	2.525					Sham#25	4.63193
	Sham#25	3.84445					Sham#25	7.53181					Sham#25	6.39285					Sham#25	6.00713
	Sham#25	3.75					Sham#25	4.76614					Sham#25	5.7					Sham#25	5.28104
	Sham#25	1.2					Sham#25	2.98537					Sham#25	12.1899					Sham#25	4.74943
	Sham#25	8.11549					Sham#25	5.15357					Sham#25	5.28812					Sham#25	3.70127
	Sham#25	3.75931					Sham#25	6.71023					Sham#25	6.18109					Sham#25	4.34123
	Sham#25	5.51875					Sham#25	0					Sham#25	4.76608					Sham#25	6.5537
	Sham#25	5.37068					Sham#25	2.81697					Sham#25	6.4714					Sham#25	3.5312
	Sham#25	6.68333					Sham#25	5.32181					Sham#25	8.68					Sham#25	2.7791
	Sham#25	7.90833					Sham#25	4.20559					Sham#25	4.77974					Sham#25	12.5805
	Sham#25	8.97499					Sham#25	5.99306					Sham#25	3.58492					Sham#25	3.59362
	Sham#25	4.2534					Sham#25	5.66617					Sham#25	8.40063					Sham#25	3.81428
	Sham#25	2.85234					Sham#25	4.41137					Sham#25	1.58279					Sham#25	3.76585
	Sham#25	1.83385					Sham#25	4.225					Sham#25	5.075					Sham#25	4.63164
	Sham#25	2.52419					Sham#25	7.01875					Sham#25	5.25808					Sham#25	4.87916
	Sham#25	4.11576					Sham#25	3.12261					Sham#25	0.144852					Sham#25	7.31016
	Sham#25	3.03945					Sham#25	5.96637					Sham#25	5.4125					Sham#25	4.48903
	Sham#25	5.79827					Sham#25	1.9					Sham#25	4.01231					Sham#25	6.60904
	Sham#25	2.15694					Sham#25	0.761948					Sham#25	4.35105					Sham#25	4.31161
	Sham#25	4.05219					Sham#25	8.33317					Sham#25	5.03119					Sham#25	0.701855
	Sham#25	2.55027					Sham#25	3.11779					Sham#25	4.5428					Sham#25	12.3163
	Sham#25	0.531308					Sham#25	2.53512					Sham#25	3.67497					Sham#25	9.58177
	Sham#25	3.3471					Sham#25	0.863511					Sham#25	3.625					Sham#25	7.27885
	Sham#25	4.19777					Sham#25	0.575					Sham#25	6.22922					Sham#25	4.65082
	Sham#25	4.36585					Sham#25	5.09994					Sham#25	1.85482					Sham#25	3.97656
	Sham#25	3.95036					Sham#25	2.3125					Sham#25	3.50898					Sham#25	7.3375
	Sham#25	4.6625					Sham#25	0.511408					Sham#25	0.106818					Sham#25	9.37236
	Sham#25	0.138887					Sham#25	3.75392					Sham#25	3.73293					Sham#25	7.20128
	Sham#25	3.04583					Sham#25	5.20834					Sham#25	2.98333					Sham#25	2.20848
	Sham#25	4.65					Sham#25	2.55964					Sham#25	6.6					Sham#25	3.85513
	Sham#25	4.16301					Sham#25	3.83138					Sham#25	3.52991					Sham#25	6.035
	Sham#25	1.96587					Sham#25	2.11428					Sham#25	5.78889					Sham#25	3.68394
	Sham#25	3.87415					Sham#25	1.71074					Sham#25	5.33315					Sham#25	2.73235
	Sham#25	3.62966					Sham#25	2.95962					Sham#25	7.01744					Sham#25	7.17893
	Sham#25	6.14736					Sham#25	2.17739					Sham#25	5.49497					Sham#25	4.33936
	Sham#25	4.33322					Sham#25	3.45					Sham#25	17.55					Sham#25	2.45
	Sham#25	5.93142					Sham#25	3.21893					Sham#25	4.15088					Sham#25	4.32296
	Sham#25	3.38276					Sham#25	2.75171					Sham#25	2.70833					Sham#25	3.91041
	Sham#25	2.4					Sham#25	4.22386					Sham#25	2.17305					Sham#25	4.38352
	Sham#25	4.88646					Sham#25	4.2221					Sham#25	2.03523					Sham#25	4.90342
	Sham#25	4.43866					Sham#25	4.14948					Sham#25	18.875					Sham#25	0.05
	Sham#25	4.15431					Sham#25	1.51168					Sham#25	5.90218					Sham#25	6.06189
	Sham#25	3.81065					Sham#25	4.25465					Sham#25	3.29211					Sham#25	2.96909
	Sham#25	3.47236					Sham#25	6.2006					Sham#25	4.2875					Sham#25	3.96522
	Sham#25	5.71939					Sham#25	5.17408					Sham#25	13.75					Sham#25	5.32883
	Sham#25	1.03558					Sham#25	4.20713					Sham#25	2.9					Sham#25	0
	Sham#25	0.65					Sham#25	4.04974					Sham#25	4.30612					Sham#25	0.753444
	Sham#25	10.9125					Sham#25	4.29294					Sham#25	6.09966					Sham#25	4.35992
	Sham#25	2.42717					Sham#25	4.22571					Sham#25	2.44707					Sham#25	4.62299
	Sham#25	2.9375					Sham#25	3.48252					Sham#25	4.04008					Sham#25	8.72497
	Sham#25	5.3625					Sham#25	2.90782					Sham#25	1.5					Sham#25	5.30719
	Sham#25	6.16016					Sham#25	0.00892857					Sham#25	4.30957					Sham#25	12.3576
	Sham#25	4.3641					Sham#25	3.06348					Sham#25	2.15					Sham#25	8.84311
	Sham#25	4.52961					Sham#25	4.23635					Sham#25	4.82995					Sham#25	16.8424
	Sham#25	8.49467					Sham#25	3.14658					Sham#25	1.75806					Sham#25	3.72473
	Sham#25	3.62288					Sham#25	4.05924					Sham#25	4.26389					Sham#25	6.83882
	Sham#25	4.65					Sham#25	4.57968					Sham#25	4.175					Sham#25	7.24857
	Sham#25	6.61609					Sham#25	1.97633					Sham#25	5.33241					Sham#25	8.00641
	Sham#25	3.58472					Sham#25	4.95436					Sham#25	8.23667					Sham#25	5.37747
	Sham#25	1.94866					Sham#25	4.36824					Sham#25	3.53182					Sham#25	6.77873
	Sham#25	1.90807					Sham#25	5.18813					Sham#25	1.55					Sham#25	6.16503
	Sham#25	2.4875					Sham#25	4.57498					Sham#25	4.53162					Sham#25	4.42348
	Sham#25	8.05599					Sham#25	2.03827					Sham#25	3.39862					Sham#25	9.24547
	Sham#25	3.18663					Sham#25	7.28108					Sham#25	2.98685					Sham#25	4.50356
	Sham#25	4.78188					Sham#25	5.70516					Sham#25	6.2					Sham#25	7.49697
	Sham#25	4.32417					Sham#25	4.42753					Sham#25	5.5098					Sham#25	5.8137
	Sham#25	3.47117					Sham#25	3.07257					Sham#25	3.01748					Sham#25	1.20963
	Sham#25	3.51413					Sham#25	4.15026					Sham#25	6.02216					Sham#25	7.25175
	Sham#25	4.75204					Sham#25	6.48812					Sham#25	5.41389					Sham#25	2.70205
	Sham#25	5.4605					Sham#25	2.28783					Sham#25	4.9					Sham#25	4.22624
	Sham#25	5.07669					Sham#25	3.79222					Sham#25	4.375					Sham#25	5.69401
	Sham#25	6.12543					Sham#25	3.37349					Sham#25	8.27629					Sham#25	6.15021
	Sham#25	3.18681					Sham#25	3.34438					Sham#25	4.37779					Sham#25	4.07862
	Sham#25	4.09391					Sham#25	3.33814					Sham#25	0.629169					Sham#25	5.98443
	Sham#25	3.24537					Sham#25	3.50114					Sham#25	6.36					Sham#25	3.25851
	Sham#25	3.54292					Sham#25	4.17371					Sham#25	5.225					Sham#25	3.24819
	Sham#25	4.86599					Sham#25	4.91899					Sham#25	4.55					Sham#25	4.32679
	Sham#25	7.98896					Sham#25	8.475					Sham#25	3.63751					Sham#25	4.51138
	Sham#25	4.2689					Sham#25	3.8675					Sham#25	2.24136					Sham#25	3.17446
	Sham#25	2.55833					Sham#25	10.8276					Sham#25	6.5693					Sham#25	12.8578
	Sham#25	4.33704					Sham#25	4.3286					Sham#25	4.87753					Sham#25	19.999
	Sham#25	2.6749					Sham#25	4.60835					Sham#25	4.787					Sham#25	3.57667
	Sham#25	2.73826					Sham#25	5.56903					Sham#25	7.225					Sham#25	5.17822
	Sham#25	5.09166					Sham#25	4.3817					Sham#25	3.3268					Sham#25	3.67797
	Sham#25	0					Sham#25	2.74552					Sham#25	11.7739					Sham#25	6.61127
	Sham#25	3.50278					Sham#25	5.45151					Sham#25	6.30392					Sham#25	6.58748
	Sham#25	2.20833					Sham#25	3.49537					Sham#25	5.83866					Sham#25	5.81838
	Sham#25	3.03158					Sham#25	2.46591					Sham#25	1.97191					Sham#25	4.98871
	Sham#25	4.63284					Sham#25	2.88669					Sham#25	2.83749					Sham#25	4.58727
	Sham#25	2.39458					Sham#25	3.95					Sham#25	5					Sham#25	4.77921
	Sham#25	3.14					Sham#25	3.77599					Sham#25	9.83749					Sham#25	3.33176
	Sham#25	7.85					Sham#25	4.19408					Sham#25	5.78432					Sham#25	4.28756
	Sham#25	9.16616					Sham#25	2.66667					Sham#25	3.10366					Sham#25	5.37165
	Sham#25	9.0698					Sham#25	4.12497					Sham#25	2.38068					Sham#25	3.40654
	Sham#25	1.21539					Sham#25	2.35417					Sham#25	5.9					Sham#25	4.58444
	Sham#25	4.75351					Sham#25	3.2775					Sham#25	4.01471					Sham#25	2.28551
	Sham#25	5.02318					Sham#25	3.025					Sham#25	5.16855					Sham#25	3.33601
	Sham#25	2.55126					Sham#25	4.63701					Sham#25	2.41394					Sham#25	5.39905
	Sham#25	2.82373					Sham#25	3.62286					Sham#25	2.72394					Sham#25	3.642
	Sham#25	0.866203					Sham#25	3.47913					Sham#25	5.03746					Sham#25	5.79224
	Sham#25	7.36889					Sham#25	3.84441					Sham#25	1.32008					Sham#25	6.06856
	Sham#25	3.60591					Sham#25	0					Sham#25	5.21681					Sham#25	4.22229
	Sham#25	3.46124					Sham#25	3.66802					Sham#25	3.5875					Sham#25	12.9668
	Sham#25	4.62579					Sham#25	7.19941					Sham#25	6.45484					Sham#25	6.74926
	Sham#25	5.61586					Sham#25	5.80317					Sham#25	3.71501					Sham#25	4.69446
	Sham#25	2.61601					Sham#25	6.05829					Sham#25	8.74386					Sham#25	19.125
	Sham#25	4.4585					Sham#25	1.63399					Sham#25	5.34505					Sham#25	6.24409
	Sham#25	2.87473					Sham#25	5.92129					Sham#25	7.21791					Sham#25	9.6314
	Sham#25	4.29926					Sham#25	6.71					Sham#25	14.2					Sham#25	5.44417
	Sham#25	3.13529					Sham#25	5.83518					Sham#25	3.405					Sham#25	7.84821
	Sham#25	7.20431					Sham#25	1.12228					Sham#25	4.34337					Sham#25	9.38513
	Sham#25	3.81602					Sham#25	3.91986					Sham#25	5.4759					Sham#25	4.35292
	Sham#25	3.32131					Sham#25	3.85812					Sham#25	4.9673					Sham#25	4.3802
	Sham#25	3.6083					Sham#25	4.25006					Sham#25	9.16377					Sham#25	6.67663
	Sham#25	5.51889					Sham#25	7.55227					Sham#25	6.775					Sham#25	9.17499
	Sham#25	2.91562					Sham#25	4.19463					Sham#25	2.90609					Sham#25	2.12866
	Sham#25	21.2909					Sham#25	4.22533					Sham#25	2.75					Sham#25	8.41996
	Sham#25	2.30729					Sham#25	6.265					Sham#25	0.987499					Sham#25	1.1188
	Sham#25	4.47075					Sham#25	3.8471					Sham#25	2.25633					Sham#25	6.4208
	Sham#25	3.77129					Sham#25	3.78301					Sham#25	4.84492					Sham#25	4.83001
	Sham#25	1.93292					Sham#25	4.76061					Sham#25	3.22558					Sham#25	3.66145
	Sham#25	5.2595					Sham#25	4.25833					Sham#25	4.90566					Sham#25	3.9478
	Sham#25	3.15445					Sham#25	3.94265					Sham#25	5.15584					Sham#25	5.27589
	Sham#25	3.44853					Sham#25	3.97538					Sham#25	7.88437					Sham#25	6.1719
	Sham#25	5.1567					Sham#25	4.35416					Sham#25	1.54769					Sham#25	2.33904
	Sham#25	3.63198					Sham#25	1.49523					Sham#25	6.825					Sham#25	0.452915
	Sham#25	1.94901					Sham#25	7.1625					Sham#25	1.15568					Sham#25	6.56766
	Sham#25	2.78378					Sham#25	0.576903					Sham#25	3.57318					Sham#25	4.97241
	Sham#25	13.2019					Sham#25	0					Sham#25	1.68515					Sham#25	7.00278
	Sham#25	3.03482					Sham#25	3.50546					Sham#25	3.2256					Sham#25	6.59866
	Sham#25	5.46744					Sham#25	4.58128					Sham#25	3.76955					Sham#25	2.29693
	Sham#25	3.4					Sham#25	5.10783					Sham#25	2.51326					Sham#25	5.46096
	Sham#25	3.67356					Sham#25	3.42134					Sham#25	3.30408					Sham#25	6.50668
	Sham#25	4.36386					Sham#25	3.4291					Sham#25	0.831534					Sham#25	4.58766
	Sham#25	3.485					Sham#25	4.17404					Sham#25	11.8125					Sham#25	5.52799
	Sham#25	3.01218					Sham#25	3.59663					Sham#25	3.0375					Sham#25	3.52738
	Sham#25	1.99128					Sham#25	4.5875					Sham#25	4.31472					Sham#25	5.99341
	Sham#25	4.6					Sham#25	8.47791					Sham#25	5.29268					Sham#25	7.34061
	Sham#25	5.025					Sham#25	7.37686					Sham#25	5.41043					Sham#25	3.99091
	Sham#25	5.65768					Sham#25	4.20968					Sham#25	9.87852					Sham#25	4.41688
	Sham#25	3.89244					Sham#25	7.65819					Sham#25	4.30083					Sham#25	8.00162
	Sham#25	3.65409					Sham#25	3.925					Sham#25	7.79775					Sham#25	6.1143
	Sham#25	1.86522					Sham#25	13.7554					Sham#25	3.4759					Sham#25	2.29471
	Sham#25	3.22573					Sham#25	15.422					Sham#25	5.65183					Sham#25	6.07978
	Sham#25	2.35819					Sham#25	9.02499					Sham#25	1.91913					Sham#25	3.07083
	Sham#25	3.31095					Sham#25	0.808205					Sham#25	4.75274					Sham#25	6.00201
	Sham#25	3.10056					Sham#25	3.15984					Sham#25	5.3941					Sham#25	5.30972
	Sham#25	1.96661					Sham#25	3.90882					Sham#25	8.31366					Sham#25	6.74885
	Sham#25	7.24286					Sham#25	4.64108					Sham#25	6.45227					Sham#25	4.17235
	Sham#25	5.23786					Sham#25	6.02836					Sham#25	4.60715					Sham#25	2.21726
	Sham#25	2.84687					Sham#25	2.89547					Sham#25	3.47797					Sham#25	3.96972
	Sham#25	8.45603					Sham#25	2.88666					Sham#25	6.15203					Sham#25	8.33791
	Sham#25	5.12907					Sham#25	3.17843					Sham#25	11.65					Sham#25	8.64024
	Sham#25	6.35261					Sham#25	4.7274					Sham#25	4.5425					Sham#25	13.075
	Sham#25	2.30277					Sham#25	3.51164					Sham#25	7.16986					Sham#25	15.9433
	Sham#25	0.964166					Sham#25	3.05094					Sham#25	3.81078					Sham#25	7.90277
	Sham#25	4.7					Sham#25	3.70121					Sham#25	1.82667					Sham#25	6.74613
	Sham#25	6.19913					Sham#25	2.7725					Sham#25	8.68189					Sham#25	0.890514
	Sham#25	3.2375					Sham#25	3.48597					Sham#25	4.74172					Sham#25	3.83284
	Sham#25	5.58333					Sham#25	7.30404					Sham#25	10.1899					Sham#25	5.56093
	Sham#25	1.35					Sham#25	4.13706					Sham#25	5.96695					Sham#25	16.0329
	Sham#25	5.31101					Sham#25	1.85912					Sham#25	14.005					Sham#25	3.94028
	Sham#25	6.22981					Sham#25	1.19291					Sham#25	3.40005					Sham#25	4.96025
	Sham#25	4.1657					Sham#25	10.4685					Sham#25	6.98818					Sham#25	6.81335
	Sham#25	0.775					Sham#25	3.81855					Sham#25	8.70486					Sham#25	4.16521
	Sham#25	5.12					Sham#25	5.91486					Sham#25	4.69877					Sham#25	4.3
	Sham#25	4.97191					Sham#25	1.85307					Sham#25	7.38698					Sham#25	3.60472
	Sham#25	2.57012					Sham#25	3.55					Sham#25	5.67108					Sham#25	5.29327
	Sham#25	3.32909					Sham#25	2.75786					Sham#25	3.74667					Sham#25	5.12885
	Sham#25	3.72237					Sham#25	2.903					Sham#25	3.16777					Sham#25	4.7528
	Sham#25	5.30426					Sham#25	5.35333					Sham#25	7.72083					Sham#25	6.13525
	Sham#25	2.72175					Sham#25	5.34814					Sham#25	5.04137					Sham#25	4.13508
	Sham#25	2.49317					Sham#25	3.18333					Sham#25	6.425					Sham#25	6.81348
	Sham#25	1.90684					Sham#25	2.19952					Sham#25	4.40868					Sham#25	6.49593
	Sham#25	3.6791					Sham#25	3.84905					Sham#25	3.0686					Sham#25	5.42343
	Sham#25	3.65472					Sham#25	5.48929					Sham#25	7.41098					Sham#25	2.72722
	Sham#25	3.56513					Sham#25	7.08653					Sham#25	6.65456					Sham#25	4.33756
	Sham#25	1.8					Sham#25	7.95198					Sham#25	4.42787					Sham#25	5.1145
	Sham#25	3.82322					Sham#25	4.74999					Sham#25	4.28636					Sham#25	4.41113
	Sham#25	2.96618					Sham#25	4.45047					Sham#25	4.47603					Sham#25	3.67766
	Sham#25	2.82815					Sham#25	4.105					Sham#25	7.12087					Sham#25	7.49746
	Sham#25	6.06849					Sham#25	0.194601					Sham#25	3.41831					Sham#25	4.04052
	Sham#25	3.67201					Sham#25	4.94822					Sham#25	2.96289					Sham#25	5.25
	Sham#25	3.42445					Sham#25	5.09955					Sham#25	7.31685					Sham#25	7.08363
	Sham#25	3.93386					Sham#25	1.34043					Sham#25	3.68539					Sham#25	6.45024
	Sham#25	3.23963					Sham#25	3.74193					Sham#25	2.77977					Sham#25	3.94416
	Sham#25	2.9095					Sham#25	4.43076					Sham#25	11.6					Sham#25	6.13448
	Sham#25	2.42588					Sham#25	3.67738					Sham#25	5.658					Sham#25	2.10715
	Sham#25	3.54464					Sham#25	3.47633					Sham#25	4.26929					Sham#25	4.90094
	Sham#25	8.52698					Sham#25	3.8717					Sham#25	7.54874					Sham#25	6.62146
	Sham#25	3.86468					Sham#25	3.51905					Sham#25	20.175					Sham#25	8.19771
	Sham#25	1.48998					Sham#25	3.76101					Sham#25	4.13578					Sham#25	0.525732
	Sham#25	8.79449					Sham#25	2.97562					Sham#25	3.15806					Sham#25	0.301344
	Sham#25	3.3883					Sham#25	3.43546					Sham#25	4.80365					Sham#25	4.76792
	Sham#25	3.675					Sham#25	5.2027					Sham#25	3.86265					Sham#25	5.53055
	Sham#25	1.48761					Sham#25	3.87055					Sham#25	2.61875					Sham#25	3.01939
	Sham#25	4.70054					Sham#25	5.74028					Sham#25	5.61666					Sham#25	5.87344
	Sham#25	2.58565					Sham#25	2.28701					Sham#25	4.165					Sham#25	2.63069
	Sham#25	5.01032					Sham#25	5.12902					Sham#25	5.225					Sham#25	3.52111
	Sham#25	7.72595					Sham#25	6.95					Sham#25	6.52981					Sham#25	1.96661
	Sham#25	3.90539					Sham#25	3.94773					Sham#25	2.92176					Sham#25	9.32043
	Sham#25	7.10607					Sham#25	4.4006					Sham#25	4.692					Sham#25	4.94426
	Sham#25	4.06409					Sham#25	6.44315					Sham#25	7.15555					Sham#25	4.10884
	Sham#25	5.27826					Sham#25	2.03723					Sham#25	3.83567					Sham#25	5.08891
	Sham#25	8.34516					Sham#25	3.5648					Sham#25	4.38299					Sham#25	4.59223
	Sham#25	4.52188					Sham#25	2.94109					Sham#25	7.47165					Sham#25	4.84012
	Sham#25	4.0131					Sham#25	5.35205					Sham#25	5.9105					Sham#25	7.42447
	Sham#25	2.96215					Sham#25	4.62605					Sham#25	10.0657					Sham#25	7.87145
	Sham#25	0.05					Sham#25	3.46792					Sham#25	4.92256					Sham#25	4.29833
	Sham#25	4.37159					Sham#25	3.78666					Sham#25	4.96949					Sham#25	5.5375
	Sham#25	6.50822					Sham#25	4.44211					Sham#25	0.2					Sham#25	6.50229
	Sham#25	3.37171					Sham#25	4.59954					Sham#25	3.6					Sham#25	8.81861
	Sham#25	9.17499					Sham#25	3.16478					Sham#25	2.95					Sham#25	7.03614
	Sham#25	6.20317					Sham#25	4.36875					Sham#25	4.65					Sham#25	6.17099
	Sham#25	5.02					Sham#25	4.80422					Sham#25	5.45357					Sham#25	4.45794
	Sham#25	0.691631					Sham#25	4.40095					Sham#25	3.92504					Sham#25	4.67031
	Sham#25	2.75055					Sham#25	4.876					Sham#25	2.465					Sham#25	5.68172
	Sham#25	3.62482					Sham#25	6.03083					Sham#25	18.1423					Sham#25	3.79607
	Sham#25	6.88674					Sham#25	2.30943					Sham#25	3.83799					Sham#25	4.16266
	Sham#25	2.92863					Sham#25	2.76993					Sham#25	4.75					Sham#25	9.29198
	Sham#25	6.4					Sham#25	2.29241					Sham#25	5.25747					Sham#25	3.50905
	Sham#25	0.276408					Sham#25	3.02954					Sham#25	3.99491					Sham#25	6.41977
	Sham#25	4.2625					Sham#25	4.64945					Sham#25	6.725					Sham#25	5.52289
	Sham#25	2.4417					Sham#25	5.68375					Sham#25	5.64753					Sham#25	2.71655
	Sham#25	4.05048					Sham#25	3.74945					Sham#25	4.37191					Sham#25	7.04036
	Sham#25	3.30915					Sham#25	3.66925					Sham#25	4.01457					Sham#25	5.15884
	Sham#25	6.20041					Sham#25	4.27192					Sham#25	4.74669					Sham#25	4.05
	Sham#25	4.98704					Sham#25	4.49004					Sham#25	2.86169					Sham#25	6.1125
	Sham#25	2.279					Sham#25	4.88982					Sham#25	3.76671					Sham#25	4.91571
	Sham#25	4.28936					Sham#25	4.59906					Sham#25	3.1013					Sham#25	7.4875
	Sham#25	4.56875					Sham#25	2.92567					Sham#25	4.9585					Sham#25	4.72497
	Sham#25	7.35432					Sham#25	4.24202					Sham#25	5.99846					Sham#25	4.61967
	Sham#25	2.78404					Sham#25	4.58913					Sham#25	3.11711					Sham#25	0.986169
	Sham#25	5.02335					Sham#25	6.275					Sham#25	5.43429					Sham#25	3.93615
	Sham#25	2.70005					Sham#25	3.4895					Sham#25	2.575					Sham#25	6.66221
	Sham#25	4.08065					Sham#25	4.70124					Sham#25	6.61871					Sham#25	5.56089
	Sham#25	9.08326					Sham#25	2.34865					Sham#25	4.35592					Sham#25	2.3583
	Sham#25	3.43234					Sham#25	2.4					Sham#25	2.53303					Sham#25	6.52573
	Sham#25	5.45036					Sham#25	5.35671					Sham#25	2.30483					Sham#25	8.56806
	Sham#25	3.92441					Sham#25	1.72795					Sham#25	4.66752					Sham#25	4.4
	Sham#25	3.55248					Sham#25	3.99558					Sham#25	4.55833					Sham#25	4.825
	Sham#25	3.40311					Sham#25	5.37968					Sham#25	2.72363					Sham#25	2.97479
	Sham#25	9.81793					Sham#25	2.92445					Sham#25	7.54166					Sham#25	5.31221
	Sham#25	4.84851					Sham#25	3.76406					Sham#25	6.95202					Sham#25	4.47189
	Sham#25	5.38102					Sham#25	5.81785					Sham#25	3.04046					Sham#25	6.24166
	Sham#25	4.85106					Sham#25	2.95767					Sham#25	1.77301					Sham#25	5.46846
	Sham#25	5.25265					Sham#25	10.714					Sham#25	7.025					Sham#25	3.7096
	Sham#25	3.0199					Sham#25	1.46311					Sham#25	4.6879					Sham#25	4.63693
	Sham#25	3.68746					Sham#25	4.44891					Sham#25	6.56557					Sham#25	5.56562
	Sham#25	6.48333					Sham#25	3.93957					Sham#25	5.59538					Sham#25	5.33348
	Sham#25	3.37001					Sham#25	2.83999					Sham#25	5.77584					Sham#25	1.0015
	Sham#25	2.9					Sham#25	0.125					Sham#25	8.17411					Sham#25	10.075
	Sham#25	4.40003					Sham#25	4.08762					Sham#25	5.02103					Sham#25	4.24305
	Sham#25	4.47951					Sham#25	7.38333					Sham#25	3.63076					Sham#25	1.55603
	Sham#25	3.12985					Sham#25	4.18948					Sham#25	5.08928					Sham#25	8.07933
	Sham#25	4.39464					Sham#25	3.90057					Sham#25	8.48466					Sham#25	2.17722
	Sham#25	5.3375					Sham#25	0.230876					Sham#25	0.825					Sham#25	8.15
	Sham#25	3.48894					Sham#25	4.3775					Sham#25	2.30833					Sham#25	6.30452
	Sham#25	2.59518					Sham#25	4.39368					Sham#25	3.50781					Sham#25	4.42212
	Sham#25	4.23539					Sham#25	2.97206					Sham#25	9.71748					Sham#25	4.75691
	Sham#25	6.83056					Sham#25	4.72015					Sham#25	1.31591					Sham#25	6.81425
	Sham#25	5.54812					Sham#25	3.76322					Sham#25	13.0959					Sham#25	3.86831
	Sham#25	4.07232					Sham#25	7.22485					Sham#25	4.91819					Sham#25	10.3015
	Sham#25	3.05					Sham#25	3.37711					Sham#25	2.22162					Sham#25	1.44996
	Sham#25	4.42332					Sham#25	4.20764					Sham#25	7.7125					Sham#25	5.38803
	Sham#25	6.32432					Sham#25	0.125					Sham#25	3.55274					Sham#25	7.89548
	Sham#25	2.60833					Sham#25	4.00707					Sham#25	7.21407					Sham#25	5.71799
	Sham#25	4.0614					Sham#25	4.71224					Sham#25	1.8729					Sham#25	6.17061
	Sham#25	2.53036					Sham#25	4.40922					Sham#25	4.80625					Sham#25	3.3
	Sham#25	4.0776					Sham#25	5.31332					Sham#25	2.32852					Sham#25	2.39583
	Sham#25	2.64643					Sham#25	4.97297					Sham#25	6.16554					Sham#25	7.31687
	Sham#25	5.23385					Sham#25	3.99752					Sham#25	8.675					Sham#25	3.13411
	Sham#25	3.27356					Sham#25	0.944999					Sham#25	7.33153					Sham#25	7.36868
	Sham#25	3.54213					Sham#25	8.34239					Sham#25	9.59999					Sham#25	5.83467
	Sham#25	6.98046					Sham#25	4.8625					Sham#25	7.79339					Sham#25	10.1937
	Sham#25	1.1474					Sham#25	3.09286					Sham#25	8.21562					Sham#25	7.40857
	Sham#25	3.95833					Sham#25	4.85341					Sham#25	2.83744					Sham#25	6.16008
	Sham#25	2.52976					Sham#25	4.44166					Sham#25	6.13913					Sham#25	4.75
	Sham#25	4.8775					Sham#25	5.00396					Sham#25	3.63231					Sham#25	7.85778
	Sham#25	6.6					Sham#25	3.31645					Sham#25	6.3982					Sham#25	2.46125
	Sham#25	9.09999					Sham#25	2.2324					Sham#25	4.61915					Sham#25	5.46987
	Sham#25	7.475					Sham#25	4.54423					Sham#25	7.91881					Sham#25	4.04905
	Sham#25	5.6611					Sham#25	4.03523					Sham#25	5.51427					Sham#25	4.61856
	Sham#25	2.75817					Sham#25	2.39766					Sham#25	4.76761					Sham#25	3.49735
	Sham#25	1.53272					Sham#25	5.34481					Sham#25	7.99425					Sham#25	5.9912
	Sham#25	5.87407					Sham#25	2.85301					Sham#25	5.55242					Sham#25	9.20039
	Sham#25	3.49401					Sham#25	2.78035					Sham#25	8.20421					Sham#25	4.43154
	Sham#25	9.94999					Sham#25	4.18841					Sham#25	5.975					Sham#25	5.90082
	Sham#25	2.64772					Sham#25	1.44891					Sham#25	4.07774					Sham#25	7.20294
	Sham#25	2.0646					Sham#25	3.98696					Sham#25	4.13035					Sham#25	2.08471
	Sham#25	2.76377					Sham#25	2.95317					Sham#25	2.67835					Sham#25	2.86875
	Sham#25	6.71917					Sham#25	2.64899					Sham#25	9.18109					Sham#25	4.82176
	Sham#25	5.94557					Sham#25	3.01433					Sham#25	4.40408					Sham#25	16.5991
	Sham#25	9.24634					Sham#25	3.32671					Sham#25	8.46902					Sham#25	2.90318
	Sham#25	2.74464					Sham#25	3.01816					Sham#25	7.35397					Sham#25	4.29932
	Sham#25	2.21497					Sham#25	1.90031					Sham#25	5.78234					Sham#25	4.15929
	Sham#25	1.91212					Sham#25	4.79565					Sham#25	3.40756					Sham#25	4.025
	Sham#25	5.99688					Sham#25	4.78556					Sham#25	3.57662					Sham#25	1.9331
	Sham#25	2.39559					Sham#25	2.44704					Sham#25	4.13605					Sham#25	2.74925
	Sham#25	4.79657					Sham#25	4.38063					Sham#25	12.95					Sham#25	4.43928
	Sham#25	3.96573					Sham#25	2.60764					Sham#25	3.132					Sham#25	7.38751
	Sham#25	3.275					Sham#25	4.45726					Sham#25	9.85316					Sham#25	6.12896
	Sham#25	9.14374					Sham#25	2.33483					Sham#25	15.0006					Sham#25	4.70668
	Sham#25	8.41366					Sham#25	3.34929					Sham#25	1.2					Sham#25	4.31652
	Sham#25	0.1125					Sham#25	2.46465					Sham#25	3.74106					Sham#25	3.85167
	Sham#25	3.85579					Sham#25	2.57105					Sham#25	13.45					Sham#25	5.99583
	Sham#25	4.52794					Sham#25	4.03059					Sham#25	1.675					Sham#25	6.83562
	Sham#25	2.82527					Sham#25	3.38454					Sham#25	11.1344					Sham#25	6.795
	Sham#25	6.91298					Sham#25	3.42635					Sham#25	1.15074					Sham#25	3.25
	Sham#25	6.16979					Sham#25	3.51122					Sham#25	2.88					Sham#25	3.475
	Sham#25	5.08341					Sham#25	2.85374					Sham#25	0.241532					Sham#25	6.43686
	Sham#25	3.73507					Sham#25	1.05369					Sham#25	2.27685					Sham#25	9.32499
	Sham#25	0.793985					Sham#25	3.6357					Sham#25	5.31742					Sham#25	6.73393
	Sham#25	12.675					Sham#25	3.72059					Sham#25	5.22894					Sham#25	6.27167
	Sham#25	4.03214					Sham#25	0.559237					Sham#25	2.7118					Sham#25	3.92108
	Sham#25	4.91309					Sham#25	3.48619					Sham#25	5.02314					Sham#25	4.65664
	Sham#25	3.16818					Sham#25	4.62109					Sham#25	5.86271					Sham#25	3.78066
	Sham#25	2.97377					Sham#25	1.35538					Sham#25	10.2062					Sham#25	5.62916
	Sham#25	5.52532					Sham#25	13.4225					Sham#25	4.66138					Sham#25	4.18148
	Sham#25	4.39735					Sham#25	24.0405					Sham#25	3.27828					Sham#25	1.15101
	Sham#25	3.92129					Sham#25	2.6672					Sham#25	2.53491					Sham#25	7.91107
	Sham#25	2.72012					Sham#25	0.79009					Sham#25	2.28006					Sham#25	3.30924
	Sham#25	4.3246					Sham#25	4.9756					Sham#25	3.17057					Sham#25	5.66778
	Sham#25	5.95037					Sham#25	3.44785					Sham#25	6.37224					Sham#25	8.98333
	Sham#25	0.204107					Sham#25	3.80134					Sham#25	3.6625					Sham#25	4.23882
	Sham#25	3.16556					Sham#25	4.80833					Sham#25	29.275					Sham#25	6.27962
	Sham#25	5.06573					Sham#25	0.516666					Sham#25	3.26368					Sham#25	4.2883
	Sham#25	2.70515					Sham#25	3.92192					Sham#25	4.14827					Sham#25	5.15693
	Sham#25	2.58148					Sham#25	0.55					Sham#25	15.0667					Sham#25	7.1174
	Sham#25	5.35286					Sham#25	3.42224					Sham#25	6.83295					Sham#25	5.03903
	Sham#25	3.0353					Sham#25	4.14374					Sham#25	2.11195					Sham#25	4.79453
	Sham#25	16.6692					Sham#25	2.221					Sham#25	4.1873					Sham#25	3.5933
	Sham#25	3.07073					Sham#25	3.09046					Sham#25	3.54093					Sham#25	6.24865
	Sham#25	3.62424					Sham#25	2.23257					Sham#25	5.55517					Sham#25	3.53623
	Sham#25	3.40174					Sham#25	0.429561					Sham#25	4.50293					Sham#25	4.94952
	Sham#25	7.30871					Sham#25	0.894094					Sham#25	8.75519					Sham#25	4.40651
	Sham#25	5.80487					Sham#25	3.10555					Sham#25	3.50612					Sham#25	7.58658
	Sham#25	3.175					Sham#25	2.63333					Sham#25	4.18469					Sham#25	3.70673
	Sham#25	4.15667					Sham#25	3.1103					Sham#25	7.33985					Sham#25	4.12243
	Sham#25	4.89538					Sham#25	3.66863					Sham#25	7.01666					Sham#25	5.28846
	Sham#25	3.09554					Sham#25	5.48					Sham#25	2.34708					Sham#25	4.16333
	Sham#25	2.7475					Sham#25	2.59781					Sham#25	4.42396					Sham#25	2.70299
	Sham#25	4.19835					Sham#25	3.33359					Sham#25	2.05219					Sham#25	4.66741
	Sham#25	0.328933					Sham#25	4.49333					Sham#25	5.18254					Sham#25	5.75292
	Sham#25	3.41352					Sham#25	4.2875					Sham#25	5.87492					Sham#25	3.2894
	Sham#25	0.204819					Sham#25	3.9284					Sham#25	6.80199					Sham#25	4.38796
	Sham#25	4.81451					Sham#25	3.2304					Sham#25	12.2652					Sham#25	4.94705
	Sham#25	3.18307					Sham#25	4.22724					Sham#25	5.52012					Sham#25	2.74372
	Sham#25	4.14268					Sham#25	3.00473					Sham#25	2.75597					Sham#25	6.82586
	Sham#25	7.28057					Sham#25	0.551253					Sham#25	6.80493					Sham#25	7.55196
	Sham#25	4.36295					Sham#25	5.34745					Sham#25	4.36139					Sham#25	9.27739
	Sham#25	2.42786					Sham#25	2.96112					Sham#25	0.875096					Sham#25	2.80038
	Sham#25	2.24185					Sham#25	3.98007					Sham#25	2.19164					Sham#25	4.20594
	Sham#25	4.95745					Sham#25	3.30825					Sham#25	5.97477					Sham#25	9.76533
	Sham#25	5.17812					Sham#25	3.60007					Sham#25	6					Sham#25	5.86699
	Sham#25	4.52401					Sham#25	5.22427					Sham#25	5.34145					Sham#25	3.94025
	Sham#25	8.01927					Sham#25	3.21049					Sham#25	2.70391					Sham#25	5.01554
	Sham#25	3.22061					Sham#25	4.30522					Sham#25	2.8278					Sham#25	9.92389
	Sham#25	7.34025					Sham#25	2.55534					Sham#25	3.79201					Sham#25	9.42503
	Sham#25	2.81453					Sham#25	0.768306					Sham#25	3.11713					Sham#25	5.01186
	Sham#25	1.67206					Sham#25	3.90139					Sham#25	5.82795					Sham#25	3.64765
	Sham#25	4.83571					Sham#25	2.23153					Sham#25	3.83618					Sham#25	4.37109
	Sham#25	4.08235					Sham#25	4.29301					Sham#25	3.84879					Sham#25	13.6742
	Sham#25	2.16876					Sham#25	4.62685					Sham#25	1.53096					Sham#25	6.08817
	Sham#25	3.79805					Sham#25	2.59296					Sham#25	7.76293					Sham#25	0.937717
	Sham#25	2.37					Sham#25	2.80725					Sham#25	2.97818					Sham#25	0.8686
	Sham#25	4.21877					Sham#25	2.74595					Sham#25	3.00382					Sham#25	2.46983
	Sham#25	6.06607					Sham#25	5.53333					Sham#25	8.67256					Sham#25	5.40425
	Sham#25	4.00057					Sham#25	2.94043					Sham#25	3.62168					Sham#25	6.50238
	Sham#25	1.6311					Sham#25	3.57347					Sham#25	6.22575					Sham#25	6.15215
	Sham#25	0.539523					Sham#25	2.37493					Sham#25	4.66362					Sham#25	4.54781
	Sham#25	2.87869					Sham#25	3.25267					Sham#25	8.14734					Sham#25	9.44999
	Sham#25	2.1291					Sham#25	3.05074					Sham#25	3.16689					Sham#25	3.59568
	Sham#25	5.94931					Sham#25	2.73292					Sham#25	4.35					Sham#25	5.68584
	Sham#25	3.77936					Sham#25	2.77923					Sham#25	4.3841					Sham#25	4.26758
	Sham#25	4.44379					Sham#25	3.34296					Sham#25	4.01172					Sham#25	3.80021
	Sham#25	4.03358					Sham#25	1.24885					Sham#25	3.91066					Sham#25	5.58305
	Sham#25	1.06429					Sham#25	3.47019					Sham#25	2.45111					Sham#25	5.3625
	Sham#25	0.928283					Sham#25	1.04086					Sham#25	3.66447					Sham#25	6.67758
	Sham#25	2.28984					Sham#25	4.98212					Sham#25	2.44395					Sham#25	3.75592
	Sham#25	5.06073					Sham#25	3.0902					Sham#25	2.4125					Sham#25	5.21164
	Sham#25	3.71122					Sham#25	8.24891					Sham#25	2.56503					Sham#25	7.42785
	Sham#25	5.33122					Sham#25	0.384792					Sham#25	5.51323					Sham#25	3.73388
	Sham#25	3.72376					Sham#25	2.707					Sham#25	13.6486					Sham#25	7.7
	Sham#25	4.3479					Sham#25	1.58109					Sham#25	8.48573					Sham#25	5.01671
	Sham#25	2.875					Sham#25	1.09271					Sham#25	3.73531					Sham#25	6.40139
	Sham#25	7.94652					Sham#25	3.14818					Sham#25	14.1875					Sham#25	3.99352
	Sham#25	2.5116					Sham#25	4.26141					Sham#25	0.775					Sham#25	2.93428
	Sham#25	5.80625					Sham#25	3.26282					Sham#25	3.05485					Sham#25	1.91873
	Sham#25	1.47769					Sham#25	4.38195					Sham#25	6.11703					Sham#25	5.32998
	Sham#25	4.17734					Sham#25	4.74423					Sham#25	1.00325					Sham#25	0.137043
	Sham#25	3.0125					Sham#25	3.81875					Sham#25	8.55					Sham#25	4.2939
	Sham#25	6.11047					Sham#25	2.89767					Sham#25	2.27481					Sham#25	4.22068
	Sham#25	6.41111					Sham#25	0.738959					Sham#25	4.66059					Sham#25	2.89375
	Sham#25	7.425					Sham#25	5.00999					Sham#25	4.07873					Sham#25	3.01853
	Sham#25	4.82187					Sham#25	3.83761					Sham#25	7.69742					Sham#25	3.82354
	Sham#25	4.62453					Sham#25	1.33766					Sham#25	4.12369					Sham#25	5.0436
	Sham#25	2.03341					Sham#25	3.15937					Sham#25	3.735					Sham#25	3.90921
	Sham#25	1.96878					Sham#25	0.442788					Sham#25	2.39403					Sham#25	4
	Sham#25	6.64239					Sham#25	0.90464					Sham#25	0					Sham#25	1.21653
	Sham#25	3.66249					Sham#25	2.9797					Sham#25	1.10513					Sham#25	0.175
	Sham#25	9.24999					Sham#25	2.50898					Sham#25	7.50223					Sham#25	3.48391
	Sham#25	5.02669					Sham#25	3.97268					Sham#25	5.26968					Sham#25	4.3602
	Sham#25	4.94759					Sham#25	3.00685					Sham#25	4.56483					Sham#25	7.4
	Sham#25	2.68312					Sham#25	6					Sham#25	3.3411					Sham#25	4.31951
	Sham#25	3.36041					Sham#25	1.375					Sham#25	5.00996					Sham#25	4.3192
	Sham#25	5.53847					Sham#25	0.223455					Sham#25	8.15788					Sham#25	3.19099
	Sham#25	5.6677					Sham#25	2.61882					Sham#25	4.94981					Sham#25	7.92121
	Sham#25	6.20443					Sham#25	1.875					Sham#25	6.0823					Sham#25	3.55151
	Sham#25	0.695925					Sham#25	6.44411					Sham#25	7.9137					Sham#25	3.08096
	Sham#25	3.98488					Sham#25	5.46389					Sham#25	4.025					Sham#25	3.04197
	Sham#25	6.85					Sham#25	2.80435					Sham#25	4.1625					Sham#25	4.29709
	Sham#25	2.36747					Sham#25	5.37228					Sham#25	8.47283					Sham#25	4.22775
	Sham#25	8.71272					Sham#25	3.74965					Sham#25	5.76427					Sham#25	4.87649
	Sham#25	3.6898					Sham#25	2.70211					Sham#25	15.6356					Sham#25	2.12528
	Sham#25	5.44838					Sham#25	4.4889					Sham#25	3.65					Sham#25	3.47126
	Sham#25	1.31664					Sham#25	2.42618					Sham#25	3.96548					Sham#25	9.29806
	Sham#25	4.9875					Sham#25	3.2125					Sham#25	2.8625					Sham#25	3.78266
	Sham#25	7.75355					Sham#25	2.62135					Sham#25	5.55625					Sham#25	7.73126
	Sham#25	5.80833					Sham#25	2.47052					Sham#25	4.2922					Sham#25	5.6318
	Sham#25	10.8234					Sham#25	3.33125					Sham#25	6.71031					Sham#25	3.41403
	Sham#25	2.91175					Sham#25	4.27084					Sham#25	5.59651					Sham#25	8.0955
	Sham#25	4.32809					Sham#25	2.83168					Sham#25	1.21465					Sham#25	11.3519
	Sham#25	3.18269					Sham#25	4.38187					Sham#25	3.97069					Sham#25	6.18222
	Sham#25	5.81366					Sham#25	3.62868					Sham#25	3.78104					Sham#25	7.49375
	Sham#25	10.003					Sham#25	3.3625					Sham#25	0.490393					Sham#25	9.3308
	Sham#25	9.52499					Sham#25	3.15679					Sham#25	7.00302					Sham#25	6.24375
	Sham#25	6.9671					Sham#25	5.24181					Sham#25	2.51919					Sham#25	5.16496
	Sham#25	3.38					Sham#25	2.90665					Sham#25	6.61863					Sham#25	8.30317
	Sham#25	2.47344					Sham#25	2.17753					Sham#25	2.66354					Sham#25	3.54441
	Sham#25	4.30732					Sham#25	0.075					Sham#25	7.32425					Sham#25	1.74442
	Sham#25	3.47367					Sham#25	1.8059					Sham#25	1.43852					Sham#25	5.46826
	Sham#25	3.80332					Sham#25	2.44442					Sham#25	4.56649					Sham#25	4.50623
	Sham#25	0.423264					Sham#25	3.27578					Sham#25	2.9617					Sham#25	12.5005
	Sham#25	2.25364					Sham#25	1.14373					Sham#25	8.22002					Sham#25	6.33248
	Sham#25	1.75877					Sham#25	2.84362					Sham#25	3.02558					Sham#25	8.52767
	Sham#25	9.14751					Sham#25	2.81918					Sham#25	7.44689					Sham#25	1.18834
	Sham#25	2.76532					Sham#25	2.63968					Sham#25	3.41489					Sham#25	6.28247
	Sham#25	3.73312					Sham#25	2.83231					Sham#25	2.24596					Sham#25	1.99622
	Sham#25	6.86248					Sham#25	4.16					Sham#25	4.72272					Sham#25	5.96177
	Sham#25	5.1875					Sham#25	3.53733					Sham#25	4.41078					Sham#25	8.70912
	Sham#25	2.44885					Sham#25	3.901					Sham#25	4.59777					Sham#25	5.41939
	Sham#25	6.68628					Sham#25	0.457119					Sham#25	5.83339					Sham#25	5.64375
	Sham#25	5.00782					Sham#25	4.32154					Sham#25	20.775					Sham#25	12.5697
	Sham#25	5.07389					Sham#25	6.425					Sham#25	5.57862					Sham#25	4.45249
	Sham#25	5.02916					Sham#25	3.57276					Sham#25	6.04339					Sham#25	3.29226
	Sham#25	2.025					Sham#25	7.84433					Sham#25	6.22706					Sham#25	4.18386
	Sham#25	5.225					Sham#25	2.39					Sham#25	3.46529					Sham#25	4.57408
	Sham#25	2.04373					Sham#25	3.44231					Sham#25	5.87674					Sham#25	6.35955
	Sham#25	7.645					Sham#25	2.98343					Sham#25	2.00833					Sham#25	4.79151
	Sham#25	4.99127					Sham#25	3.38192					Sham#25	2.68194					Sham#25	3.40619
	Sham#25	5.39792					Sham#25	2.85946					Sham#25	4.20716					Sham#25	7.64314
	Sham#25	2.7507					Sham#25	2.1778					Sham#25	5.85					Sham#25	9.71335
	Sham#25	4.13175					Sham#25	2.06786					Sham#25	7.04648					Sham#25	3.48602
	Sham#25	9.08706					Sham#25	3.29875					Sham#25	6.29703					Sham#25	2.63615
	Sham#25	3.65697					Sham#25	1.97437					Sham#25	2.56931					Sham#25	5.94361
	Sham#25	4.31528					Sham#25	2.7825					Sham#25	3.42974					Sham#25	2.33027
	Sham#25	6.15867					Sham#25	2.91423					Sham#25	2.62014					Sham#25	3.75343
	Sham#25	2.91977					Sham#25	14					Sham#25	8.37657					Sham#25	4.71577
	Sham#25	2.9					Sham#25	1.84436					Sham#25	14.85					Sham#25	5.16908
	Sham#25	2.13578					Sham#25	2.51681					Sham#25	3.25707					Sham#25	5.91682
	Sham#25	4.29908					Sham#25	2.46281					Sham#25	4.06327					Sham#25	4.27187
	Sham#25	2.41439					Sham#25	0.45241					Sham#25	0.885944					Sham#25	4.875
	Sham#25	2.94697					Sham#25	1.22951					Sham#25	6.0547					Sham#25	2.42013
	Sham#25	6.64066					Sham#25	3.32586					Sham#25	6.7125					Sham#25	3.525
	Sham#25	2.51494					Sham#25	0.47465					Sham#25	4.14531					Sham#25	2.04028
	Sham#25	0.3					Sham#25	0.372103					Sham#25	7.37577					Sham#25	3.66338
	Sham#25	2.34294					Sham#25	2.58693					Sham#25	3.36177					Sham#25	1.74561
	Sham#25	2.67959					Sham#25	2.53738					Sham#25	8.28318					Sham#25	4.14029
	Sham#25	3.70055					Sham#25	2.83273					Sham#25	3.66374					Sham#25	4.71802
	Sham#25	6.29285					Sham#25	0.69968					Sham#25	4.82035					Sham#25	2.35299
	Sham#25	5.15893					Sham#25	2.35573					Sham#25	8.725					Sham#25	0.646746
	Sham#25	4.10244					Sham#25	11.25					Sham#25	3.59436					Sham#25	7.48935
	Sham#25	3.99586					Sham#25	3.22418					Sham#25	7.175					Sham#25	8.98984
	Sham#25	3.99492					Sham#25	3.322					Sham#25	5.39799					Sham#25	3.67787
	Sham#25	3.90089					Sham#25	3.80101					Sham#25	5.5808					Sham#25	1.08463
	Sham#25	2.66171					Sham#25	6.56857					Sham#25	3.62778					Sham#25	9.52914
	Sham#25	3.62895					Sham#25	5.35					Sham#25	4.02121					Sham#25	7.90795
	Sham#25	2.9326					Sham#25	1.20183					Sham#25	8.20998					Sham#25	5.4854
	Sham#25	9.2522					Sham#25	5.02578					Sham#25	4.29808					Sham#25	4.04263
	Sham#25	4.85768					Sham#25	2.24401					Sham#25	11.2					Sham#25	4.85584
	Sham#25	3.96837					Sham#25	2.21953					Sham#25	7.81283					Sham#25	4.78877
	Sham#25	4.17311					Sham#25	4.52586					Sham#25	3.27915					Sham#25	8.90052
	Sham#25	3.66157					Sham#25	0.318743					Sham#25	6.50782					Sham#25	6.36041
	Sham#25	3.98693					Sham#25	1.17703					Sham#25	7.88181					Sham#25	10.0943
	Sham#25	3.08479					Sham#25	2.81124					Sham#25	3.71662					Sham#25	5.07068
	Sham#25	4.32643					Sham#25	2.16295					Sham#25	4.05635					Sham#25	6.53331
	Sham#25	2.09466					Sham#25	7.65					Sham#25	4.34394					Sham#25	5.32028
	Sham#25	2.54826					Sham#25	5.58323					Sham#25	5.44364					Sham#25	6.2525
	Sham#25	2.18206					Sham#25	0.0333333					Sham#25	5.2805					Sham#25	4.0977
	Sham#25	4.48711					Sham#25	4.12914					Sham#25	3.90991					Sham#25	7.22351
	Sham#25	4.62812					Sham#25	7.47872					Sham#25	3.475					Sham#25	4.38158
	Sham#25	4.26666					Sham#25	4.01947					Sham#25	0.6					Sham#25	0.777174
	Sham#25	7.12169					Sham#25	3.77538					Sham#25	4.03833					Sham#25	6.16752
	Sham#25	3.37138					Sham#25	1.8239					Sham#25	2.19137					Sham#25	3.02205
	Sham#25	4.51972					Sham#25	3.73033					Sham#25	8.70305					Sham#25	8.61323
	Sham#25	4.86652					Sham#25	2.38035					Sham#25	3.81108					Sham#25	4.06067
	Sham#25	3.06334					Sham#25	2.73186					Sham#25	3.425					Sham#25	2.32575
	Sham#25	5.26096					Sham#25	4.57161					Sham#25	4.78369					Sham#25	9.00679
	Sham#25	3.59863					Sham#25	0					Sham#25	3.40988					Sham#25	5.36021
	Sham#25	4.65767					Sham#25	3.3875					Sham#25	0.329368					Sham#25	4.88249
	Sham#25	3.17401					Sham#25	4.09521					Sham#25	3.1922					Sham#25	8.61049
	Sham#25	2.881					Sham#25	1.48676					Sham#25	2.44498					Sham#25	3.00719
	Sham#25	23.7984					Sham#25	3.94457					Sham#25	3.31694					Sham#25	2.54923
	Sham#25	4.1426					Sham#25	4.23957					Sham#25	8.11057					Sham#25	4.54826
	Sham#25	4.27222					Sham#25	4.02657					Sham#25	1.89959					Sham#25	6.7147
	Sham#25	5.20625					Sham#25	5.06292					Sham#25	17.3604					Sham#25	5.13543
	Sham#25	2.50986					Sham#25	4.47272					Sham#25	4.37162					Sham#25	8.35163
	Sham#25	2.65815					Sham#25	2.41266					Sham#25	3.7778					Sham#25	3.18134
	Sham#25	5.09614					Sham#25	0.276367					Sham#25	4.21834					Sham#25	4.74259
	Sham#25	16.7773					Sham#25	4.28353					Sham#25	0.899999					Sham#25	2.98493
	Sham#25	5.2863					Sham#25	4.84425					Sham#25	2.4455					Sham#25	4.42205
	Sham#25	4.04934					Sham#25	3.70539					Sham#25	5.35736					Sham#25	6.22257
	Sham#25	4.55858					Sham#25	3.82209					Sham#25	2.06047					Sham#25	6.975
	Sham#25	6.15786					Sham#25	3.0375					Sham#25	5.47589					Sham#25	4.27754
	Sham#25	3.77083					Sham#25	3.95292					Sham#25	7.3					Sham#25	3.28739
	Sham#25	8.99999					Sham#25	3.96924					Sham#25	10.1775					Sham#25	9.96469
	Sham#25	1.36065					Sham#25	3.87039					Sham#25	10.9945					Sham#25	4.13681
	Sham#25	4.06447					Sham#25	4.18897					Sham#25	17.1					Sham#25	1.91875
	Sham#25	6.32343					Sham#25	4.73319					Sham#25	3.95269					Sham#25	7.1035
	Sham#25	3.59376					Sham#25	4.35123					Sham#25	8.67426					Sham#25	5.49241
	Sham#25	5.09299					Sham#25	4.51694					Sham#25	5.83409					Sham#25	4.47782
	Sham#25	4.31501					Sham#25	2.8673					Sham#25	1.5242					Sham#25	2.51346
	Sham#25	7.75					Sham#25	2.4269					Sham#25	7.87569					Sham#25	4.15522
	Sham#25	5.14569					Sham#25	3.80547					Sham#25	3.85747					Sham#25	3.24595
	Sham#25	3.57186					Sham#25	0.122768					Sham#25	4.40697					Sham#25	7.055
	Sham#25	4.54559					Sham#25	2.84574					Sham#25	3.07565					Sham#25	5.44901
	Sham#25	6.67688					Sham#25	5.69176					Sham#25	3.34191					Sham#25	7.46182
	Sham#25	0.0687499					Sham#25	3.24098					Sham#25	2.06488					Sham#25	6.03163
	Sham#25	3.06728					Sham#25	11.1					Sham#25	2.19223					Sham#25	3.40959
	Sham#25	4.28345					Sham#25	16.525					Sham#25	5.56371					Sham#25	5.59541
	Sham#25	1.88501					Sham#25	2.84633					Sham#25	1.84227					Sham#25	5.39529
	Sham#25	2.61762					Sham#25	2.86825					Sham#25	4.68006					Sham#25	12.1346
	Sham#25	2.15285					Sham#25	7.60375					Sham#25	8.67526					Sham#25	5.87083
	Sham#25	1.83411					Sham#25	4.00147					Sham#25	6.65775					Sham#25	8.74017
	Sham#25	3.86202					Sham#25	3.17292					Sham#25	17.8823					Sham#25	4.05665
	Sham#25	5.84666					Sham#25	4.46119					Sham#25	2.96555					Sham#25	1.2097
	Sham#25	3.49814					Sham#25	7.91932					Sham#25	4.14861					Sham#25	6.57
	Sham#25	2.97896					Sham#25	2.79779					Sham#25	9.39547					Sham#25	7.891
	Sham#25	5.72232					Sham#25	4.11583					Sham#25	3.16184					Sham#25	6.42284
	Sham#25	4.50822					Sham#25	4.2777					Sham#25	5.27692					Sham#25	6.72455
	Sham#25	1.48745					Sham#25	3.34785					Sham#25	1.58638					Sham#25	2.85
	Sham#25	3.80012					Sham#25	3.89485					Sham#25	2.29993					Sham#25	5.35836
	Sham#25	4.49577					Sham#25	0.426157					Sham#25	4.27453					Sham#25	5.07334
	Sham#25	2.77261					Sham#25	2.99307					Sham#25	7.95215					Sham#25	5.57577
	Sham#25	4.32829					Sham#25	4.41155					Sham#25	7.35207					Sham#25	4.18279
	Sham#25	3.41948					Sham#25	2.81194					Sham#25	10.6291					Sham#25	3.704
	Sham#25	1.30698					Sham#25	3.9363					Sham#25	3.06806					Sham#25	4.17141
	Sham#25	3.72982					Sham#25	3.4702					Sham#25	34.7137					Sham#25	4.05683
	Sham#25	1.67922					Sham#25	3.93712					Sham#25	3.08611					Sham#25	1.27726
	Sham#25	5.47259					Sham#25	4.36798					Sham#25	7.83188					Sham#25	3.8
	Sham#25	2.87392					Sham#25	5.1375					Sham#25	7.67929					Sham#25	4.66104
	Sham#25	3.04936					Sham#25	2.98977					Sham#25	5.625					Sham#25	4.89474
	Sham#25	2.26323					Sham#25	4.69074					Sham#25	5.97293					Sham#25	5.63888
	Sham#25	11.2776					Sham#25	4.38651					Sham#25	2.96171					Sham#25	4.67763
	Sham#25	2.26866					Sham#25	2.96723					Sham#25	6.78611					Sham#25	5.21875
	Sham#25	5.30455					Sham#25	4.24101					Sham#25	3.63785					Sham#25	1.98986
	Sham#25	5.80802					Sham#25	5.6167					Sham#25	4.96338					Sham#25	7.74019
	Sham#25	4.08938					Sham#25	2.88877					Sham#25	6.56666					Sham#25	1.76213
	Sham#25	3.92933					Sham#25	4.12321					Sham#25	2.68811					Sham#25	5.85726
	Sham#25	7.0576					Sham#25	3.17747					Sham#25	5.25819					Sham#25	8.575
	Sham#25	2.92944					Sham#25	4.93856					Sham#25	4.84375					Sham#25	4.5591
	Sham#25	6.63907					Sham#25	5.71167					Sham#25	3.57249					Sham#25	3.69744
	Sham#25	3.43086					Sham#25	4.16547					Sham#25	2.56474					Sham#25	6.33875
	Sham#25	3.9933					Sham#25	3.88121					Sham#25	3.85039					Sham#25	5.85
	Sham#25	6.03469					Sham#25	7.96252					Sham#25	4.42632					Sham#25	3.875
	Sham#25	5.52933					Sham#25	3.72498					Sham#25	2.10321					Sham#25	7.1077
	Sham#25	6.40499					Sham#25	4.74312					Sham#25	2.04549					Sham#25	0.624089
	Sham#25	7.55419					Sham#25	2.97979					Sham#25	7.04893					Sham#25	5.0968
	Sham#25	1.16169					Sham#25	7.77543					Sham#25	5.09948					Sham#25	0.65
	Sham#25	6.05057					Sham#25	2.66547					Sham#25	5.69314					Sham#25	3.45761
	Sham#25	4.5395					Sham#25	4.78927					Sham#25	9.05233					Sham#25	6.92717
	Sham#25	3.50745					Sham#25	5.60331					Sham#25	8.13987					Sham#25	3.6647
	Sham#25	5.13048					Sham#25	1.64382					Sham#25	6.78612					Sham#25	5.75013
	Sham#25	2.57					Sham#25	7.5					Sham#25	7.88562					Sham#25	2.53973
	Sham#25	3.61002					Sham#25	5.67776					Sham#25	1.87117					Sham#25	5.05993
	Sham#25	1.0375					Sham#25	4.85749					Sham#25	14.7948					Sham#25	4.12154
	Sham#25	5.39888					Sham#25	6.775					Sham#25	2.03451					Sham#25	3.24348
	Sham#25	3.48572					Sham#25	2.96049					Sham#25	4.70007					Sham#25	5.34836
	Sham#25	4.33266					Sham#25	7.89733					Sham#25	6.46375					Sham#25	4.25909
	Sham#25	3.76731					Sham#25	8.76358					Sham#25	6.75583					Sham#25	6.84635
	Sham#25	5.31698					Sham#25	7.51642					Sham#25	4.12638					Sham#25	7.5402
	Sham#25	2.875					Sham#25	6.60397					Sham#25	6.58099					Sham#25	2.64191
	Sham#25	10.475					Sham#25	4.56855					Sham#25	3.39369					Sham#25	3.99062
	Sham#25	2.74286					Sham#25	4.88252					Sham#25	2.78033					Sham#25	3.29149
	Sham#25	7.91565					Sham#25	4.76726					Sham#25	1.0956					Sham#25	4.47587
	Sham#25	2.00769					Sham#25	3.59669					Sham#25	5.25998					Sham#25	10.7194
	Sham#25	2.07098					Sham#25	4.56291					Sham#25	2.15984					Sham#25	6.99098
	Sham#25	6.79457					Sham#25	1.46203					Sham#25	3.91009					Sham#25	14.0769
	Sham#25	1.48864					Sham#25	5.24454					Sham#25	3.21119					Sham#25	5.93661
	Sham#25	3.598					Sham#25	4.4703					Sham#25	3.13105					Sham#25	6.20909
	Sham#25	3.25207					Sham#25	3.75					Sham#25	4.98031					Sham#25	3.78106
	Sham#25	3.38787					Sham#25	4.71255					Sham#25	3.46165					Sham#25	1.97146
	Sham#25	4.81936					Sham#25	3.74122					Sham#25	6.15661					Sham#25	4.57077
	Sham#25	3.79375					Sham#25	6.5					Sham#25	2.29314					Sham#25	7.86679
	Sham#25	0.837626					Sham#25	5.21139					Sham#25	4.38825					Sham#25	9.58815
	Sham#25	3.61147					Sham#25	3.73096					Sham#25	4.43159					Sham#25	2.27345
	Sham#25	2.71204					Sham#25	3.00467					Sham#25	3.40111					Sham#25	4.80625
	Sham#25	6.64364					Sham#25	2.7274					Sham#25	6.82164					Sham#25	4.37777
	Sham#25	1.9625					Sham#25	4.27228					Sham#25	4.83177					Sham#25	5.42508
	Sham#25	2.48179					Sham#25	2.66961					Sham#25	1.99117					Sham#25	4.54566
	Sham#25	3.11854					Sham#25	2.23837					Sham#25	3.32619					Sham#25	5.87391
	Sham#25	2.15183					Sham#25	5.3578					Sham#25	6.38578					Sham#25	5.04929
	Sham#25	3.15247					Sham#25	4.64105					Sham#25	1.325					Sham#25	6.825
	Sham#25	6.31792					Sham#25	4.31524					Sham#25	5.93945					Sham#25	8.6
	Sham#25	5.00668					Sham#25	4.6346					Sham#25	5.49767					Sham#25	7.18434
	Sham#25	4.93887					Sham#25	2.99675					Sham#25	3.01666					Sham#25	7.53945
	Sham#25	4.45063					Sham#25	4.13046					Sham#25	6.99821					Sham#25	4.76293
	Sham#25	1.50662					Sham#25	3.32084					Sham#25	3.56					Sham#25	5.88655
	Sham#25	2.98684					Sham#25	4.13333					Sham#25	5.82923					Sham#25	2.92436
	Sham#25	1.96384					Sham#25	3.31058					Sham#25	5.54075					Sham#25	2.94564
	Sham#25	0.857089					Sham#25	4.77299					Sham#25	5.7536					Sham#25	7.70618
	Sham#25	4.98059					Sham#25	10.4083					Sham#25	4.70048					Sham#25	9.06071
	Sham#25	4.53819					Sham#25	1.43481					Sham#25	3.33249					Sham#25	5.625
	Sham#25	1.29534					Sham#25	3.41267					Sham#25	12.575					Sham#25	5.38618
	Sham#25	8.95524					Sham#25	2.09312					Sham#25	1.52996					Sham#25	5.48827
	Sham#25	4.33227					Sham#25	2.99723					Sham#25	1.375					Sham#25	3.97769
	Sham#25	6.22208					Sham#25	1.46063					Sham#25	2.4					Sham#25	4.63965
	Sham#25	7.6875					Sham#25	2.97554					Sham#25	2.06157					Sham#25	4.81953
	Sham#25	5.90078					Sham#25	2.67648					Sham#25	3.35					Sham#25	7.61529
	Sham#25	3.48636					Sham#25	6.72717					Sham#25	6.73426					Sham#25	6.08842
	Sham#25	4.96924					Sham#25	2.58646					Sham#25	7.05281					Sham#25	7.81812
	Sham#25	3.63654					Sham#25	3.71521					Sham#25	6.43125					Sham#25	4.11321
	Sham#25	3.01919					Sham#25	1.76713					Sham#25	7.75824					Sham#25	3.76875
	Sham#25	2.72005					Sham#25	3.18527					Sham#25	2.60414					Sham#25	6.58144
	Sham#25	5.14589					Sham#25	3.54329					Sham#25	3.34273					Sham#25	6.54512
	Sham#25	6.04474					Sham#25	4.46					Sham#25	0.35					Sham#25	8.64518
	Sham#25	3.38377					Sham#25	3.16666					Sham#25	1.32916					Sham#25	5.67976
	Sham#25	3.46021					Sham#25	0.111092					Sham#25	4.91136					Sham#25	3.86422
	Sham#25	1.04205					Sham#25	4.4725					Sham#25	14.625					Sham#25	4.09439
	Sham#25	9.09887					Sham#25	2.67653					Sham#25	2.61613					Sham#25	5.45213
	Sham#25	7.60865					Sham#25	6.85129					Sham#25	2.88988					Sham#25	5.10434
	Sham#25	6.07536					Sham#25	3.86227					Sham#25	6.7125					Sham#25	10.6765
	Sham#25	6.46113					Sham#25	1.69269					Sham#25	5.27984					Sham#25	4.1472
	Sham#25	4.19859					Sham#25	2.97418					Sham#25	4.47746					Sham#25	5.26911
	Sham#25	2.9875					Sham#25	3.27415					Sham#25	5.89791					Sham#25	2.91603
	Sham#25	11.225					Sham#25	2.96245					Sham#25	1.92267					Sham#25	3.55615
	Sham#25	3.3875					Sham#25	2.29227					Sham#25	3.14452					Sham#25	6.62664
	Sham#25	9.24632					Sham#25	2.50948					Sham#25	5.35902					Sham#25	6.13898
	Sham#25	3.02546					Sham#25	5.03769					Sham#25	3.92964					Sham#25	5.5222
	Sham#25	2.57183					Sham#25	4.11693					Sham#25	5.21666					Sham#25	3.58986
	Sham#25	1.93429					Sham#25	2.66198					Sham#25	0					Sham#25	5.04389
	Sham#25	2.27949					Sham#25	3.37063					Sham#25	1.81766					Sham#25	3.37659
	Sham#25	2.33252					Sham#25	3.45895					Sham#25	4.00263					Sham#25	2.24
	Sham#25	2.25582					Sham#25	6.475					Sham#25	2.87781					Sham#25	3.2524
	Sham#25	3.82873					Sham#25	4.02556					Sham#25	4.54192					Sham#25	20.2009
	Sham#25	3.62808					Sham#25	0					Sham#25	0.787259					Sham#25	2.98251
	Sham#25	2.8731					Sham#25	2.33533					Sham#25	6.94001					Sham#25	4.0487
	Sham#25	4.54334					Sham#25	4.73333					Sham#25	4.2625					Sham#25	2.13753
	Sham#25	7.67639					Sham#25	2.55513					Sham#25	7.32312					Sham#25	3.82996
	Sham#25	2.40706					Sham#25	5.21428					Sham#25	4.10448					Sham#25	4.70426
	Sham#25	4.56875					Sham#25	4.84312					Sham#25	4.59891					Sham#25	3.28084
	Sham#25	7.94537					Sham#25	1.37945					Sham#25	3.59441					Sham#25	2.76087
	Sham#25	2.92969					Sham#25	1.94515					Sham#25	16.1501					Sham#25	9.79512
	Sham#25	3.95733					Sham#25	0.79795					Sham#25	5.52507					Sham#25	4.37402
	Sham#25	20.4061					Sham#25	0.360156					Sham#25	2.3229					Sham#25	13.2363
	Sham#25	4.61887					Sham#25	3.83562					Sham#25	3.04498					Sham#25	4.75724
	Sham#25	3.82187					Sham#25	2.19412					Sham#25	8.64727					Sham#25	3.86737
	Sham#25	2.65329					Sham#25	5.4775					Sham#25	2.4					Sham#25	5.33681
	Sham#25	6.61337					Sham#25	3.30764					Sham#25	2.74218					Sham#25	5.85938
	Sham#25	3.4125					Sham#25	3.38992					Sham#25	2.4079					Sham#25	5.07864
	Sham#25	3.92771					Sham#25	3.02396					Sham#25	8.28749					Sham#25	3.86987
	Sham#25	2.88492					Sham#25	2.73036					Sham#25	4.4508					Sham#25	2.975
	Sham#25	3.42009					Sham#25	2.43105					Sham#25	2.73139					Sham#25	3.74357
	Sham#25	6.14					Sham#25	2.36331					Sham#25	11.7385					Sham#25	2.625
	Sham#25	4.93746					Sham#25	3.51198					Sham#25	2.76939					Sham#25	3.29597
	Sham#25	10.3375					Sham#25	2.97772					Sham#25	2.20502					Sham#25	6.34578
	Sham#25	4.10087					Sham#25	4.01546					Sham#25	2.81127					Sham#25	5.04908
	Sham#25	2.26179					Sham#25	8.80321					Sham#25	3.57551					Sham#25	1.6625
	Sham#25	4.41225					Sham#25	6.31467					Sham#25	11.0919					Sham#25	4.61969
	Sham#25	3.31182					Sham#25	8.42074					Sham#25	7.53614					Sham#25	2.28635
	Sham#25	4.45509					Sham#25	4.80483					Sham#25	3.53347					Sham#25	2.385
	Sham#25	3.45588					Sham#25	3.5689					Sham#25	3.63176					Sham#25	5.37036
	Sham#25	3.88451					Sham#25	5.25655					Sham#25	3.06819					Sham#25	6.84301
	Sham#25	4.75649					Sham#25	2.37408					Sham#25	4.11673					Sham#25	0
	Sham#25	4.46332					Sham#25	6.16595					Sham#25	6.30011					Sham#25	0.988993
	Sham#25	4.71293					Sham#25	3.47789					Sham#25	2.76787					Sham#25	3.50358
	Sham#25	4.94547					Sham#25	1.8715					Sham#25	3.03654					Sham#25	5.03083
	Sham#25	3.68057					Sham#25	1.25252					Sham#25	5.96083					Sham#25	6.11057
	Sham#25	9.39251					Sham#25	4.14841					Sham#25	5.75982					Sham#25	3.3399
	Sham#25	6.51849					Sham#25	7.98833					Sham#25	4.32153					Sham#25	2.41756
	Sham#25	2.97205					Sham#25	0.651548					Sham#25	9.44999					Sham#25	3.41811
	Sham#25	2.94906					Sham#25	5.425					Sham#25	5.49184					Sham#25	24.1453
	Sham#25	1.66747					Sham#25	4.8625					Sham#25	2.325					Sham#25	2.64009
	Sham#25	0.517416					Sham#25	8.79334					Sham#25	3.37045					Sham#25	10.0773
	Sham#25	5.34113					Sham#25	4.91351					Sham#25	1.4					Sham#25	1.72771
	Sham#25	6.07508					Sham#25	2.01944					Sham#25	4.475					Sham#25	3.83785
	Sham#25	3.77938					Sham#25	4.12969					Sham#25	3.48125					Sham#25	7.42857
	Sham#25	7.41029					Sham#25	4.60255					Sham#25	7.11749					Sham#25	3.21154
	Sham#25	4.9596					Sham#25	4.10341					Sham#25	7.27074					Sham#25	5.75726
	Sham#25	2.38848					Sham#25	3.10416					Sham#25	1.54616					Sham#25	3.4293
	Sham#25	3.71006					Sham#25	4.0287					Sham#25	7.11437					Sham#25	6.51622
	Sham#25	3.87378					Sham#25	6.65901					Sham#25	2.69458					Sham#25	3.26247
	Sham#25	2.46045					Sham#25	4.36092					Sham#25	1.84983					Sham#25	4.1375
	Sham#25	7.01857					Sham#25	4.34983					Sham#25	4.17107					Sham#25	4.05
	Sham#25	3.3936					Sham#25	5.76328					Sham#25	3.60525					Sham#25	3.88812
	Sham#25	7.21366					Sham#25	4.33076					Sham#25	4.91238					Sham#25	2.16576
	Sham#25	4.65					Sham#25	3.1671					Sham#25	3.42608					Sham#25	4.9
	Sham#25	2.37154					Sham#25	5.61176					Sham#25	3.41745					Sham#25	3.3871
	Sham#25	0.856507					Sham#25	4.16334					Sham#25	2.61208					Sham#25	4.15386
	Sham#25	4.2121					Sham#25	1.87391					Sham#25	3.10571					Sham#25	3.55386
	Sham#25	1.14999					Sham#25	4.67886					Sham#25	3.80836					Sham#25	4.01674
	Sham#25	4.74301					Sham#25	6.7504					Sham#25	8.77486					Sham#25	6.64809
	Sham#25	3.97623					Sham#25	3.0338					Sham#25	5.81634					Sham#25	5.20325
	Sham#25	4.06129					Sham#25	4.32344					Sham#25	6.0125					Sham#25	4.51562
	Sham#25	3.32644					Sham#25	1.70468					Sham#25	2.72388					Sham#25	2.375
	Sham#25	2.55424					Sham#25	2.58095					Sham#25	3.90171					Sham#25	2.64028
	Sham#25	1.66325					Sham#25	1.68458					Sham#25	5.63018					Sham#25	7.45185
	Sham#25	3.51088					Sham#25	4.01595					Sham#25	2.34689					Sham#25	6.28392
	Sham#25	3.64686					Sham#25	5.0846					Sham#25	6.15097					Sham#25	6.68636
	Sham#25	2.58234					Sham#25	4.66478					Sham#25	3.17774					Sham#25	4.00561
	Sham#25	4.24					Sham#25	2.77424					Sham#25	5.28219					Sham#25	5.49328
	Sham#25	2.33309					Sham#25	4.3888					Sham#25	2.85621					Sham#25	0.344011
	Sham#25	3.31821					Sham#25	3.76889					Sham#25	5.89233					Sham#25	2.67954
	Sham#25	5.39424					Sham#25	5.05212					Sham#25	3.79595					Sham#25	7.03311
	Sham#25	2.90711					Sham#25	5.79144					Sham#25	3.64949					Sham#25	2.25924
	Sham#25	4.99097					Sham#25	2.78636					Sham#25	2.98116					Sham#25	4.1375
	Sham#25	1.93333					Sham#25	4.41683					Sham#25	5.75201					Sham#25	10.4004
	Sham#25	3.58981					Sham#25	4.34775					Sham#25	0					Sham#25	3.5703
	Sham#25	2.596					Sham#25	6.61888					Sham#25	6.03413					Sham#25	3.77818
	Sham#25	2.8404					Sham#25	4.45386					Sham#25	2.71551					Sham#25	5.41414
	Sham#25	4.32777					Sham#25	2.73333					Sham#25	4.43486					Sham#25	6.17151
	Sham#25	3.02177					Sham#25	3.66903					Sham#25	5.925					Sham#25	4.53248
	Sham#25	7.23765					Sham#25	5.60402					Sham#25	3.34125					Sham#25	0.687121
	Sham#25	3.23928					Sham#25	3.57187					Sham#25	6.64313					Sham#25	4.175
	Sham#25	0					Sham#25	3.50915					Sham#25	4.40838					Sham#25	5.175
	Sham#25	14.9					Sham#25	0.172807					Sham#25	6.74196					Sham#25	3.5375
	Sham#25	3.5755					Sham#25	4.93098					Sham#25	1.57536					Sham#25	2.12031
	Sham#25	4.40441					Sham#25	5.7625					Sham#25	2.78332					Sham#25	2.09897
	Sham#25	0.11937					Sham#25	6.75387					Sham#25	3.64167					Sham#25	4.78415
	Sham#25	4.49285					Sham#25	3.70591					Sham#25	0.0999999					Sham#25	4.955
	Sham#25	3.1403					Sham#25	4.3354					Sham#25	4.9193					Sham#25	9.5849
	Sham#25	4.00257					Sham#25	4.96507					Sham#25	6.43066					Sham#25	5.60385
	Sham#25	2.6157					Sham#25	3.85474					Sham#25	4.12538					Sham#25	2.41907
	Sham#25	2.91198					Sham#25	4.46875					Sham#25	2.5356					Sham#25	5.84443
	Sham#25	3.46649					Sham#25	3.8059					Sham#25	2.97884					Sham#25	3.68028
	Sham#25	4.45					Sham#25	5.72691					Sham#25	4.73756					Sham#25	7.60372
	Sham#25	4.32488					Sham#25	3.92517					Sham#25	9.5816					Sham#25	6.83988
	Sham#25	2.46262					Sham#25	3.41333					Sham#25	8.90624					Sham#25	2.72138
	Sham#25	3.43866					Sham#25	6.24421					Sham#25	8.38028					Sham#25	13.1933
	Sham#25	1.52336					Sham#25	4.02419					Sham#25	2.92339					Sham#25	7.51086
	Sham#25	6.56103					Sham#25	3.06905					Sham#25	2.59062					Sham#25	4.00067
	Sham#25	4.86926					Sham#25	4.80513					Sham#25	4.90174					Sham#25	6.03982
	Sham#25	7.71961					Sham#25	6.00934					Sham#25	6.12519					Sham#25	2.3161
	Sham#25	6.78777					Sham#25	5.22376					Sham#25	1.61636					Sham#25	3.47628
	Sham#25	4.81333					Sham#25	5.6875					Sham#25	3.53215					Sham#25	9.43883
	Sham#25	2.37481					Sham#25	4.7923					Sham#25	4.10699					Sham#25	8.48721
	Sham#25	3.57592					Sham#25	4.3055					Sham#25	3.22223					Sham#25	5.72249
	Sham#25	4.07969					Sham#25	6.09705					Sham#25	3.00629					Sham#25	3.66561
	Sham#25	3.0944					Sham#25	10.6907					Sham#25	0.447259					Sham#25	3.80833
	Sham#25	3.475					Sham#25	2.39042					Sham#25	3.69112					Sham#25	2.94249
	Sham#25	2.38811					Sham#25	5.57944					Sham#25	1.12709					Sham#25	6.24362
	Sham#25	5.115					Sham#25	3.68934					Sham#25	2.81542					Sham#25	5.52883
	Sham#25	5.57264					Sham#25	4.02474					Sham#25	3.875					Sham#25	2.89406
	Sham#25	4.30333					Sham#25	3.16517					Sham#25	3.88066					Sham#25	4.63499
	Sham#25	8.04166					Sham#25	3.60823					Sham#25	9.82499					Sham#25	3.78265
	Sham#25	2.65461					Sham#25	1.076					Sham#25	3.74864					Sham#25	11.4388
	Sham#25	1.16947					Sham#25	6.52255					Sham#25	1.91074					Sham#25	5.81973
	Sham#25	4.73094					Sham#25	4.27481					Sham#25	5.26785					Sham#25	3.19247
	Sham#25	3.0536					Sham#25	5.27702					Sham#25	5.36835					Sham#25	4.13333
	Sham#25	1.4742					Sham#25	3.86132					Sham#25	1.25					Sham#25	0
	Sham#25	4.01214					Sham#25	0.575					Sham#25	3.41116					Sham#25	7.74238
	Sham#25	1.50787					Sham#25	4.67907					Sham#25	2.16773					Sham#25	9.26685
	Sham#25	8.19316					Sham#25	5.83694					Sham#25	3.55212					Sham#25	4.80833
	Sham#25	4.10937					Sham#25	3.36357					Sham#25	9.51523					Sham#25	2.84695
	Sham#25	2.7956					Sham#25	3.4969					Sham#25	2.76696					Sham#25	4.7892
	Sham#25	2.4668					Sham#25	5.825					Sham#25	4.95262					Sham#25	4.28146
	Sham#25	3.78269					Sham#25	5.1					Sham#25	3.22644					Sham#25	4.13912
	Sham#25	3.20786					Sham#25	2.31535					Sham#25	0.305044					Sham#25	5.89363
	Sham#25	5.00095					Sham#25	4.36622					Sham#25	3.32435					Sham#25	4.43973
	Sham#25	0.72735					Sham#25	2.5296					Sham#25	4.57241					Sham#25	6.225
	Sham#25	3.05066					Sham#25	4.55409					Sham#25	11.1833					Sham#25	3.9159
	Sham#25	4.01594					Sham#25	3.79298					Sham#25	8.42792					Sham#25	7.37692
	Sham#25	8.09024					Sham#25	7.21212					Sham#25	8.20669					Sham#25	24.1
	Sham#25	6.17262					Sham#25	8.70397					Sham#25	5.06349					Sham#25	4.81713
	Sham#25	9.79962					Sham#25	4.95058					Sham#25	3.63385					Sham#25	2.35601
	Sham#25	2.48125					Sham#25	5.00831					Sham#25	1.74258					Sham#25	5.33406
	Sham#25	4.02234					Sham#25	4.54844					Sham#25	6.48437					Sham#25	4.92372
	Sham#25	5.4404					Sham#25	5.09235					Sham#25	3.78333					Sham#25	9.39036
	Sham#25	3.89383					Sham#25	4.2318					Sham#25	7.11711					Sham#25	7.32823
	Sham#25	3.53333					Sham#25	6.47742					Sham#25	11.7583					Sham#25	2.67283
	Sham#25	5.68024					Sham#25	4.33704					Sham#25	1.71484					Sham#25	7.69166
	Sham#25	3.95355					Sham#25	0					Sham#25	4.43006					Sham#25	2.18902
	Sham#25	4.6558					Sham#25	6.90308					Sham#25	5.28974					Sham#25	5.04108
	Sham#25	4.06013					Sham#25	4.55291					Sham#25	10.276					Sham#25	3.98305
	Sham#25	4.39568					Sham#25	2.84049					Sham#25	3.59864					Sham#25	7.20715
	Sham#25	4.38056					Sham#25	3.66987					Sham#25	4.91016					Sham#25	7.34974
	Sham#25	2.66827					Sham#25	2.25424					Sham#25	2.92586					Sham#25	7.3175
	Sham#25	3.27083					Sham#25	4.23732					Sham#25	9.87499					Sham#25	7.1325
	Sham#25	2.84375					Sham#25	2.175					Sham#25	4.19203					Sham#25	9.0062
	Sham#25	4.475					Sham#25	7.14964					Sham#25	2.24312					Sham#25	4.65867
	Sham#25	3.81176					Sham#25	1.59846					Sham#25	12.24					Sham#25	5.52327
	Sham#25	2.41706					Sham#25	2.37812					Sham#25	3.96722					Sham#25	5.63125
	Sham#25	4.37479					Sham#25	3.5873					Sham#25	4.68436					Sham#25	4.40919
	Sham#25	4.49932					Sham#25	4.54094					Sham#25	2.14295					Sham#25	2.54941
	Sham#25	4.90833					Sham#25	1.74437					Sham#25	6.78326					Sham#25	4.53
	Sham#25	4.61027					Sham#25	4.44423					Sham#25	3.16427					Sham#25	4.85
	Sham#25	2.98682					Sham#25	4.5368					Sham#25	2.925					Sham#25	4.59653
	Sham#25	3.1652					Sham#25	4.20427					Sham#25	10.1					Sham#25	6.274
	Sham#25	3.5923					Sham#25	3.44537					Sham#25	3.00843					Sham#25	2.57932
	Sham#25	3.24917					Sham#25	4.29964					Sham#25	5.54427					Sham#25	12.675
	Sham#25	1.66884					Sham#25	6.52043					Sham#25	3.86884					Sham#25	2.75492
	Sham#25	1.24146					Sham#25	3.28088					Sham#25	8.54416					Sham#25	7.07142
	Sham#25	2.88628					Sham#25	3.33099					Sham#25	6.24983					Sham#25	5.64466
	Sham#25	3.88998					Sham#25	1.7625					Sham#25	3.64864					Sham#25	2.85847
	Sham#25	2.58123					Sham#25	0.468355					Sham#25	2.67143					Sham#25	6.05439
	Sham#25	3.11833					Sham#25	14.9204					Sham#25	2.9686					Sham#25	6.48698
	Sham#25	4.24615					Sham#25	4.10951					Sham#25	4.00795					Sham#25	3.72535
	Sham#25	5.08479					Sham#25	5.66753					Sham#25	3.30294					Sham#25	9.78911
	Sham#25	3.69329					Sham#25	5.55428					Sham#25	4.76697					Sham#25	3.22119
	Sham#25	3.37724					Sham#25	3.72795					Sham#25	2.4296					Sham#25	3.39987
	Sham#25	4.7454					Sham#25	1.1222					Sham#25	12.1679					Sham#25	3.16347
	Sham#25	4.4532					Sham#25	4.04974					Sham#25	3.90706					Sham#25	7.53855
	Sham#25	6.16387					Sham#25	4.2767					Sham#25	4.9792					Sham#25	4.34956
	Sham#25	4.26015					Sham#25	3.23214					Sham#25	3.07708					Sham#25	2.1174
	Sham#25	3.20121					Sham#25	6.16623					Sham#25	8.015					Sham#25	4.68847
	Sham#25	4.39643					Sham#25	6.56845					Sham#25	3.66168					Sham#25	2.87542
	Sham#25	10.0429					Sham#25	0.357496					Sham#25	3.51099					Sham#25	6.11722
	Sham#25	3.05184					Sham#25	3.49617					Sham#25	3.96664					Sham#25	4.83209
	Sham#25	2.87223					Sham#25	4.45701					Sham#25	3.13798					Sham#25	5.03801
	Sham#25	2.73333					Sham#25	3.91944					Sham#25	2.53101					Sham#25	7.39166
	Sham#25	3.084					Sham#25	8.13217					Sham#25	12.6918					Sham#25	4.345
	Sham#25	5.08162					Sham#25	4.16938					Sham#25	4.07453					Sham#25	3.43275
	Sham#25	7.18916					Sham#25	5.05458					Sham#25	0.282448					Sham#25	5.30365
	Sham#25	3.5166					Sham#25	3.6277					Sham#25	8.91551					Sham#25	3.85085
	Sham#25	5.84421					Sham#25	3.175					Sham#25	3.78418					Sham#25	5.71195
	Sham#25	7.24252					Sham#25	2.99115					Sham#25	2.34979					Sham#25	1.92008
	Sham#25	2.67988					Sham#25	4.43408					Sham#25	7.12539					Sham#25	6.87479
	Sham#25	5.0113					Sham#25	3.94048					Sham#25	5.78077					Sham#25	8.08846
	Sham#25	3.01974					Sham#25	1.32052					Sham#25	0.598032					Sham#25	5.59635
	Sham#25	8.8588					Sham#25	3.76065					Sham#25	7.925					Sham#25	3.84166
	Sham#25	4.9131					Sham#25	5.65108					Sham#25	5.72771					Sham#25	3.36358
	Sham#25	4.75615					Sham#25	4.5528					Sham#25	3.14343					Sham#25	6.61
	Sham#25	4.2894					Sham#25	4.0058					Sham#25	2.43158					Sham#25	3.45541
	Sham#25	3.65651					Sham#25	3.55609					Sham#25	2.06727					Sham#25	3.69519
	Sham#25	6.51679					Sham#25	3.67906					Sham#25	4.43831					Sham#25	5.58245
	Sham#25	4.41159					Sham#25	6.21026					Sham#25	2.65926					Sham#25	5.20028
	Sham#25	3.89013					Sham#25	16.7408					Sham#25	8.7645					Sham#25	4.63333
	Sham#25	8.99432					Sham#25	3.0769					Sham#25	3.32681					Sham#25	6.97266
	Sham#25	4.13035					Sham#25	3.91898					Sham#25	5.30416					Sham#25	8.175
	Sham#25	3.86646					Sham#25	7.15672					Sham#25	9.4132					Sham#25	7.33608
	Sham#25	6.05357					Sham#25	5.51406					Sham#25	4.40088					Sham#25	7.83928
	Sham#25	3.35784					Sham#25	9.97866					Sham#25	6.16875					Sham#25	1.90316
	Sham#25	3.52187					Sham#25	6.89428					Sham#25	5.84583					Sham#25	4.36415
	Sham#25	7.00577					Sham#25	5.17916					Sham#25	2.62641					Sham#25	5.96059
	Sham#25	2.56096					Sham#25	2.80727					Sham#25	4.06537					Sham#25	2.59475
	Sham#25	3.12146					Sham#25	4.30972					Sham#25	6.72788					Sham#25	5.04195
	Sham#25	2.59334					Sham#25	2.6668					Sham#25	6.16031					Sham#25	4.13605
	Sham#25	2.10858					Sham#25	7.52418					Sham#25	4.15664					Sham#25	5.1512
	Sham#25	5.03498					Sham#25	3.97063					Sham#25	5.15774					Sham#25	4.63468
	Sham#25	4.84104					Sham#25	0.408134					Sham#25	3.27354					Sham#25	2.32619
	Sham#25	1.30498					Sham#25	4.24536					Sham#25	2.9125					Sham#25	4.79923
	Sham#25	4.88625					Sham#25	3.79577					Sham#25	2.70932					Sham#25	6.21391
	Sham#25	4.16186					Sham#25	2.03472					Sham#25	5.2743					Sham#25	2.6375
	Sham#25	6.8966					Sham#25	4.27043					Sham#25	5.0199					Sham#25	6.08157
	Sham#25	4.3529					Sham#25	4.6869					Sham#25	8.3861					Sham#25	4.89501
	Sham#25	3.62981					Sham#25	4.425					Sham#25	3.34216					Sham#25	2.94066
	Sham#25	1.30806					Sham#25	3.44093					Sham#25	4.1014					Sham#25	6.18174
	Sham#25	2.27141					Sham#25	2.87691					Sham#25	3.32535					Sham#25	13.65
	Sham#25	3.23366					Sham#25	3.25132					Sham#25	5.40757					Sham#25	5.94246
	Sham#25	5.00114					Sham#25	3.51993					Sham#25	5.83126					Sham#25	2.06645
	Sham#25	3.30084					Sham#25	4.72291					Sham#25	3.225					Sham#25	2.33333
	Sham#25	25.4					Sham#25	0.0518294					Sham#25	8.0425					Sham#25	3.21035
	Sham#25	1.00359					Sham#25	4.33233					Sham#25	2.06223					Sham#25	6.6738
	Sham#25	3.71362					Sham#25	5.85833					Sham#25	0.025					Sham#25	3.11972
	Sham#25	8.16972					Sham#25	3.385					Sham#25	3.86615					Sham#25	3.91962
	Sham#25	1.6					Sham#25	3.74432					Sham#25	4.10554					Sham#25	2.53028
	Sham#25	5.25873					Sham#25	6.25555					Sham#25	12.075					Sham#25	5.8962
	Sham#25	6.69334					Sham#25	10.6562					Sham#25	5.01837					Sham#25	4.36889
	Sham#25	4.93963					Sham#25	3.54634					Sham#25	4.59909					Sham#25	2.675
	Sham#25	5.711					Sham#25	2.84423					Sham#25	5.00556					Sham#25	9.16863
	Sham#25	4.50165					Sham#25	21.825					Sham#25	2.00667					Sham#25	1.19119
	Sham#25	5.96085					Sham#25	4.77565					Sham#25	7.00933					Sham#25	2.39303
	Sham#25	3.92342					Sham#25	5.47474					Sham#25	6.23156					Sham#25	6.29375
	Sham#25	3.81732					Sham#25	5.78832					Sham#25	2.90021					Sham#25	0.676491
	Sham#25	2.04221					Sham#25	4.74972					Sham#25	2.25195					Sham#25	7.58343
	Sham#25	2.91187					Sham#25	3.72509					Sham#25	5.855					Sham#25	4.85341
	Sham#25	3.21029					Sham#25	4.39659					Sham#25	6.28181					Sham#25	7.31379
	Sham#25	4.42443					Sham#25	6.06462					Sham#25	6.74997					Sham#25	0.870633
	Sham#25	5.455					Sham#25	3.01999					Sham#25	3.99165					Sham#25	2.52951
	Sham#25	5.11072					Sham#25	7.24807					Sham#25	3.3					Sham#25	6.09991
	Sham#25	5.01899					Sham#25	5.23345					Sham#25	7.83876					Sham#25	5.55714
	Sham#25	10.2509					Sham#25	2.91946					Sham#25	3.10293					Sham#25	1.77429
	Sham#25	4.59887					Sham#25	3.37331					Sham#25	3.94375					Sham#25	4.57825
	Sham#25	3.51723					Sham#25	3.86818					Sham#25	2.41199					Sham#25	4.12437
	Sham#25	5.69681					Sham#25	4.9093					Sham#25	9.05					Sham#25	3.55
	Sham#25	6.09316					Sham#25	2.175					Sham#25	4.99224					Sham#25	7.48163
	Sham#25	4.847					Sham#25	6.34188					Sham#25	2.44361					Sham#25	6.91965
	Sham#25	3.00382					Sham#25	2.68176					Sham#25	5.37161					Sham#25	2.54545
	Sham#25	4.08149					Sham#25	3.66666					Sham#25	3.92554					Sham#25	2.26094
	Sham#25	4.02864					Sham#25	4.475					Sham#25	3.96688					Sham#25	3.62029
	Sham#25	3.03732					Sham#25	5.43535					Sham#25	3.39999					Sham#25	8.75833
	Sham#25	3.36899					Sham#25	5.42795					Sham#25	3.69437					Sham#25	4.91083
	Sham#25	8.29745					Sham#25	4.96553					Sham#25	3.64107					Sham#25	1.73161
	Sham#25	3.15061					Sham#25	5.72925					Sham#25	0.825					Sham#25	3.10331
	Sham#25	1.4745					Sham#25	0					Sham#25	3.09891					Sham#25	5.81666
	Sham#25	6.63648					Sham#25	4.54915					Sham#25	3.79511					Sham#25	7.92656
	Sham#25	4.27187					Sham#25	11.1486					Sham#25	2.025					Sham#25	2.90042
	Sham#25	3.96029					Sham#25	3.12012					Sham#25	7.575					Sham#25	3.5264
	Sham#25	2.84001					Sham#25	3.72593					Sham#25	30.35					Sham#25	6.72764
	Sham#25	5.1585					Sham#25	5.7426					Sham#25	6.55625					Sham#25	13.5875
	Sham#25	4.53286					Sham#25	3.80064					Sham#25	4.6369					Sham#25	4.94082
	Sham#25	3.69284					Sham#25	3.94835					Sham#25	4.15					Sham#25	0.914275
	Sham#25	4.22586					Sham#25	2.72682					Sham#25	1.5341					Sham#25	6.5751
	Sham#25	6.42461					Sham#25	4.23905					Sham#25	4.65639					Sham#25	1.5625
	Sham#25	3.50931					Sham#25	2.39368					Sham#25	6.262					Sham#25	8.54517
	Sham#25	2.523					Sham#25	3.67683					Sham#25	6.1					Sham#25	5.02111
	Sham#25	3.45776					Sham#25	3.74567					Sham#25	9.23627					Sham#25	1.7024
	Sham#25	5.15992					Sham#25	3.36378					Sham#25	5.82005					Sham#25	4.23314
	Sham#25	8.17171					Sham#25	2.07145					Sham#25	3.5125					Sham#25	5.73681
	Sham#25	5.74087					Sham#25	2.60905					Sham#25	5.0125					Sham#25	6.95926
	Sham#25	3.68158					Sham#25	3.70691					Sham#25	4.18316					Sham#25	7.41084
	Sham#25	7.5487					Sham#25	5.19758					Sham#25	5.71451					Sham#25	6.64664
	Sham#25	6.42268					Sham#25	4.86372					Sham#25	9.02049					Sham#25	3.72042
	Sham#25	2.81654					Sham#25	6.92166					Sham#25	3.71719					Sham#25	7.8625
	Sham#25	4.20833					Sham#25	2.625					Sham#25	4.6478					Sham#25	2.67641
	Sham#25	3.25942					Sham#25	1.07763					Sham#25	4.508					Sham#25	9.29861
	Sham#25	12.0672					Sham#25	3.71639					Sham#25	3.49717					Sham#25	2.27059
	Sham#25	0.846168					Sham#25	8.375					Sham#25	4.09665					Sham#25	10.7499
	Sham#25	7.42114					Sham#25	6.5373					Sham#25	4.99458					Sham#25	3.52083
	Sham#25	2.36767					Sham#25	4.00513					Sham#25	5.78208					Sham#25	4.83866
	Sham#25	4.23068					Sham#25	3.9625					Sham#25	7.38176					Sham#25	6.35
	Sham#25	5.49476					Sham#25	5.02785					Sham#25	3.73863					Sham#25	1.15
	Sham#25	4.21089					Sham#25	3.37527					Sham#25	2.69731					Sham#25	3.94985
	Sham#25	5.86226					Sham#25	3.14942					Sham#25	18.0551					Sham#25	6.42702
	Sham#25	1.24452					Sham#25	4.62009					Sham#25	1.70307					Sham#25	5.04671
	Sham#25	6.86495					Sham#25	3.17587					Sham#25	4.11635					Sham#25	5.56612
	Sham#25	2.79844					Sham#25	2.37252					Sham#25	2.9853					Sham#25	4.37224
	Sham#25	5.33974					Sham#25	2.4417					Sham#25	13.3965					Sham#25	2.76663
	Sham#25	6.66875					Sham#25	4.1554					Sham#25	4.64982					Sham#25	17.1149
	Sham#25	3.06991					Sham#25	3.2464					Sham#25	0.561988					Sham#25	2.71176
	Sham#25	7.19875					Sham#25	0					Sham#25	6.73013					Sham#25	2.4688
	Sham#25	3.02917					Sham#25	0.158505					Sham#25	2.61248					Sham#25	3.63312
	Sham#25	3.4725					Sham#25	3.29293					Sham#25	4.83315					Sham#25	7.42075
	Sham#25	3.3302					Sham#25	1.8					Sham#25	4.32751					Sham#25	9.87072
	Sham#25	5.02148					Sham#25	2.40591					Sham#25	2.90966					Sham#25	12.5282
	Sham#25	2.70981					Sham#25	0.131691					Sham#25	5.46023					Sham#25	2.99195
	Sham#25	2.61422					Sham#25	4.13759					Sham#25	2.71807					Sham#25	0.287591
	Sham#25	3.975					Sham#25	3.18276					Sham#25	2.86607					Sham#25	5.3828
	Sham#25	3.90375					Sham#25	5.33634					Sham#25	5.31353					Sham#25	4.50608
	Sham#25	1.93139					Sham#25	2.55638					Sham#25	3.82202					Sham#25	4.96069
	Sham#25	5.1776					Sham#25	1.18527					Sham#25	2.3125					Sham#25	7.64642
	Sham#25	4.42766					Sham#25	4.683					Sham#25	9.65622					Sham#25	5.88881
	Sham#25	4.9125					Sham#25	0.0788351					Sham#25	6.32917					Sham#25	7.78425
	Sham#25	2.83676					Sham#25	7.02157					Sham#25	3.07324					Sham#25	2.05804
	Sham#25	0.322365					Sham#25	3.125					Sham#25	9.99434					Sham#25	4.58979
	Sham#25	4.99542					Sham#25	0					Sham#25	7.08878					Sham#25	2.87091
	Sham#25	5.07037					Sham#25	1.76883					Sham#25	0.801317					Sham#25	2.90185
	Sham#25	0.957415					Sham#25	0.272946					Sham#25	5.61626					Sham#25	7.95095
	Sham#25	3.01884					Sham#25	4.17354					Sham#25	6.21805					Sham#25	2.61928
	Sham#25	2.19469					Sham#25	3.08696					Sham#25	6.44456					Sham#25	1.89065
	Sham#25	5.625					Sham#25	3.61268					Sham#25	4.69248					Sham#25	2.50073
	Sham#25	1.61355					Sham#25	0.999999					Sham#25	3.62205					Sham#25	35.891
	Sham#25	5.49093					Sham#25	4.1875					Sham#25	4.864					Sham#25	4.22001
	Sham#25	4.50973					Sham#25	5.02884					Sham#25	5.8371					Sham#25	4.58437
	Sham#25	5.15341					Sham#25	2.9679					Sham#25	4.175					Sham#25	6.93835
	Sham#25	5.75852					Sham#25	3.01484					Sham#25	6.08468					Sham#25	6.96313
	Sham#25	3.18086					Sham#25	4.94997					Sham#25	3.49701					Sham#25	5.24622
	Sham#25	6.49166					Sham#25	6.15275					Sham#25	3.99757					Sham#25	4.14711
	Sham#25	9.22632					Sham#25	2.22678					Sham#25	4.05624					Sham#25	9.30124
	Sham#25	3.08168					Sham#25	3.99935					Sham#25	7.02184					Sham#25	1.97677
	Sham#25	0.933866					Sham#25	3.68856					Sham#25	3.19977					Sham#25	7.41652
	Sham#25	6.72387					Sham#25	3.61501					Sham#25	0.949999					Sham#25	8.48333
	Sham#25	3.4947					Sham#25	3.2303					Sham#25	5.33503					Sham#25	3.68642
	Sham#25	0.425					Sham#25	6.34184					Sham#25	3.20495					Sham#25	3.90024
	Sham#25	3.83859					Sham#25	2.5992					Sham#25	2.46458					Sham#25	3.32605
	Sham#25	3.34412					Sham#25	5.02993					Sham#25	5.87087					Sham#25	3.86161
	Sham#25	1.88538					Sham#25	4.06258					Sham#25	7.96942					Sham#25	4.26465
	Sham#25	5.65634					Sham#25	7.48971					Sham#25	5.05178					Sham#25	5.56781
	Sham#25	2.675					Sham#25	4.54616					Sham#25	8.38664					Sham#25	4.27736
	Sham#25	11.0281					Sham#25	3.90543					Sham#25	3.18611					Sham#25	5.08008
	Sham#25	2.82385					Sham#25	4.7056					Sham#25	5.63631					Sham#25	8.83856
	Sham#25	3.29769					Sham#25	3.68346					Sham#25	6.1612					Sham#25	3.26428
	Sham#25	5.75528					Sham#25	3.99722					Sham#25	2.23523					Sham#25	1.25833
	Sham#25	6.175					Sham#25	7.28333					Sham#25	15.05					Sham#25	1.8528
	Sham#25	6.23541					Sham#25	5.08111					Sham#25	5.425					Sham#25	4.14116
	Sham#25	4.28952					Sham#25	3.86624					Sham#25	1.69828					Sham#25	4.025
	Sham#25	3.85174					Sham#25	3.90278					Sham#25	0.253443					Sham#25	4.3533
	Sham#25	3.23208					Sham#25	2.24626					Sham#25	3.88885					Sham#25	5.92232
	Sham#25	4.31868					Sham#25	7.17875					Sham#25	2.83043					Sham#25	2.71953
	Sham#25	3.57163					Sham#25	3.31466					Sham#25	5.00426					Sham#25	2.35787
	Sham#25	4.34435					Sham#25	4.31068					Sham#25	4.94314					Sham#25	3.85538
	Sham#25	3.43856					Sham#25	1.93489					Sham#25	4.60912					Sham#25	3.52099
	Sham#25	4.53517					Sham#25	3.89453					Sham#25	1.81855					Sham#25	7.38013
	Sham#25	3.47523					Sham#25	4.58569					Sham#25	9.96733					Sham#25	6.69596
	Sham#25	1.5374					Sham#25	2.75937					Sham#25	7.2773					Sham#25	6.51149
	Sham#25	1.24777					Sham#25	14.1722					Sham#25	1.225					Sham#25	1.95647
	Sham#25	2.40564					Sham#25	2.67924					Sham#25	3.65276					Sham#25	3.74375
	Sham#25	12.0992					Sham#25	3.36666					Sham#25	5.87093					Sham#25	3.63879
	Sham#25	4.23088					Sham#25	3.64333					Sham#25	2.32895					Sham#25	10.4562
	Sham#25	4.72142					Sham#25	1.66376					Sham#25	3.9875					Sham#25	5.58261
	Sham#25	4.36294					Sham#25	4.9012					Sham#25	1.36239					Sham#25	3.13711
	Sham#25	5.96172					Sham#25	4.41198					Sham#25	1.87139					Sham#25	4.05984
	Sham#25	2.37409					Sham#25	2.94166					Sham#25	2.86803					Sham#25	4.53444
	Sham#25	7.39095					Sham#25	6.77869					Sham#25	5.01905					Sham#25	2.11952
	Sham#25	3.07582					Sham#25	14.4079					Sham#25	2.26186					Sham#25	4.84957
	Sham#25	2.96					Sham#25	1.70358					Sham#25	5.87563					Sham#25	3.425
	Sham#25	11.025					Sham#25	0.325					Sham#25	7.35334					Sham#25	9.43698
	Sham#25	3.6909					Sham#25	0.67625					Sham#25	3.46979					Sham#25	6.69697
	Sham#25	2.69862					Sham#25	4.82128					Sham#25	4.32191					Sham#25	9.39912
	Sham#25	3.14502					Sham#25	5.65961					Sham#25	4.69934					Sham#25	5.45833
	Sham#25	6.64563					Sham#25	3.83297					Sham#25	3.26261					Sham#25	8.4
	Sham#25	2.79649					Sham#25	13.1148					Sham#25	4.16424					Sham#25	3.16196
	Sham#25	4.77542					Sham#25	3.27027					Sham#25	4.53879					Sham#25	5.35108
	Sham#25	5.58977					Sham#25	6.47133					Sham#25	5.10375					Sham#25	5.605
	Sham#25	5.23305					Sham#25	4.64616					Sham#25	5.4855					Sham#25	7.33818
	Sham#25	4.03423					Sham#25	2.34694					Sham#25	4.15618					Sham#25	3.94382
	Sham#25	1.83736					Sham#25	3.64637					Sham#25	5.13865					Sham#25	5.39127
	Sham#25	5.26629					Sham#25	4.6676					Sham#25	4.83397					Sham#25	6.25672
	Sham#25	5.24684					Sham#25	3.44225					Sham#25	7.19593					Sham#25	4.04196
	Sham#25	5.15					Sham#25	2.77504					Sham#25	3.20869					Sham#25	4.47587
	Sham#25	3.26031					Sham#25	1.15968					Sham#25	1.72331					Sham#25	0.557388
	Sham#25	5.17342					Sham#25	7.12559					Sham#25	3.35					Sham#25	6.21292
	Sham#25	2.74643					Sham#25	2.97766					Sham#25	4.78767					Sham#25	6.08051
	Sham#25	4.0675					Sham#25	4.03178					Sham#25	9.22403					Sham#25	4.84378
	Sham#25	3.61049					Sham#25	1.35373					Sham#25	8.2875					Sham#25	3.80969
	Sham#25	8.07412					Sham#25	4.54527					Sham#25	3.65139					Sham#25	2.33132
	Sham#25	4.83906					Sham#25	6.63067					Sham#25	7.54537					Sham#25	0.345138
	Sham#25	3.44135					Sham#25	4.43221					Sham#25	3.55					Sham#25	3.38242
	Sham#25	3.90833					Sham#25	5.73858					Sham#25	1.51875					Sham#25	3.81741
	Sham#25	4.71546					Sham#25	7.52964					Sham#25	3.73935					Sham#25	3.81583
	Sham#25	3.20901					Sham#25	2.27048					Sham#25	5.08574					Sham#25	5.15204
	Sham#25	3.12284					Sham#25	2.48283					Sham#25	4.21877					Sham#25	2.97935
	Sham#25	4.44546					Sham#25	2.77087					Sham#25	6.56539					Sham#25	3.77621
	Sham#25	2.53269					Sham#25	2.19394					Sham#25	8.08328					Sham#25	2.94972
	Sham#25	4.71037					Sham#25	2.92621					Sham#25	2.65561					Sham#25	9.23286
	Sham#25	10.4544					Sham#25	3.49905					Sham#25	1.85522					Sham#25	10.0575
	Sham#25	5.65726					Sham#25	4.34306					Sham#25	4.80057					Sham#25	3.87537
	Sham#25	5.8125					Sham#25	5.16222					Sham#25	9.88749					Sham#25	5.59973
	Sham#25	3.00643					Sham#25	3.01525					Sham#25	0.962499					Sham#25	3.02754
	Sham#25	4.30667					Sham#25	5.9					Sham#25	1.23892					Sham#25	3.62622
	Sham#25	2.81089					Sham#25	2.17697					Sham#25	2.45698					Sham#25	8.1662
	Sham#25	5.16553					Sham#25	2.43516					Sham#25	5.47983					Sham#25	3.74869
	Sham#25	2.70273					Sham#25	1.70045					Sham#25	12.4326					Sham#25	3.10368
	Sham#25	4.40241					Sham#25	3.86094					Sham#25	7.86779					Sham#25	5.30595
	Sham#25	6.405					Sham#25	4.86996					Sham#25	2.27629					Sham#25	5.6941
	Sham#25	11.055					Sham#25	3.77334					Sham#25	1.57138					Sham#25	6.98802
	Sham#25	5.89646					Sham#25	8.61875					Sham#25	4.22035					Sham#25	6.57438
	Sham#25	6.00822					Sham#25	9.45778					Sham#25	5.72169					Sham#25	3.94404
	Sham#25	3.37345					Sham#25	4.02435					Sham#25	5.93057					Sham#25	8.95709
	Sham#25	4.02717					Sham#25	5.0956					Sham#25	3.83733					Sham#25	5.2968
	Sham#25	2.03787					Sham#25	5.19484					Sham#25	4.77166					Sham#25	4.19466
	Sham#25	3.28832					Sham#25	3.33					Sham#25	2.57757					Sham#25	7.4825
	Sham#25	4.10461					Sham#25	5.72364					Sham#25	15.1812					Sham#25	5.32479
	Sham#25	4.69268					Sham#25	6.04778					Sham#25	1.82592					Sham#25	3.03241
	Sham#25	4.48249					Sham#25	3.41955					Sham#25	4.03934					Sham#25	3.39684
	Sham#25	4.10574					Sham#25	2.83125					Sham#25	4.15276					Sham#25	2.62569
	Sham#25	5.1836					Sham#25	5.14291					Sham#25	2.53463					Sham#25	3.12812
	Sham#25	4.9035					Sham#25	6.68578					Sham#25	3.73788					Sham#25	6.13418
	Sham#25	3.75195					Sham#25	10.9808					Sham#25	2.075					Sham#25	3.85324
	Sham#25	4.13348					Sham#25	11.8818					Sham#25	2.0247					Sham#25	8.13186
	Sham#25	3.81164					Sham#25	2.74523					Sham#25	2.16075					Sham#25	3.08554
	Sham#25	4.35269					Sham#25	6.77142					Sham#25	4.4284					Sham#25	16.4518
	Sham#25	4.41407					Sham#25	3.81815					Sham#25	5.60208					Sham#25	5.49238
	Sham#25	0.767633					Sham#25	2.4902					Sham#25	10.0798					Sham#25	3.82593
	Sham#25	2.58339					Sham#25	2.4019					Sham#25	3.95801					Sham#25	7.17807
	Sham#25	2.7915					Sham#25	7.72846					Sham#25	3.50805					Sham#25	5.07237
	Sham#25	4.73094					Sham#25	2.79934					Sham#25	5.08565					Sham#25	3.46343
	Sham#25	5.3499					Sham#25	1.7					Sham#25	2.96748					Sham#25	13.7264
	Sham#25	5.33626					Sham#25	3.525					Sham#25	3.1875					Sham#25	4.67656
	Sham#25	4.55472					Sham#25	3.64454					Sham#25	2.89474					Sham#25	4.3854
	Sham#25	7.511					Sham#25	3.35117					Sham#25	5.34034					Sham#25	2.41096
	Sham#25	4.43997					Sham#25	4.525					Sham#25	9.35678					Sham#25	4.06859
	Sham#25	5.14519					Sham#25	12.375					Sham#25	7.22494					Sham#25	1.7
	Sham#25	5.30666					Sham#25	0					Sham#25	6.21642					Sham#25	10.1274
	Sham#25	4.0344					Sham#25	3.47234					Sham#25	2.76501					Sham#25	15.5125
	Sham#25	3.38982					Sham#25	1.775					Sham#25	4.41995					Sham#25	3.5229
	Sham#25	3.02089					Sham#25	6.21815					Sham#25	2.925					Sham#25	3.98338
	Sham#25	3.5205					Sham#25	3.55706					Sham#25	3.25636					Sham#25	4.48214
	Sham#25	4.16032					Sham#25	6.3125					Sham#25	3.95666					Sham#25	4.51965
	Sham#25	8.82835					Sham#25	15.2198					Sham#25	6.50294					Sham#25	0.987499
	Sham#25	6.79315					Sham#25	4.95071					Sham#25	12.817					Sham#25	4.40794
	Sham#25	2.70508					Sham#25	3.28089					Sham#25	4.20085					Sham#25	6.74586
	Sham#25	5.40449					Sham#25	3.19551					Sham#25	2.89047					Sham#25	4.17147
	Sham#25	0.303412					Sham#25	0.540842					Sham#25	3.34375					Sham#25	5.35924
	Sham#25	5.905					Sham#25	9.31727					Sham#25	10.0119					Sham#25	6.0447
	Sham#25	4.35283					Sham#25	6.47865					Sham#25	5.98333					Sham#25	2.95
	Sham#25	4.68966					Sham#25	1.66548					Sham#25	4.94831					Sham#25	9.75833
	Sham#25	2.15708					Sham#25	5.02745					Sham#25	6.37565					Sham#25	0.916738
	Sham#25	0.839033					Sham#25	6.3797					Sham#25	8.29265					Sham#25	4.10617
	Sham#25	4.17951					Sham#25	0.413245					Sham#25	4.26667					Sham#25	3.54202
	Sham#25	4.84522					Sham#25	2.33706					Sham#25	3.30247					Sham#25	2.79444
	Sham#25	0.654306					Sham#25	8.44687					Sham#25	2.275					Sham#25	3.19168
	Sham#25	3.03092					Sham#25	2.41074					Sham#25	6.9482					Sham#25	7.07501
	Sham#25	5.13384					Sham#25	3.99814					Sham#25	3.09095					Sham#25	1.63869
	Sham#25	4.1875					Sham#25	4.66945					Sham#25	16.604					Sham#25	6.38347
	Sham#25	0.613755					Sham#25	8.07773					Sham#25	4.24546					Sham#25	6.95312
	Sham#25	3.04583					Sham#25	1.99245					Sham#25	4.36633					Sham#25	7.01745
	Sham#25	5.74445					Sham#25	3.95928					Sham#25	5.71373					Sham#25	4.16776
	Sham#25	6.09387					Sham#25	4.18381					Sham#25	3.69392					Sham#25	5.50084
	Sham#25	4.28477					Sham#25	7.37412					Sham#25	3.79405					Sham#25	1.88027
	Sham#25	17.344					Sham#25	8.40585					Sham#25	7.48251					Sham#25	4.56235
	Sham#25	4.38131					Sham#25	4.63571					Sham#25	3.56792					Sham#25	5.57942
	Sham#25	5.28629					Sham#25	10.736					Sham#25	4.74518					Sham#25	3.4625
	Sham#25	3.6709					Sham#25	4.02552					Sham#25	7.75355					Sham#25	5.85195
	Sham#25	5.90916					Sham#25	6.99181					Sham#25	5.5125					Sham#25	2.35
	Sham#25	3.84559					Sham#25	4.28136					Sham#25	2.875					Sham#25	4.41568
	Sham#25	3.86395					Sham#25	7.73019					Sham#25	5.025					Sham#25	4.42061
	Sham#25	4.175					Sham#25	3.52021					Sham#25	5.18125					Sham#25	4.45732
	Sham#25	3.61626					Sham#25	1.56238					Sham#25	3.0224					Sham#25	4.70227
	Sham#25	2.21395					Sham#25	5.09062					Sham#25	3.8125					Sham#25	1.38335
	Sham#25	10.2837					Sham#25	3.82822					Sham#25	2.6884					Sham#25	5.53578
	Sham#25	4.6729					Sham#25	1.63333					Sham#25	3.815					Sham#25	5.18987
	Sham#25	0.475					Sham#25	2.46764					Sham#25	6.15259					Sham#25	6.13836
	Sham#25	3.5958					Sham#25	5.63386					Sham#25	5.69735					Sham#25	4.12694
	Sham#25	7.74354					Sham#25	5.3					Sham#25	4.40905					Sham#25	4.45329
	Sham#25	3.93726					Sham#25	3.39881					Sham#25	5.4					Sham#25	9.222
	Sham#25	5.98743					Sham#25	2.50925					Sham#25	3.00152					Sham#25	7.74568
	Sham#25	4.41666					Sham#25	6.86397					Sham#25	3.25254					Sham#25	4.78913
	Sham#25	3.68164					Sham#25	8.90014					Sham#25	3.22525					Sham#25	7.24145
	Sham#25	3.98508					Sham#25	4.12428					Sham#25	3.03373					Sham#25	8.44989
	Sham#25	5.32634					Sham#25	5.6881					Sham#25	8.19442					Sham#25	0.638546
	Sham#25	4.73213					Sham#25	3.31197					Sham#25	3.47429					Sham#25	4.88593
	Sham#25	3.5989					Sham#25	6.38101					Sham#25	3.92796					Sham#25	5.83963
	Sham#25	0.325					Sham#25	3.60625					Sham#25	3.60919					Sham#25	2.52657
	Sham#25	3.595					Sham#25	1.65					Sham#25	4.63176					Sham#25	4.27135
	Sham#25	6.96666					Sham#25	1.61471					Sham#25	4.18717					Sham#25	2.75841
	Sham#25	8.85647					Sham#25	5.1					Sham#25	5.17271					Sham#25	2.764
	Sham#25	3.34164					Sham#25	0.373578					Sham#25	4.5					Sham#25	3.12488
	Sham#25	6.80774					Sham#25	3.60574					Sham#25	5.195					Sham#25	4.92353
	Sham#25	4.03566					Sham#25	3.74891					Sham#25	4.15226					Sham#25	7.15332
	Sham#25	5.29583					Sham#25	1.1894					Sham#25	3.45721					Sham#25	1.74629
	Sham#25	3.5875					Sham#25	6.42906					Sham#25	4.03546					Sham#25	1.575
	Sham#25	2.61518					Sham#25	6.75679					Sham#25	5.47251					Sham#25	4.11672
	Sham#25	3.65074					Sham#25	2.88365					Sham#25	4.05151					Sham#25	0.771337
	Sham#25	3.04705					Sham#25	6.42913					Sham#25	3.50128					Sham#25	4.31629
	Sham#25	4.35161					Sham#25	4.89065					Sham#25	4.47086					Sham#25	7.22077
	Sham#25	5.36072					Sham#25	4.07532					Sham#25	2.04					Sham#25	10.7231
	Sham#25	4.03511					Sham#25	5.2525					Sham#25	0.325881					Sham#25	6.95416
	Sham#25	4.54476					Sham#25	4.28101					Sham#25	5.64951					Sham#25	6.00324
	Sham#25	2.37889					Sham#25	4.54669					Sham#25	4.12365					Sham#25	2.68486
	Sham#25	7.71562					Sham#25	8.8978					Sham#25	15.3153					Sham#25	5.775
	Sham#25	5.40703					Sham#25	4.37976					Sham#25	2.90342					Sham#25	1.92446
	Sham#25	5.07466					Sham#25	5.30597					Sham#25	7.655					Sham#25	3.25484
	Sham#25	13.3995					Sham#25	5.163					Sham#25	4.45607					Sham#25	1.64626
	Sham#25	4.46449					Sham#25	5.25154					Sham#25	2.93111					Sham#25	3.97817
	Sham#25	8.56194					Sham#25	6.67916					Sham#25	4.84754					Sham#25	5.20929
	Sham#25	4.08909					Sham#25	6.48143					Sham#25	2.6561					Sham#25	10.25
	Sham#25	3.5701					Sham#25	6.71229					Sham#25	4.98106					Sham#25	2.74321
	Sham#25	3.89656					Sham#25	3.1503					Sham#25	3.42064					Sham#25	8.4
	Sham#25	5.57692					Sham#25	5.11098					Sham#25	4.85521					Sham#25	8.175
	Sham#25	3.07086					Sham#25	13.0799					Sham#25	5.65823					Sham#25	4.14601
	Sham#25	3.78187					Sham#25	1.43208					Sham#25	15.7342					Sham#25	5.72509
	Sham#25	3.61368					Sham#25	2.036					Sham#25	2.2289					Sham#25	6.95855
	Sham#25	3.46066					Sham#25	3.04541					Sham#25	1.54167					Sham#25	0.625
	Sham#25	6.86753					Sham#25	2.56684					Sham#25	3.34737					Sham#25	7.34659
	Sham#25	7.90846					Sham#25	3.60453					Sham#25	2.78233					Sham#25	3.62831
	Sham#25	4.45776					Sham#25	4.6568					Sham#25	7.55					Sham#25	8.50712
	Sham#25	4.385					Sham#25	4.98257					Sham#25	3.60233					Sham#25	3.82317
	Sham#25	3.82755					Sham#25	3.26277					Sham#25	5.46631					Sham#25	6.52083
	Sham#25	5.065					Sham#25	2.51543					Sham#25	9.16081					Sham#25	6.89136
	Sham#25	4.03874					Sham#25	4.16046					Sham#25	2.47252					Sham#25	3.64558
	Sham#25	3.7114					Sham#25	6.975					Sham#25	5.76794					Sham#25	3.29118
	Sham#25	8.34231					Sham#25	4.88826					Sham#25	2.41957					Sham#25	5.16368
	Sham#25	15.963					Sham#25	6.5522					Sham#25	9.50599					Sham#25	5.194
	Sham#25	5.91875					Sham#25	13.7523					Sham#25	3.96467					Sham#25	2.21098
	Sham#25	3.2368					Sham#25	4.68838					Sham#25	0.025					Sham#25	6.39492
	Sham#25	3.61229					Sham#25	2.29248					Sham#25	2.27596					Sham#25	2.93779
	Sham#25	5.48881					Sham#25	5.79176					Sham#25	3.45151					Sham#25	6.33914
	Sham#25	2.95508					Sham#25	1.47665					Sham#25	5.46548					Sham#25	7.42986
	Sham#25	5.18642					Sham#25	3.29375					Sham#25	1.39296					Sham#25	4.77198
	Sham#25	3.23466					Sham#25	6.12777					Sham#25	3.64009					Sham#25	5.56105
	Sham#25	8.96001					Sham#25	6.8559					Sham#25	2.55377					Sham#25	1.05411
	Sham#25	5.28953					Sham#25	4.44178					Sham#25	5.8875					Sham#25	4.5997
	Sham#25	2.60924					Sham#25	4.71793					Sham#25	10.0875					Sham#25	5.67201
	Sham#25	3.80834					Sham#25	4.15473					Sham#25	8.68505					Sham#25	5.38329
	Sham#25	4.24518					Sham#25	3.78208					Sham#25	6.87543					Sham#25	5.01964
	Sham#25	6.35851					Sham#25	3.09577					Sham#25	7.36329					Sham#25	15.5556
	Sham#25	3.10466					Sham#25	10.6632					Sham#25	6.00949					Sham#25	4.08283
	Sham#25	3.36364					Sham#25	8.6614					Sham#25	4.90321					Sham#25	8.4375
	Sham#25	5.01258					Sham#25	7.7					Sham#25	3.74266					Sham#25	5.75716
	Sham#25	3.87					Sham#25	3.19267					Sham#25	8.66728					Sham#25	4.37526
	Sham#25	6.00841					Sham#25	2.50627					Sham#25	5.70694					Sham#25	4.34003
	Sham#25	2.40091					Sham#25	6.3708					Sham#25	3.21673					Sham#25	3.46023
	Sham#25	3.9					Sham#25	2.84375					Sham#25	2.60387					Sham#25	6.61512
	Sham#25	4.66642					Sham#25	0.929545					Sham#25	10.9007					Sham#25	1.22984
	Sham#25	3.61562					Sham#25	4.1095					Sham#25	3.74126					Sham#25	2.97201
	Sham#25	2.73733					Sham#25	4.3375					Sham#25	7.08264					Sham#25	7.48969
	Sham#25	2.05641					Sham#25	4.3844					Sham#25	2.69006					Sham#25	5.07561
	Sham#25	2.80569					Sham#25	5.42535					Sham#25	2.48611					Sham#25	1.70134
	Sham#25	3.80542					Sham#25	1.80411					Sham#25	3.9087					Sham#25	5.10572
	Sham#25	4.39865					Sham#25	3.865					Sham#25	4.82302					Sham#25	6.00831
	Sham#25	5.6321					Sham#25	3.74762					Sham#25	5.11396					Sham#25	0.166876
	Sham#25	1.33791					Sham#25	4.98125					Sham#25	5.10298					Sham#25	7.23304
	Sham#25	2.78275					Sham#25	2.05363					Sham#25	3.94384					Sham#25	3.08291
	Sham#25	3.69459					Sham#25	2.9875					Sham#25	3.22328					Sham#25	7.01035
	Sham#25	3.84751					Sham#25	2.96806					Sham#25	5.70644					Sham#25	2.78897
	Sham#25	4.8499					Sham#25	3.70403					Sham#25	9.24642					Sham#25	6.35915
	Sham#25	1.75096					Sham#25	11.4125					Sham#25	5.31976					Sham#25	2.21066
	Sham#25	3.72693					Sham#25	3.96515					Sham#25	3.55282					Sham#25	0.15
	Sham#25	5.629					Sham#25	4.33506					Sham#25	6.87833					Sham#25	7.75488
	Sham#25	6.31415					Sham#25	4.66785					Sham#25	0.78014					Sham#25	4.83231
	Sham#25	6.51164					Sham#25	2.74003					Sham#25	7.0192					Sham#25	7.70349
	Sham#25	0.976824					Sham#25	5.61819					Sham#25	1.48855					Sham#25	6.29562
	Sham#25	8.01889					Sham#25	4.14415					Sham#25	2.76008					Sham#25	4.14037
	Sham#25	1.05132					Sham#25	3.35					Sham#25	2.7294					Sham#25	4.66212
	Sham#25	11.9939					Sham#25	3.08579					Sham#25	6.4875					Sham#25	7.28617
	Sham#25	4.49882					Sham#25	3.775					Sham#25	0.165061					Sham#25	6.95592
	Sham#25	4.89905					Sham#25	7.675					Sham#25	4.8521					Sham#25	3.94623
	Sham#25	4.65101					Sham#25	5.95825					Sham#25	9.0842					Sham#25	5.7125
	Sham#25	7.62562					Sham#25	9.05128					Sham#25	5.82503					Sham#25	7.27885
	Sham#25	4.848					Sham#25	9.01875					Sham#25	4.31576					Sham#25	3.10723
	Sham#25	3.09653					Sham#25	2.77921					Sham#25	3.63942					Sham#25	1.8
	Sham#25	3.25152					Sham#25	4.94963					Sham#25	6.22477					Sham#25	5.90897
	Sham#25	6.64543					Sham#25	4.4093					Sham#25	6.8211					Sham#25	3.84264
	Sham#25	4.50492					Sham#25	9.28749					Sham#25	7.65714					Sham#25	6.59653
	Sham#25	4.50725					Sham#25	2.91249					Sham#25	5.94166					Sham#25	4.77589
	Sham#25	2.67946					Sham#25	5.34992					Sham#25	5.21603					Sham#25	0.940548
	Sham#25	2.4064					Sham#25	4.71209					Sham#25	2.57057					Sham#25	6.01264
	Sham#25	2.83333					Sham#25	1.5875					Sham#25	8.56462					Sham#25	6.14583
	Sham#25	0					Sham#25	2.87651					Sham#25	6.42583					Sham#25	2.99304
	Sham#25	6.16752					Sham#25	3.85323					Sham#25	9.22499					Sham#25	3.65961
	Sham#25	4.35277					Sham#25	2.52499					Sham#25	5.03888					Sham#25	1.30046
	Sham#25	6.025					Sham#25	2.73384					Sham#25	2.53988					Sham#25	1.52654
	Sham#25	3.49708					Sham#25	15.2809					Sham#25	5.225					Sham#25	2.44447
	Sham#25	4.54097					Sham#25	3.34903					Sham#25	7.29166					Sham#25	3.68087
	Sham#25	4.4685					Sham#25	3.58549					Sham#25	2.13774					Sham#25	4.93557
	Sham#25	6.14546					Sham#25	5.03649					Sham#25	7.16808					Sham#25	12.3
	Sham#25	5.69874					Sham#25	2.5329					Sham#25	5.70914					Sham#25	4.88636
	Sham#25	3.40201					Sham#25	6.17097					Sham#25	4.32555					Sham#25	4.71031
	Sham#25	6.01025					Sham#25	3.78238					Sham#25	3.67531					Sham#25	3.97893
	Sham#25	3.50699					Sham#25	3.99					Sham#25	4.94736					Sham#25	9.27331
	Sham#25	2.6117					Sham#25	3.91136					Sham#25	3.93815					Sham#25	4.69662
	Sham#25	7.19818					Sham#25	5.1875					Sham#25	1.43722					Sham#25	5.22533
	Sham#25	6.48462					Sham#25	6.04367					Sham#25	4.60003					Sham#25	3.92436
	Sham#25	1.93167					Sham#25	11.0447					Sham#25	2.23466					Sham#25	17.7752
	Sham#25	1.12821					Sham#25	3.63182					Sham#25	2.5384					Sham#25	5.85524
	Sham#25	4.54705					Sham#25	2.82044					Sham#25	3.225					Sham#25	5.73438
	Sham#25	3.41111					Sham#25	0.436013					Sham#25	6.53373					Sham#25	2.57867
	Sham#25	6.43111					Sham#25	0.480889					Sham#25	3.08977					Sham#25	8.28384
	Sham#25	6.06239					Sham#25	1.575					Sham#25	6.62786					Sham#25	1.62917
	Sham#25	2.55556					Sham#25	4.83738					Sham#25	4.04571					Sham#25	4.56579
	Sham#25	5.3214					Sham#25	3.56904					Sham#25	3.31449					Sham#25	2.6625
	Sham#25	3.5511					Sham#25	3.85687					Sham#25	5.12296					Sham#25	8.59336
	Sham#25	4.14783					Sham#25	4.58559					Sham#25	3.66766					Sham#25	4.75692
	Sham#25	1.79348					Sham#25	7.925					Sham#25	4.66438					Sham#25	10.7503
	Sham#25	3.075					Sham#25	3.50292					Sham#25	3.6785					Sham#25	8.35121
	Sham#25	5.7905					Sham#25	4.54432					Sham#25	3.92646					Sham#25	2.14142
	Sham#25	3.7813					Sham#25	2.8445					Sham#25	6.9209					Sham#25	4.4936
	Sham#25	5.88333					Sham#25	2.772					Sham#25	3.22035					Sham#25	3.75201
	Sham#25	2.70075					Sham#25	0.528013					Sham#25	6.07158					Sham#25	2.42107
	Sham#25	3.64743					Sham#25	3.19973					Sham#25	4.64017					Sham#25	5.1682
	Sham#25	1.15364					Sham#25	5.66553					Sham#25	3.75279					Sham#25	4.34706
	Sham#25	2.25625					Sham#25	2.00363					Sham#25	2.29361					Sham#25	5.925
	Sham#25	3.15638					Sham#25	0.255198					Sham#25	7.95017					Sham#25	6.88549
	Sham#25	5.02815					Sham#25	3.91131					Sham#25	2.90838					Sham#25	7.86214
	Sham#25	5.7468					Sham#25	2.42661					Sham#25	6.56976					Sham#25	7.19593
	Sham#25	2.025					Sham#25	2.20422					Sham#25	5.67587					Sham#25	6.87696
	Sham#25	3.4129					Sham#25	5.74555					Sham#25	6.45422					Sham#25	4.04985
	Sham#25	4.533					Sham#25	4.0533					Sham#25	2.34314					Sham#25	3.09765
	Sham#25	3.30478					Sham#25	7.50117					Sham#25	5.88443					Sham#25	4.96818
	Sham#25	3.67159					Sham#25	2.93472					Sham#25	5.39362					Sham#25	4.7625
	Sham#25	5.7739					Sham#25	2.27014					Sham#25	3.31332					Sham#25	3.625
	Sham#25	3.35942					Sham#25	1.83061					Sham#25	4.10585					Sham#25	2.20062
	Sham#25	5.8875					Sham#25	2.55289					Sham#25	2.12757					Sham#25	0.671899
	Sham#25	5.54124					Sham#25	2.1649					Sham#25	1.84486					Sham#25	5.12292
	Sham#25	3.23015					Sham#25	4.73089					Sham#25	2.37117					Sham#25	5.04687
	Sham#25	4.50357					Sham#25	1.93853					Sham#25	2.09958					Sham#25	5.93575
	Sham#25	3.6297					Sham#25	0					Sham#25	5.09973					Sham#25	3.17462
	Sham#25	5.98933					Sham#25	5.87585					Sham#25	2.92117					Sham#25	2.55942
	Sham#25	4.51307					Sham#25	11.137					Sham#25	3.00042					Sham#25	3.45271
	Sham#25	14.825					Sham#25	2.36197					Sham#25	5.91276					Sham#25	2.06807
	Sham#25	3.71833					Sham#25	2.89938					Sham#25	2.94932					Sham#25	4.04788
	Sham#25	4.54436					Sham#25	3.79285					Sham#25	4.88138					Sham#25	2.84975
	Sham#25	2.8225					Sham#25	2.33262					Sham#25	5.1358					Sham#25	3.38464
	Sham#25	5.00907					Sham#25	12.6458					Sham#25	3.81397					Sham#25	3.85255
	Sham#25	8.3527					Sham#25	3.90168					Sham#25	5.67237					Sham#25	1.75889
	Sham#25	5.10902					Sham#25	3.97614					Sham#25	6.42301					Sham#25	0
	Sham#25	3.28191					Sham#25	4.19393					Sham#25	5.95					Sham#25	8.07423
	Sham#25	4.04495					Sham#25	8.26985					Sham#25	3.81006					Sham#25	3.39823
	Sham#25	1.90657					Sham#25	2.39687					Sham#25	3.9666					Sham#25	4.45096
	Sham#25	3.8343					Sham#25	2.5124					Sham#25	6.05416					Sham#25	2.40116
	Sham#25	3.16252					Sham#25	5.1996					Sham#25	1.88854					Sham#25	7.59229
	Sham#25	3.14065					Sham#25	5.95474					Sham#25	2.8408					Sham#25	13.8012
	Sham#25	2.49845					Sham#25	8.04002					Sham#25	0.837131					Sham#25	5.96507
	Sham#25	3.87375					Sham#25	4.32268					Sham#25	4.44917					Sham#25	20.3656
	Sham#25	1.37163					Sham#25	1.88569					Sham#25	3.75845					Sham#25	1.3224
	Sham#25	2.74687					Sham#25	4.62721					Sham#25	4.8033					Sham#25	2.58831
	Sham#25	5.895					Sham#25	5.56938					Sham#25	5.73181					Sham#25	1.528
	Sham#25	7.55908					Sham#25	6.05138					Sham#25	6.8					Sham#25	4.3798
	Sham#25	3.11493					Sham#25	3.68821					Sham#25	4.21467					Sham#25	4.09145
	Sham#25	3.78772					Sham#25	1.87185					Sham#25	3.05952					Sham#25	5.26202
	Sham#25	2.2081					Sham#25	2.96118					Sham#25	4.21001					Sham#25	4.38807
	Sham#25	4.43584					Sham#25	2.99396					Sham#25	1.7631					Sham#25	8.58774
	Sham#25	3.93593					Sham#25	5.91258					Sham#25	2.94772					Sham#25	1.3722
	Sham#25	9.67476					Sham#25	6.875					Sham#25	5.14205					Sham#25	3.49893
	Sham#25	4.09559					Sham#25	4.28377					Sham#25	3.90257					Sham#25	3.21123
	Sham#25	2.37724					Sham#25	6.45136					Sham#25	8.175					Sham#25	7.05552
	Sham#25	1.56948					Sham#25	3.9182					Sham#25	2.6199					Sham#25	5.09998
	Sham#25	5.06036					Sham#25	3.87218					Sham#25	1.8					Sham#25	2.72728
	Sham#25	5.04975					Sham#25	5.90799					Sham#25	8.325					Sham#25	5.4875
	Sham#25	0.23125					Sham#25	5.25					Sham#25	3.26169					Sham#25	4.62186
	Sham#25	3.35078					Sham#25	2.61397					Sham#25	4.56086					Sham#25	4.26166
	Sham#25	2.8206					Sham#25	5.40784					Sham#25	6.55					Sham#25	5.3887
	Sham#25	2.99305					Sham#25	5.99824					Sham#25	5.0125					Sham#25	6.15453
	Sham#25	6.53335					Sham#25	4.74374					Sham#25	4.71493					Sham#25	2.59375
	Sham#25	2.44273					Sham#25	1.85749					Sham#25	3.875					Sham#25	0.943418
	Sham#25	7.44999					Sham#25	3.39579					Sham#25	7.5757					Sham#25	4.874
	Sham#25	3.84099					Sham#25	2.64485					Sham#25	3.08549					Sham#25	3.80051
	Sham#25	4.10012					Sham#25	3.80444					Sham#25	8.65727					Sham#25	6.625
	Sham#25	3.77079					Sham#25	3.5136					Sham#25	4.80032					Sham#25	4.05625
	Sham#25	5.11124					Sham#25	4.28313					Sham#25	3.48529					Sham#25	7.39788
	Sham#25	4.67317					Sham#25	7.74806					Sham#25	3.29866					Sham#25	3.86574
	Sham#25	0.647296					Sham#25	1.40217					Sham#25	3.68725					Sham#25	5.79811
	Sham#25	4.24407					Sham#25	3.67098					Sham#25	4.4					Sham#25	3.94227
	Sham#25	5.40588					Sham#25	4.18956					Sham#25	7.375					Sham#25	5.24036
	Sham#25	3.75887					Sham#25	0.801966					Sham#25	4.39345					Sham#25	8.3088
	Sham#25	4.53091					Sham#25	4.95847					Sham#25	2.94437					Sham#25	2.94778
	Sham#25	4.03169					Sham#25	5.55311					Sham#25	3.2472					Sham#25	7.83632
	Sham#25	11.8794					Sham#25	3.1656					Sham#25	3.11004					Sham#25	6.47277
	Sham#25	2.71284					Sham#25	10.7678					Sham#25	7.01246					Sham#25	5.0005
	Sham#25	4.15589					Sham#25	1.49326					Sham#25	8.5127					Sham#25	4.44492
	Sham#25	9.62499					Sham#25	2.34686					Sham#25	2.94374					Sham#25	6.13255
	Sham#25	5.94964					Sham#25	3.43078					Sham#25	4.41751					Sham#25	12.6953
	Sham#25	3.69712					Sham#25	4.63616					Sham#25	4.36688					Sham#25	5.16145
	Sham#25	4.47524					Sham#25	5.87127					Sham#25	3.57692					Sham#25	3.62117
	Sham#25	2.64219					Sham#25	7.95322					Sham#25	2.32635					Sham#25	2.15611
	Sham#25	4.37308					Sham#25	3.89466					Sham#25	3.95967					Sham#25	3.95535
	Sham#25	3.4473					Sham#25	6.30243					Sham#25	2.54881					Sham#25	7.18102
	Sham#25	5.46786					Sham#25	6.9349					Sham#25	3.9011					Sham#25	2.61023
	Sham#25	1.64896					Sham#25	1.13684					Sham#25	3.72175					Sham#25	5.87796
	Sham#25	4.62279					Sham#25	0.536629					Sham#25	2.25348					Sham#25	3.41433
	Sham#25	0.246081					Sham#25	3.0925					Sham#25	4.35					Sham#25	3.92027
	Sham#25	3.58724					Sham#25	0.664098					Sham#25	12.25					Sham#25	6.28254
	Sham#25	3.33447					Sham#25	2.98964					Sham#25	4.48466					Sham#25	7.3512
	Sham#25	3.5383					Sham#25	2.92307					Sham#25	2.85					Sham#25	4.38966
	Sham#25	2.46555					Sham#25	12.3079					Sham#25	5.04769					Sham#25	2.32113
	Sham#25	4.06963					Sham#25	2.85078					Sham#25	3.49978					Sham#25	1.62528
	Sham#25	5.81743					Sham#25	9.49054					Sham#25	1.55608					Sham#25	4.31677
	Sham#25	3.94586					Sham#25	2.54178					Sham#25	1.8041					Sham#25	6.51845
	Sham#25	3.4849					Sham#25	1.54994					Sham#25	3.06522					Sham#25	2.2
	Sham#25	7.50596					Sham#25	3.44165					Sham#25	3.26632					Sham#25	0.259789
	Sham#25	2.68634					Sham#25	3.37842					Sham#25	8.57499					Sham#25	4.44083
	Sham#25	0.899116					Sham#25	2.41962					Sham#25	3.07612					Sham#25	9.73019
	Sham#25	4.28955					Sham#25	2.19522					Sham#25	4.39014					Sham#25	4.97395
	Sham#25	4.19444					Sham#25	4.51861					Sham#25	5.34711					Sham#25	8.49511
	Sham#25	3.83791					Sham#25	1.25					Sham#25	14.9792					Sham#25	4.31917
	Sham#25	0.2125					Sham#25	2.98988					Sham#25	4.52699					Sham#25	4.63065
	Sham#25	3.91306					Sham#25	6.77784					Sham#25	3.52793					Sham#25	7.1892
	Sham#25	4.53771					Sham#25	2.3688					Sham#25	2.33315					Sham#25	3.74404
	Sham#25	2.69404					Sham#25	6.69154					Sham#25	3.92577					Sham#25	1.7786
	Sham#25	5.09062					Sham#25	2.57187					Sham#25	4.62529					Sham#25	2.42281
	Sham#25	4.23619					Sham#25	4.17731					Sham#25	7.5658					Sham#25	5.11154
	Sham#25	6.01625					Sham#25	3.44371					Sham#25	6.86727					Sham#25	7.99735
	Sham#25	1.2					Sham#25	1.097					Sham#25	9.17825					Sham#25	2.93221
	Sham#25	2.05988					Sham#25	4.57888					Sham#25	2.12802					Sham#25	2.84386
	Sham#25	2.83499					Sham#25	4.0936					Sham#25	4.6					Sham#25	6.62274
	Sham#25	5.01322					Sham#25	10.22					Sham#25	4.825					Sham#25	3.82755
	Sham#25	4.53708					Sham#25	5.7875					Sham#25	18.6					Sham#25	4.27765
	Sham#25	3.20611					Sham#25	4.52446					Sham#25	3.38125					Sham#25	8.08333
	Sham#25	1.18075					Sham#25	4.33658					Sham#25	3.11522					Sham#25	4.9374
	Sham#25	3.24464					Sham#25	4.07758					Sham#25	5.76813					Sham#25	3.02778
	Sham#25	5.55833					Sham#25	2.83774					Sham#25	6.24622					Sham#25	3.47536
	Sham#25	3.09693					Sham#25	1.75898					Sham#25	9.44619					Sham#25	1.04685
	Sham#25	3.33035					Sham#25	4.475					Sham#25	8.22902					Sham#25	14.2133
	Sham#25	18.1965					Sham#25	3.975					Sham#25	6.20496					Sham#25	12
	Sham#25	2.20579					Sham#25	4.20317					Sham#25	4.13107					Sham#25	6.6747
	Sham#25	7.0764					Sham#25	5.82574					Sham#25	3.85656					Sham#25	2.20801
	Sham#25	4.66344					Sham#25	4.98862					Sham#25	6.88015					Sham#25	7.1
	Sham#25	4.0375					Sham#25	3.35397					Sham#25	3.21308					Sham#25	5.43483
	Sham#25	3.69491					Sham#25	4.2248					Sham#25	3.22906					Sham#25	3.38048
	Sham#25	6.72569					Sham#25	0					Sham#25	7.34671					Sham#25	4.50841
	Sham#25	13.9994					Sham#25	1.36104					Sham#25	6.17676					Sham#25	4.14552
	Sham#25	6.11333					Sham#25	1.84543					Sham#25	2.26465					Sham#25	4.75758
	Sham#25	2.325					Sham#25	2.96439					Sham#25	2.28716					Sham#25	5.11
	Sham#25	3.226					Sham#25	3.55625					Sham#25	2.13498					Sham#25	4.66331
	Sham#25	5.33415					Sham#25	3.42811					Sham#25	4.47296					Sham#25	4.533
	Sham#25	0					Sham#25	4.35757					Sham#25	11.6063					Sham#25	3.18446
	Sham#25	0.385286					Sham#25	5.74539					Sham#25	3.16745					Sham#25	3.60273
	Sham#25	3.2393					Sham#25	1.61743					Sham#25	2.57182					Sham#25	3.925
	Sham#25	4.46764					Sham#25	7.84404					Sham#25	9.0814					Sham#25	6.3516
	Sham#25	3.90208					Sham#25	5.71316					Sham#25	3.80017					Sham#25	8.75905
	Sham#25	4.46312					Sham#25	6.45996					Sham#25	4.77516					Sham#25	5.20392
	Sham#25	1.38609					Sham#25	4.99823					Sham#25	8.60718					Sham#25	1.90185
	Sham#25	2.0999					Sham#25	3.69648					Sham#25	6.95678					Sham#25	9.72065
	Sham#25	4.81661					Sham#25	4.27151					Sham#25	3.14356					Sham#25	4.23315
	Sham#25	4.06089					Sham#25	7.1					Sham#25	4.07939					Sham#25	3.28886
	Sham#25	11.2506					Sham#25	4.53293					Sham#25	2.15275					Sham#25	8.2329
	Sham#25	3.86498					Sham#25	4.03689					Sham#25	4.71117					Sham#25	4.81329
	Sham#25	2.44843					Sham#25	5.33103					Sham#25	3.11177					Sham#25	5.27507
	Sham#25	5.06603					Sham#25	3.22876					Sham#25	3.49883					Sham#25	5.29548
	Sham#25	3.66062					Sham#25	6.48325					Sham#25	4.79148					Sham#25	3.10259
	Sham#25	4.89129					Sham#25	3.43571					Sham#25	2.95707					Sham#25	1.65378
	Sham#25	3.65227					Sham#25	1.74687					Sham#25	5.79568					Sham#25	6.60427
	Sham#25	3.57683					Sham#25	2.74087					Sham#25	2.47129					Sham#25	4.5011
	Sham#25	5.07768					Sham#25	3.23442					Sham#25	2.47607					Sham#25	2.89128
	Sham#25	3.43561					Sham#25	3.71142					Sham#25	1.86258					Sham#25	0.773163
	Sham#25	5.10757					Sham#25	5.08926					Sham#25	5.84141					Sham#25	7.73947
	Sham#25	3.3942					Sham#25	4.57655					Sham#25	4.99204					Sham#25	3.12509
	Sham#25	4.19702					Sham#25	3.15112					Sham#25	4.59799					Sham#25	2.40944
	Sham#25	3.63125					Sham#25	3.61748					Sham#25	2.89167					Sham#25	5.37579
	Sham#25	3.9414					Sham#25	4.24257					Sham#25	2.83316					Sham#25	2.28922
	Sham#25	4.35					Sham#25	6.59075					Sham#25	11.475					Sham#25	2.86735
	Sham#25	5.16803					Sham#25	1.29876					Sham#25	1.87383					Sham#25	4.50714
	Sham#25	3.80951					Sham#25	4.22082					Sham#25	6.45609					Sham#25	3.10714
	Sham#25	3.56055					Sham#25	3.12238					Sham#25	3.21504					Sham#25	2.2683
	Sham#25	3.46656					Sham#25	2.54988					Sham#25	5.05791					Sham#25	5.97119
	Sham#25	3.94911					Sham#25	3.94594					Sham#25	10.475					Sham#25	5.13075
	Sham#25	0.179189					Sham#25	5.3875					Sham#25	7.21928					Sham#25	2.06388
	Sham#25	12.4041					Sham#25	4.98411					Sham#25	7.925					Sham#25	9.99166
	Sham#25	3.77061					Sham#25	2.775					Sham#25	3.48773					Sham#25	5.42851
	Sham#25	2.05197					Sham#25	5.0578					Sham#25	2.86467					Sham#25	1.125
	Sham#25	4.375					Sham#25	4.99317					Sham#25	2.71905					Sham#25	4.83811
	Sham#25	4.18334					Sham#25	2.5447					Sham#25	4.07751					Sham#25	5.14688
	Sham#25	5.53205					Sham#25	3.07301					Sham#25	3.69286					Sham#25	6.05809
	Sham#25	2.31822					Sham#25	4.49739					Sham#25	7.16272					Sham#25	4.91783
	Sham#25	2.45304					Sham#25	2.71973					Sham#25	9.81439					Sham#25	2.97058
	Sham#25	5.44979					Sham#25	3.09513					Sham#25	12.4766					Sham#25	5.03248
	Sham#25	4.4					Sham#25	4.71528					Sham#25	4.21131					Sham#25	3.22935
	Sham#25	2.53147					Sham#25	11.0076					Sham#25	2.31356					Sham#25	3.02764
	Sham#25	6.8875					Sham#25	1.025					Sham#25	4.02482					Sham#25	8.77386
	Sham#25	0.164108					Sham#25	3.07034					Sham#25	2.25565					Sham#25	8.43228
	Sham#25	5.33453					Sham#25	2.9668					Sham#25	9.39149					Sham#25	3.17636
	Sham#25	3.75585					Sham#25	1.21528					Sham#25	7.40005					Sham#25	3.05258
	Sham#25	3.83803					Sham#25	2.56592					Sham#25	0.675					Sham#25	13.5852
	Sham#25	3.18546					Sham#25	2.02559					Sham#25	5.10243					Sham#25	5.93281
	Sham#25	4.8618					Sham#25	9.52499					Sham#25	6.9389					Sham#25	4.49318
	Sham#25	4.40064					Sham#25	7.50266					Sham#25	6.63045					Sham#25	5.52784
	Sham#25	2.86401					Sham#25	5.13636					Sham#25	6.02485					Sham#25	7.86219
	Sham#25	4.94127					Sham#25	5.60144					Sham#25	4.84243					Sham#25	3.4813
	Sham#25	3.37721					Sham#25	4.01722					Sham#25	5.44187					Sham#25	3.98321
	Sham#25	3.50599					Sham#25	1.1125					Sham#25	4.45					Sham#25	5.69848
	Sham#25	2.90794					Sham#25	2.47436					Sham#25	3.76332					Sham#25	2.98905
	Sham#25	5.22193					Sham#25	5.75					Sham#25	8.06464					Sham#25	3.69372
	Sham#25	2.46967					Sham#25	4.74876					Sham#25	6.52177					Sham#25	5.5123
	Sham#25	2.76541					Sham#25	6.6698					Sham#25	16.4035					Sham#25	9.2013
	Sham#25	9.16266					Sham#25	2.89185					Sham#25	5.175					Sham#25	3.85416
	Sham#25	11.2214					Sham#25	3.05271					Sham#25	7.55114					Sham#25	2.04424
	Sham#25	3.00553					Sham#25	3.30986					Sham#25	4.075					Sham#25	6.85
	Sham#25	3.50318					Sham#25	3.7528					Sham#25	2.58565					Sham#25	3.02606
	Sham#25	5.35					Sham#25	7.52952					Sham#25	12.475					Sham#25	5.35
	Sham#25	5.51993					Sham#25	0.628946					Sham#25	6.14345					Sham#25	4.25912
	Sham#25	4.75838					Sham#25	2.23243					Sham#25	9.6318					Sham#25	8.42336
	Sham#25	4.36404					Sham#25	6.4					Sham#25	4.70378					Sham#25	2.65
	Sham#25	3.175					Sham#25	3.45468					Sham#25	3.82873					Sham#25	5.99907
	Sham#25	4.55264					Sham#25	3.13451					Sham#25	3.96769					Sham#25	5.50817
	Sham#25	5.11485					Sham#25	0.35					Sham#25	3.10697					Sham#25	9.40628
	Sham#25	1.98747					Sham#25	2.80833					Sham#25	4.71431					Sham#25	3.85
	Sham#25	4.57505					Sham#25	0.417079					Sham#25	4.75416					Sham#25	13.0375
	Sham#25	6.59829					Sham#25	3.04109					Sham#25	3.06289					Sham#25	4.32083
	Sham#25	2.17254					Sham#25	3.41259					Sham#25	5.67453					Sham#25	6.8637
	Sham#25	3.23958					Sham#25	5.05128					Sham#25	5.32839					Sham#25	9.47471
	Sham#25	3.70855					Sham#25	2.91442					Sham#25	3.44408					Sham#25	4.73316
	Sham#25	2.47143					Sham#25	4.5414					Sham#25	3.66666					Sham#25	6.98125
	Sham#25	4.62229					Sham#25	5.87654					Sham#25	3.2415					Sham#25	4.775
	Sham#25	3.74138					Sham#25	6.86875					Sham#25	4.80485					Sham#25	6.72441
	Sham#25	3.51901					Sham#25	2.44682					Sham#25	2.70729					Sham#25	2.40638
	Sham#25	2.1406					Sham#25	6.44873					Sham#25	4.50936					Sham#25	10.6599
	Sham#25	5.37879					Sham#25	3.87279					Sham#25	2.85543					Sham#25	5.81493
	Sham#25	3.74963					Sham#25	5.31071					Sham#25	28.5009					Sham#25	2.29701
	Sham#25	4.31944					Sham#25	6.28207					Sham#25	4.83034					Sham#25	1.99548
	Sham#25	2.47908					Sham#25	17.231					Sham#25	4.74555					Sham#25	5.52126
	Sham#25	3.08997					Sham#25	6.40625					Sham#25	4.225					Sham#25	1.44731
	Sham#25	9.57499					Sham#25	5.23421					Sham#25	3.39341					Sham#25	11.3737
	Sham#25	21.3179					Sham#25	4.38531					Sham#25	2.49766					Sham#25	2.90382
	Sham#25	4.81289					Sham#25	4.94747					Sham#25	4.48958					Sham#25	5.83068
	Sham#25	1.13765					Sham#25	4.26508					Sham#25	5.34					Sham#25	4.08599
	Sham#25	6.17256					Sham#25	4.31397					Sham#25	4.17359					Sham#25	5.1
	Sham#25	3.12406					Sham#25	4.16136					Sham#25	5.19368					Sham#25	0.0999999
	Sham#25	5.53963					Sham#25	3.87606					Sham#25	3.81569					Sham#25	3.82164
	Sham#25	6.09277					Sham#25	1.34539					Sham#25	1.41505					Sham#25	6.55
	Sham#25	4.37773					Sham#25	5.3372					Sham#25	3.65771					Sham#25	2.22123
	Sham#25	4.45679					Sham#25	7.5					Sham#25	7.9995					Sham#25	2.74739
	Sham#25	4.4671					Sham#25	3.40817					Sham#25	4.97247					Sham#25	5.10089
	Sham#25	3.5625					Sham#25	3.61271					Sham#25	7.27813					Sham#25	10.3833
	Sham#25	2.18593					Sham#25	6.36431					Sham#25	6.7625					Sham#25	8.23296
	Sham#25	6.47632					Sham#25	3.72945					Sham#25	16.4					Sham#25	3.00686
	Sham#25	5.84355					Sham#25	1.69516					Sham#25	4.23831					Sham#25	1.70922
	Sham#25	2.625					Sham#25	3.08105					Sham#25	6.45508					Sham#25	3.00097
	Sham#25	3.7865					Sham#25	5.35691					Sham#25	4.04387					Sham#25	4.95789
	Sham#25	4.63675					Sham#25	5.51297					Sham#25	3.66859					Sham#25	8.30075
	Sham#25	4.25					Sham#25	6.75					Sham#25	0					Sham#25	5.01063
	Sham#25	3.14					Sham#25	4.62229					Sham#25	2.95825					Sham#25	8.3125
	Sham#25	3.21292					Sham#25	2.95108					Sham#25	0.711181					Sham#25	6.60605
	Sham#25	3.09382					Sham#25	5.77551					Sham#25	6.51162					Sham#25	6.25907
	Sham#25	5.34582					Sham#25	2.47					Sham#25	4.69728					Sham#25	6.05229
	Sham#25	11.5392					Sham#25	2.54173					Sham#25	4.7875					Sham#25	2.26954
	Sham#25	2.95301					Sham#25	2.82706					Sham#25	3.24175					Sham#25	10.8031
	Sham#25	3.0791					Sham#25	4.22439					Sham#25	13.5574					Sham#25	6.81526
	Sham#25	4.05					Sham#25	2.0993					Sham#25	2.82264					Sham#25	2.16715
	Sham#25	6.58909					Sham#25	1.58623					Sham#25	6.17997					Sham#25	6.07196
	Sham#25	12.85					Sham#25	3.02783					Sham#25	4.16899					Sham#25	3.11
	Sham#25	2.62282					Sham#25	1.875					Sham#25	3.54722					Sham#25	4.925
	Sham#25	2.77659					Sham#25	7.41985					Sham#25	4.87129					Sham#25	5.03524
	Sham#25	2.89668					Sham#25	1.52112					Sham#25	3.805					Sham#25	2.10493
	Sham#25	2.58802					Sham#25	2.71518					Sham#25	6.80408					Sham#25	2.8105
	Sham#25	3.71928					Sham#25	2.49365					Sham#25	6.775					Sham#25	6.08361
	Sham#25	5.075					Sham#25	3.95518					Sham#25	4.82889					Sham#25	4.44905
	Sham#25	2.96869					Sham#25	4.47923					Sham#25	6.49611					Sham#25	5.14694
	Sham#25	6.70977					Sham#25	2.20682					Sham#25	4.38586					Sham#25	5.35776
	Sham#25	4.47121					Sham#25	0.05					Sham#25	4.26532					Sham#25	6.58302
	Sham#25	2.3					Sham#25	9.43956					Sham#25	5.36954					Sham#25	6.08088
	Sham#25	4.62257					Sham#25	2.74503					Sham#25	3.655					Sham#25	3.65143
	Sham#25	4.60689					Sham#25	4.63979					Sham#25	0.575					Sham#25	14.175
	Sham#25	4.36277					Sham#25	2.92119					Sham#25	2.475					Sham#25	4.33576
	Sham#25	5.67206					Sham#25	1.91637					Sham#25	3.00261					Sham#25	9.02999
	Sham#25	7.63125					Sham#25	5.31168					Sham#25	4.10332					Sham#25	9.20955
	Sham#25	2.95974					Sham#25	3.19643					Sham#25	0.627839					Sham#25	8.15625
	Sham#25	2.25987					Sham#25	3.6277					Sham#25	3.20669					Sham#25	3.91079
	Sham#25	2.9275					Sham#25	2.36248					Sham#25	3.4103					Sham#25	11.45
	Sham#25	5.69967					Sham#25	4.5625					Sham#25	13.3					Sham#25	8.7222
	Sham#25	3.85125					Sham#25	3.75778					Sham#25	6.1123					Sham#25	1.98553
	Sham#25	5.18935					Sham#25	3.31693					Sham#25	9.61223					Sham#25	4.25586
	Sham#25	4.53566					Sham#25	3.66468					Sham#25	12.9912					Sham#25	7.81071
	Sham#25	5.91816					Sham#25	3.79539					Sham#25	2.02875					Sham#25	8.48012
	Sham#25	3.35037					Sham#25	3.10535					Sham#25	3.19679					Sham#25	5.19832
	Sham#25	2.90312					Sham#25	4.21929					Sham#25	2.43738					Sham#25	4.86387
	Sham#25	4.57034					Sham#25	4.03181					Sham#25	1.84947					Sham#25	2.44541
	Sham#25	6.13307					Sham#25	3.01666					Sham#25	2.30862					Sham#25	4.17347
	Sham#25	3.75717					Sham#25	0.442035					Sham#25	9.33704					Sham#25	6.52867
	Sham#25	6.46841					Sham#25	4.3818					Sham#25	3.00714					Sham#25	5.39166
	Sham#25	3.19231					Sham#25	2.17292					Sham#25	2.94762					Sham#25	4.70914
	Sham#25	4.03333					Sham#25	5.53636					Sham#25	12.4338					Sham#25	5.2257
	Sham#25	4.69642					Sham#25	2.64547					Sham#25	5.0547					Sham#25	7.96352
	Sham#25	2.37029					Sham#25	4.01361					Sham#25	8.36965					Sham#25	6.75721
	Sham#25	6.41985					Sham#25	5.11619					Sham#25	2.92209					Sham#25	5.21245
	Sham#25	0.342165					Sham#25	4.01098					Sham#25	2.78882					Sham#25	3.89616
	Sham#25	4.96972					Sham#25	4.48735					Sham#25	1.475					Sham#25	4.42118
	Sham#25	3.03654					Sham#25	0.199496					Sham#25	4.78162					Sham#25	0.97534
	Sham#25	5.06833					Sham#25	5.45563					Sham#25	6.85327					Sham#25	12.725
	Sham#25	3.62574					Sham#25	6.3773					Sham#25	4.94341					Sham#25	4.40402
	Sham#25	3.88404					Sham#25	4.10962					Sham#25	5.03475					Sham#25	2.77905
	Sham#25	4.10133					Sham#25	4.37505					Sham#25	5.8					Sham#25	7.78701
	Sham#25	1.51224					Sham#25	3.94064					Sham#25	6.07401					Sham#25	5.42689
	Sham#25	5.06582					Sham#25	3.67005					Sham#25	5.74163					Sham#25	3.98882
	Sham#25	2.95393					Sham#25	6.72041					Sham#25	4.67022					Sham#25	8.08233
	Sham#25	6.8962					Sham#25	6.4339					Sham#25	2.70449					Sham#25	3.36177
	Sham#25	3.2696					Sham#25	1.6921					Sham#25	4.33827					Sham#25	5.43676
	Sham#25	4.61224					Sham#25	1.60152					Sham#25	4.12889					Sham#25	5.7731
	Sham#25	4.70579					Sham#25	4.15572					Sham#25	3.83703					Sham#25	6.13937
	Sham#25	3.30663					Sham#25	4.26763					Sham#25	3.87193					Sham#25	6.75423
	Sham#25	1.92528					Sham#25	4.02653					Sham#25	3.31029					Sham#25	5.78678
	Sham#25	3.87579					Sham#25	3.39019					Sham#25	1.72613					Sham#25	4.52047
	Sham#25	4.60396					Sham#25	4.60338					Sham#25	5.85424					Sham#25	4.89865
	Sham#25	9.04447					Sham#25	7.63					Sham#25	2.05962					Sham#25	13.107
	Sham#25	6.59984					Sham#25	4.73471					Sham#25	6.35419					Sham#25	2.08928
	Sham#25	2.79273					Sham#25	1.5125					Sham#25	3.47738					Sham#25	2.50472
	Sham#25	4.47007					Sham#25	0.303116					Sham#25	3.13382					Sham#25	7.025
	Sham#25	4.425					Sham#25	10.0859					Sham#25	3.47619					Sham#25	3.77906
	Sham#25	6.94045					Sham#25	3.96758					Sham#25	4.69481					Sham#25	4.8845
	Sham#25	2.97333					Sham#25	1.0686					Sham#25	2.35					Sham#25	1.725
	Sham#25	2.52313					Sham#25	6.44871					Sham#25	7.77874					Sham#25	5.69974
	Sham#25	2.9478					Sham#25	5.38965					Sham#25	3.4875					Sham#25	4.47069
	Sham#25	4.18785					Sham#25	4.58507					Sham#25	2.7337					Sham#25	3.30271
	Sham#25	0.774682					Sham#25	1.28713					Sham#25	8.0607					Sham#25	8.56225
	Sham#25	4.68839					Sham#25	3.81441					Sham#25	3.64459					Sham#25	1.30901
	Sham#25	2.6333					Sham#25	6.4578					Sham#25	2.70599					Sham#25	3.72379
	Sham#25	1.55					Sham#25	13.775					Sham#25	6.08174					Sham#25	3.33322
	Sham#25	5.28977					Sham#25	5.47007					Sham#25	5.76015					Sham#25	7.95022
	Sham#25	3.68639					Sham#25	4.34782					Sham#25	3.41013					Sham#25	6.18599
	Sham#25	3.53701					Sham#25	5.46					Sham#25	11.525					Sham#25	7.83941
	Sham#25	2.83735					Sham#25	1.78812					Sham#25	3.7172					Sham#25	5.57966
	Sham#25	8.3375					Sham#25	3.94644					Sham#25	5.43664					Sham#25	5.82138
	Sham#25	3.23666					Sham#25	4.16666					Sham#25	6.47165					Sham#25	5.71515
	Sham#25	4.41346					Sham#25	3.34618					Sham#25	7.56957					Sham#25	10.9338
	Sham#25	1.27731					Sham#25	1.71006					Sham#25	3.625					Sham#25	14.7357
	Sham#25	3.677					Sham#25	2.1594					Sham#25	5.10867					Sham#25	4.52021
	Sham#25	4.55867					Sham#25	3.65028					Sham#25	4.01509					Sham#25	7.07007
	Sham#25	3.30833					Sham#25	0					Sham#25	4.21202					Sham#25	5.3017
	Sham#25	3.71052					Sham#25	0.910326					Sham#25	5.34583					Sham#25	3.47636
	Sham#25	2.80031					Sham#25	1.86516					Sham#25	7.74389					Sham#25	4.78294
	Sham#25	2.43857					Sham#25	5.91652					Sham#25	5.01325					Sham#25	5.50012
	Sham#25	3.84594					Sham#25	1.70058					Sham#25	6.59503					Sham#25	5.06091
	Sham#25	4.26153					Sham#25	2.97918					Sham#25	3.55785					Sham#25	7.10019
	Sham#25	3.72405					Sham#25	5.35					Sham#25	7.21136					Sham#25	4.2878
	Sham#25	6.83392					Sham#25	7.315					Sham#25	4.59898					Sham#25	5.42457
	Sham#25	4.14125					Sham#25	2.37339					Sham#25	7.83011					Sham#25	8.99613
	Sham#25	3.70041					Sham#25	3.77456					Sham#25	2.77819					Sham#25	5.31158
	Sham#25	1.9671					Sham#25	0.797062					Sham#25	2.97923					Sham#25	4.10451
	Sham#25	5.74169					Sham#25	0.756158					Sham#25	10.1471					Sham#25	5.38359
	Sham#25	5.16874					Sham#25	1.96755					Sham#25	3.40497					Sham#25	5.30395
	Sham#25	10.6241					Sham#25	0.98473					Sham#25	2.16482					Sham#25	17.9
	Sham#25	0					Sham#25	9.38581					Sham#25	5.21567					Sham#25	3.54475
	Sham#25	0.275					Sham#25	6.18333					Sham#25	0.356147					Sham#25	3.03006
	Sham#25	5.50154					Sham#25	2.81204					Sham#25	4.40821					Sham#25	6.16601
	Sham#25	5.34185					Sham#25	2.27155					Sham#25	2.37893					Sham#25	5.88246
	Sham#25	4.99811					Sham#25	3.13915					Sham#25	4.39166					Sham#25	9.58102
	Sham#25	2.1					Sham#25	3.68835					Sham#25	4.29927					Sham#25	4.54393
	Sham#25	4.46875					Sham#25	2.625					Sham#25	11					Sham#25	6.7057
	Sham#25	8.88719					Sham#25	3.05					Sham#25	3.60759					Sham#25	4.65161
	Sham#25	0.135178					Sham#25	2.47519					Sham#25	5.2996					Sham#25	3.09881
	Sham#25	10.88					Sham#25	4.56883					Sham#25	3.61564					Sham#25	2.23938
	Sham#25	4.67454					Sham#25	4.233					Sham#25	0.683487					Sham#25	5.83621
	Sham#25	4.1625					Sham#25	3.22465					Sham#25	3.3115					Sham#25	1.6495
	Sham#25	3.09739					Sham#25	4.77966					Sham#25	1.16897					Sham#25	3.80424
	Sham#25	4.29039					Sham#25	3.84905					Sham#25	3.41186					Sham#25	3.68764
	Sham#25	5.25784					Sham#25	4.27016					Sham#25	2.93301					Sham#25	19.2578
	Sham#25	4.28674					Sham#25	1.72373					Sham#25	4.43559					Sham#25	4.45612
	Sham#25	3.87834					Sham#25	7.19416					Sham#25	3.5635					Sham#25	8.81858
	Sham#25	3.7895					Sham#25	7.01771					Sham#25	6.9					Sham#25	6.79041
	Sham#25	3.15772					Sham#25	1.69126					Sham#25	5.0838					Sham#25	8.025
	Sham#25	5.04543					Sham#25	4.74411					Sham#25	2.63678					Sham#25	5.48358
	Sham#25	1.7795					Sham#25	0.75204					Sham#25	6.45319					Sham#25	2.01995
	Sham#25	3.4572					Sham#25	4.2757					Sham#25	11.42					Sham#25	6.42047
	Sham#25	3.05625					Sham#25	1.86017					Sham#25	4.81333					Sham#25	15.7805
	Sham#25	3.20208					Sham#25	1.11439					Sham#25	2.74158					Sham#25	7.9125
	Sham#25	4.90419					Sham#25	4.78603					Sham#25	4.11635					Sham#25	6.11311
	Sham#25	1.93522					Sham#25	4.21563					Sham#25	4.36365					Sham#25	3.39053
	Sham#25	3.90012					Sham#25	4.59196					Sham#25	3.89236					Sham#25	5.42051
	Sham#25	5.03					Sham#25	2.61191					Sham#25	4.06455					Sham#25	4.41337
	Sham#25	1.85					Sham#25	4.47297					Sham#25	4.14587					Sham#25	4.24193
	Sham#25	2.736					Sham#25	4.88583					Sham#25	2.81287					Sham#25	5.75672
	Sham#25	4.72044					Sham#25	3.06844					Sham#25	4.30333					Sham#25	2.14432
	Sham#25	5.00966					Sham#25	3.78291					Sham#25	3.10673					Sham#25	0.0166667
	Sham#25	2.86564					Sham#25	3.33218					Sham#25	10.4741					Sham#25	4.64447
	Sham#25	2.98133					Sham#25	4.48714					Sham#25	2.20093					Sham#25	4.5282
	Sham#25	15.1493					Sham#25	1.6906					Sham#25	3.69401					Sham#25	5.42814
	Sham#25	3.42893					Sham#25	2.63226					Sham#25	12.9427					Sham#25	8.03067
	Sham#25	6.36372					Sham#25	2.41502					Sham#25	3.61829					Sham#25	4.12518
	Sham#25	4.87588					Sham#25	5.0144					Sham#25	5.04328					Sham#25	4.15763
	Sham#25	4.54022					Sham#25	0.807774					Sham#25	4.40402					Sham#25	4.025
	Sham#25	5.12105					Sham#25	2.34473					Sham#25	10.8801					Sham#25	5.16209
	Sham#25	4.625					Sham#25	3.80744					Sham#25	3.99687					Sham#25	5.26775
	Sham#25	4.67259					Sham#25	5.36755					Sham#25	3.90137					Sham#25	5.325
	Sham#25	3.76511					Sham#25	3.08118					Sham#25	4.7518					Sham#25	8.84297
	Sham#25	3.625					Sham#25	2.84449					Sham#25	7.03125					Sham#25	4.91091
	Sham#25	1.03046					Sham#25	3.92426					Sham#25	5.56456					Sham#25	4.97062
	Sham#25	6.94769					Sham#25	8.03333					Sham#25	4.8269					Sham#25	8.11705
	Sham#25	2.44027					Sham#25	1.93371					Sham#25	2.26243					Sham#25	5.0131
	Sham#25	4.89036					Sham#25	4.28333					Sham#25	5.03277					Sham#25	8.34941
	Sham#25	7.6794					Sham#25	5.2441					Sham#25	4.9375					Sham#25	4.85133
	Sham#25	4.69221					Sham#25	2.85					Sham#25	4.21861					Sham#25	4.6328
	Sham#25	5.11428					Sham#25	2.88					Sham#25	5.53102					Sham#25	3.5184
	Sham#25	2.08246					Sham#25	5.33					Sham#25	3.92031					Sham#25	7.34426
[truncated: 73,332 more rows]
