# Supplementary material for: DeepACSON automated segmentation of white matter in 3D electron microscopy
Source: Commun Biol. 2021 Feb 10;4:179. doi: 10.1038/s42003-021-01699-w (PMC7876004; doi:10.1038/s42003-021-01699-w)
Supplement: Supplementary file 6 — Supplementary Data 3 [file 42003_2021_1699_MOESM6_ESM.xlsx]

## Sheet: Sheet1
	Myelinated axon density
		Cinglum - Contra		Cinglum - Ipsi		Corpus callosum - Contra		Corpus callosum - Ipsi
	sham#25	0.3564		0.3651		0.3134		0.3207
	sham#49	0.3597		0.3537		0.3495
	TBI#2	0.3165		0.221		0.2964		0.3113
	TBI#24	0.3082		0.263		0.2741		0.3053
	TBI#28	0.3491		0.2942		0.3133		0.3167
	Cell nucleus density
		Cinglum - Contra		Cinglum - Ipsi		Corpus callosum - Contra		Corpus callosum - Ipsi
	sham#25	0.0002181		0.0002218		0.0002498		0.0002241
	sham#49	0.0002139		0.0002088		0.0002364
	TBI#2	0.0002247		0.0004851		0.0002368		0.0003003
	TBI#24	0.0001932		0.000201		0.0002475		0.000246
	TBI#28	0.0002598		0.000394		0.000288		0.0002411
