# Supplementary material for: DeepACSON automated segmentation of white matter in 3D electron microscopy
Source: Commun Biol. 2021 Feb 10;4:179. doi: 10.1038/s42003-021-01699-w (PMC7876004; doi:10.1038/s42003-021-01699-w)
Supplement: Supplementary file 7 — Supplementary Data 4 [file 42003_2021_1699_MOESM7_ESM.xlsx]

## Sheet: Sheet1
			Variance of information (VOI)				Wallace indices				Adapted Rand error							Variance of information (VOI)				Wallace indices				Adapted Rand error
			VOI split	VOI merge			Wallace split	Wallace merge										VOI split	VOI merge			Wallace split	Wallace merge
			0	0.0254			0.797304	0.943226			0.135852							0	0.0254			0.797304	0.943226			0.135852
			0.0477985	0.00507022			0.863571	0.948903			0.0957718							0.0477985	0.00507022			0.863571	0.948903			0.0957718
		DeepACSON	0.0650046	0.01803			0.773983	0.924289			0.157515						DeepACSON-A	0.0650046	0.01803			0.773983	0.924289			0.157515
			0.0211686	0.0352154			0.944923	0.930238			0.0624768							0.0211686	0.0352154			0.944923	0.930238			0.0624768
			0.0395544	0.0158304			0.933639	0.93156			0.0674017							0.0395544	0.0158304			0.933639	0.93156			0.0674017
			0.0876623	0.00985699			0.864974	0.958486			0.0906678							0.0876623	0.00985699			0.864974	0.958486			0.0906678
			1.23273	0.024008			0.772456	0.923531			0.158735							0.0867019	0.0674802			0.811086	0.901882			0.145923
			0.360757	0.00315777			0.864919	0.918853			0.108929							0.0744456	0.0108191			0.859364	0.923201			0.109861
		Flood filling network (FFN)	0.572846	0.0424348			0.786298	0.832168			0.191417						DeepACSON-B	0.117333	0.0527154			0.769509	0.912578			0.165041
			0.901558	0.00164457			0.859397	0.825602			0.157839							0.106325	0.0156192			0.929553	0.940483			0.0650137
			0.500226	0.026975			0.902182	0.855037			0.122023							0.144577	0.00851501			0.9089	0.955141			0.0685533
			1.4523	0.0677938			0.843174	0.677281			0.248822							0.456838	0.00540669			0.811378	0.942379			0.128014
			0.273211	0.0393754			0.791594	0.885451			0.164104							0.129282	0.0798042			0.802234	0.90583			0.149109
			0.140203	0.0588665			0.88275	0.86227			0.12761							0.0896813	0.00754957			0.867431	0.924188			0.105089
		DeepEM2D	0.301636	0.0182951			0.774268	0.865299			0.182744						DeepACSON-C	0.207051	0.0273553			0.765079	0.913483			0.16728
			0.232558	0.00750696			0.93487	0.91436			0.0754987							0.158834	0.0358986			0.924565	0.927301			0.0740686
			0.212308	0.0214525			0.92952	0.910554			0.0800604							0.307686	0.0273895			0.874136	0.944374			0.0921012
			0.771647	0.0363075			0.78848	0.947393			0.139337							0.802987	0.0498494			0.713699	0.944024			0.18714
			0.273781	0.0150046			0.783225	0.91719			0.15507							0.441164	0.194062			0.685005	0.93925			0.207771
			0.170049	0.0270037			0.856284	0.919957			0.11302							0.228802	0.0440787			0.791386	0.951969			0.135718
		DeepEM3D	0.336682	0.014875			0.757413	0.902004			0.176591						DeepACSON-D	0.800797	0.0258758			0.598358	0.964891			0.261346
			0.255754	0.00296496			0.924911	0.932478			0.071321							0.502087	0.0587599			0.8219	0.95894			0.114852
			0.234458	0.0101748			0.919035	0.93417			0.0734594							0.520912	0.00211615			0.780621	0.971772			0.134229
			0.782177	0.0329894			0.781963	0.957831			0.138992							0.746191	0.001848			0.67127	0.977338			0.204107
	Computation time
			Inference time (s)	Skeletonization (s)	Decomposition (s)				Inference time (s)
			6	23	120				1368
			6	22	240				1278
		DeepACSON	7	30	120			Flood filling network (FFN)	1359
			7	29	120				2376
			7	29	240				2508
			6	34	300				1248
			Inference time (s)	Watershed (s)					Inference time (s)	Watershed (s)
			20.7	28.48					42.1	30.88
			20.5	29.67					40.9	30.36
		DeepEM2D	19.7	30.22				DeepEM3D	39.6	30.74
			20.2	32.29					40.4	31.74
			20.4	31.07					41.4	31.25
			19.8	31.82					40	32.97
